# Supplementary material for: A Pilot Proteogenomic Study with Data Integration Identifies MCT1 and GLUT1 as Prognostic Markers in Lung Adenocarcinoma
Source: PLoS One. 2015 Nov 5;10(11):e0142162. doi: 10.1371/journal.pone.0142162 (PMC4634858; doi:10.1371/journal.pone.0142162)
Supplement: S1 Table — (XLSX) [file pone.0142162.s004.xlsx]

## Sheet: S1_Table
Sample ID	Tumor Cellularity	Pathology Stage T	Pathology Stage N	Pathology Stage M	Gender	Tobacco Use
ADC 1	0.8	pT2	pN0	pMX	Male	History
ADC 2	0.75	pT2	pN1	pMX	Female	1-2 Packs per Day
ADC 3	0.9	pT2	pN0	pMX	Male
SCC 1	0.8	pT2	pN1	pMX	Male
SCC 2	0.7	pT4	pN0	pMX	Male	1-2 Packs per Day
SCC 3	0.75	pT2	pN0	pMX	Male	History
