# Supplementary material for: A Pilot Proteogenomic Study with Data Integration Identifies MCT1 and GLUT1 as Prognostic Markers in Lung Adenocarcinoma
Source: PLoS One. 2015 Nov 5;10(11):e0142162. doi: 10.1371/journal.pone.0142162 (PMC4634858; doi:10.1371/journal.pone.0142162)
Supplement: S2 Table — (XLSX) [file pone.0142162.s005.xlsx]

## Sheet: S2_Table
Uniprot	A1	A2	A3	S1	S2	S3	Peptides per Protein	T-test P-value	Log2FC
Q96JP5	9.92983	9.89639	9.98227	10.2015	10.9991	10.2058	5	0.181269	0.532674
Q9NYV4	11.1331	11.5564	11.3233	11.4674	11.8006	11.5187	5	0.184962	0.25794
A8MW92	12.228	12.0088	12.1364	11.9819	12.4886	12.4615	2	0.379698	0.186228
P36578	12.119	12.222	12.1463	12.2195	12.0491	12.3491	20	0.675567	0.043426
O00178	11.3667	11.6127	11.2914	11.5768	11.14	11.4959	10	0.913103	-0.0193518
Q9NS37	10.5239	10.7559	10.4511	10.7668	10.4326	10.6951	1	0.711064	0.05454
Q96JG8	10.5239	10.7559	10.4511	10.7668	10.4326	10.6951	1	0.711064	0.05454
Q9H3U1	11.3408	11.2768	11.3733	12.3778	11.6876	11.5937	14	0.151735	0.556021
Q9P2E5	12.2304	12.2678	12.4921	11.9713	12.0469	12.6765	1	0.711545	-0.098508
Q9Y2U8	10.7028	10.6405	10.7668	10.8567	10.9051	11.0558	18	0.0378846	0.235793
Q53GG5	11.7223	11.3102	10.5792	10.8489	11.8871	11.7478	10	0.56695	0.290683
P52701	10.1873	10.757	10.4372	11.0392	11.84	11.1412	18	0.0516619	0.879587
Q9H694	11.1402	9.75482	8.68311	10.8094	11.1017	12.1317	1	0.161336	1.48823
P55036	11.4872	11.4548	11.7851	11.6617	11.1028	11.3052	9	0.332375	-0.219087
A2A3N6	11.4104	11.2587	11.8487	11.4037	10.954	11.0153	4	0.170304	-0.381622
O75489	11.5071	11.4341	11.604	10.992	11.7238	11.3191	15	0.508595	-0.170132
Q9BQE4	12.5812	12.6016	12.4544	12.1062	12.3706	12.2762	3	0.0414079	-0.294706
Q96D53	11.3942	11.802	12.0855	11.2192	11.2143	11.4003	1	0.128115	-0.482619
P59768	11.5393	11.518	11.6009	10.9359	11.1755	11.5706	2	0.219083	-0.325398
Q8NI60	11.1643	10.4807	11.3143	10.03	10.5566	10.6385	2	0.150737	-0.578079
Q9UNF1	11.0174	11.9288	10.9003	11.3208	11.2262	12.3889	15	0.504266	0.363135
Q9NQP4	11.6449	12.3266	11.7713	12.1298	11.3795	12.0365	2	0.845514	-0.0656441
O95551	11.0691	10.4287	10.0157	10.9146	11.3816	10.7356	1	0.247032	0.50611
Q9UHB7	11.252	11.2126	11.3457	11.3305	11.9273	11.5908	3	0.177869	0.3461
O15042	11.8737	11.7858	11.8381	11.9198	12.3751	12.0709	22	0.159027	0.289416
Q02880	11.7479	11.7675	11.9052	11.4395	11.9369	12.2029	27	0.837189	0.0528963
Q92608	11.514	11.3161	10.8819	10.2076	10.9944	10.8921	25	0.161812	-0.539284
P02786	10.563	10.5918	10.4074	11.3775	11.9744	13.2306	31	0.090462	1.67344
P07954	12.2414	11.9602	11.7878	12.0781	11.9994	11.4481	16	0.55661	-0.154606
Q9Y490	12.0489	11.7038	11.6943	11.5694	11.7566	11.892	135	0.637814	-0.0763199
O94826	11.7291	12.2698	11.8216	11.3855	12.0398	12.1575	26	0.80152	-0.079185
Q96S52	11.2944	11.4271	11.2127	11.4862	11.3749	11.5644	7	0.1217	0.163763
Q8N4T8	11.5894	11.9074	12.4156	12.5932	11.8367	11.3505	4	0.924887	-0.0439871
Q9P2E9	12.7572	12.6811	11.9781	12.2024	12.6162	12.6537	94	0.951981	0.0186684
P23381	12.1176	12.4575	11.8591	12.632	12.6047	10.934	23	0.892963	-0.0878024
P35221	11.4879	11.3654	12.3771	11.7093	11.8188	11.4362	46	0.813262	-0.088732
Q96C19	10.9133	10.8316	10.9772	10.5273	10.7343	11.3238	9	0.867304	-0.0455601
P10109	12.3201	11.8748	12.2674	12.2523	11.9768	11.2145	4	0.397458	-0.339537
Q9GZT9	10.3346	10.2085	10.3012	10.1426	10.2785	10.5956	5	0.715517	0.0574298
P42771	8.87865	9.11357	8.97977	9.72388	12.3614	9.97546	3	0.18025	1.69625
Q96T51	12.2581	11.3601	12.073	11.5534	11.793	11.6753	9	0.503932	-0.223151
A1L390	11.4988	11.7797	11.0091	11.3245	11.447	11.2438	3	0.730172	-0.0907575
Q8N3D4	10.9374	10.6713	10.8151	10.8483	10.8129	10.7004	14	0.829642	-0.0207326
Q8NFD5	11.0711	11.3338	11.4454	11.118	11.2999	11.622	6	0.750346	0.0632023
P58107	11.5102	10.7162	11.1118	11.9201	11.2989	10.4606	79	0.827841	0.113797
P51970	10.7521	11.018	11.0083	10.3135	11.3418	10.8893	6	0.821891	-0.077947
P08107	12.4692	12.0553	13.0769	12.7772	12.7021	12.1136	37	0.994183	-0.00283749
Q9NVU7	11.4243	11.7832	12.1758	11.6377	11.9204	11.892	7	0.931203	0.0222463
Q15063	12.1801	12.1659	10.9571	12.2195	12.5288	13.0801	41	0.16637	0.841786
Q16853	11.8084	12.0049	12.3166	10.8538	11.7528	11.1574	14	0.0762451	-0.788656
O75106	13.1504	13.2282	12.6785	11.1478	12.5141	12.1384	3	0.10115	-1.0856
P31948	12.0459	12.0962	12.6573	12.837	11.8126	11.7596	31	0.766487	-0.130057
Q13423	11.7565	11.7189	11.6983	11.7448	11.9867	12.1603	27	0.183187	0.239337
P35251	11.5943	11.8642	12.1469	12.0222	12.2955	11.8572	9	0.407988	0.189818
Q12955	11.1308	10.8055	12.214	11.2337	10.8771	10.7753	28	0.430847	-0.421421
O60716	11.3292	11.2846	11.8804	11.7744	11.8095	11.1672	44	0.777633	0.0855835
Q14498	11.1102	11.2145	11.1192	11.0285	11.3817	11.3496	13	0.452768	0.10528
Q15042	11.0354	10.76	10.8891	11.0458	10.8888	11.0116	9	0.411033	0.0872265
Q9NX63	12.1375	12.4859	12.4653	11.7268	12.5883	12.2392	16	0.565915	-0.178123
P0C0L4	11.8064	10.9749	10.5832	11.5577	11.0489	11.2833	53	0.687185	0.175126
P0C0L5	11.8118	10.9787	10.6151	11.5914	11.0986	11.3035	54	0.64778	0.195984
P26641	12.0735	12.0669	11.9381	12.7287	12.3082	12.1845	27	0.139001	0.380973
P20810	12.3603	11.5512	11.7664	11.9419	12.0759	11.3377	26	0.762357	-0.107445
P31350	9.77012	10.1083	9.82124	10.9715	10.1051	10.2734	1	0.162892	0.550096
Q8TF74	11.5725	10.6053	10.7642	10.4708	10.909	10.4146	2	0.339452	-0.382508
Q92506	11.0989	11.0575	11.5512	11.4512	11.3622	10.8246	5	0.931137	-0.0232061
Q9NVA2	11.7823	11.296	11.1075	11.5065	11.6884	11.4517	12	0.532947	0.153621
Q8TAQ2	11.8035	12.0089	12.0229	11.5702	12.1354	11.7639	41	0.552365	-0.12189
Q9UKJ3	11.2686	10.9966	10.7227	11.1476	11.645	11.1271	9	0.250822	0.310596
P08559	11.5752	11.6828	12.1152	11.2679	11.4672	11.2645	15	0.0936764	-0.457842
Q99733	12.1871	12.5334	12.62	12.7002	12.3189	12.4119	6	0.871759	0.0301629
P14555	11.8428	10.8943	10.7757	12.2654	13.622	11.2085	6	0.224815	1.19435
Q96RP9	10.8821	11.1304	11.6594	11.9943	11.3113	12.0366	23	0.165197	0.556736
P02730	12.0084	10.6228	11.8565	11.6309	11.1392	11.2004	19	0.740238	-0.172359
Q9UDW1	12.6695	12.7094	12.7723	11.6357	12.6246	12.154	2	0.178555	-0.578975
P19338	12.1936	12.3085	13.1089	13.3332	12.8887	12.4951	40	0.383993	0.368678
P49006	9.20574	9.93655	9.58521	10.6316	8.8074	10.3382	4	0.609376	0.349914
Q7KZF4	11.8833	12.2969	12.0309	11.5683	11.9606	11.9444	51	0.235626	-0.245941
P18206	12.371	11.401	11.6033	12.0072	11.8565	11.9215	70	0.690478	0.136657
P19404	11.4922	11.4953	11.5979	11.0452	11.8526	11.5998	9	0.914018	-0.0292693
O43837	11.2302	11.3371	11.4643	11.2036	11.7782	11.109	11	0.935401	0.0197213
Q8N201	10.8559	11.0301	10.7198	11.0602	11.5207	11.4865	8	0.0602401	0.487194
P54802	8.82409	8.02026	8.97749	10.2182	8.34191	8.17719	1	0.70177	0.305141
P35749	12.6486	10.7548	11.8029	11.7716	12.7387	11.5823	116	0.678634	0.295396
P55060	11.1586	11.3509	11.252	11.9477	10.9949	11.8012	15	0.384357	0.327457
Q00577	10.4368	9.91361	9.70909	9.97997	10.1918	9.93392	9	0.951736	0.0153926
Q9NZJ9	10.7241	10.5993	11.0411	11.1805	10.8122	10.8727	2	0.39283	0.166943
Q96G61	10.0147	9.88364	10.6669	10.6781	10.266	10.1746	1	0.561656	0.184517
Q8NFP7	10.0147	9.88364	10.6669	10.6781	10.266	10.1746	1	0.561656	0.184517
O95989	10.9791	10.9603	11.4597	11.8117	11.0847	10.951	2	0.663283	0.149403
P02768	13.6945	13.7334	14.1469	13.9538	13.4771	13.181	106	0.307037	-0.32096
P13796	12.5066	12.1322	12.1446	11.4265	11.9265	11.6875	38	0.0387565	-0.580948
Q01813	11.9325	11.7434	11.744	11.0636	11.2534	12.0428	22	0.359591	-0.353415
Q9Y2I8	11.5725	11.7299	11.5807	11.2281	11.3763	11.5534	7	0.106523	-0.241758
P06753	13.2616	12.3042	12.6758	13.1435	12.9122	12.6653	27	0.643583	0.159839
Q14980	11.439	11.5215	12.1078	11.4398	12.3682	11.6112	107	0.759366	0.116961
Q92616	11.1887	11.6448	11.5867	11.3178	11.2529	11.3371	59	0.355322	-0.170818
Q9UNF0	11.779	11.8104	12.7724	11.9893	11.1163	11.2172	20	0.188611	-0.679655
O60749	12.8304	12.4516	12.6508	12.1689	12.2311	12.3679	15	0.0506645	-0.388327
Q9UBQ7	11.3314	11.2822	11.9018	11.0946	11.002	10.4766	9	0.0794751	-0.647445
P43304	11.1712	11.6235	11.6379	11.3191	12.2685	10.8717	34	0.985335	0.00889152
O94855	11.5583	11.4879	10.7959	11.2813	11.375	11.4281	15	0.773066	0.080783
Q53G44	8.62461	8.60678	7.97124	10.2407	8.45819	8.65433	1	0.333309	0.716855
Q12830	11.7456	11.5066	11.4067	11.0816	11.6796	11.6428	11	0.7227	-0.084982
P02766	9.69965	9.62152	9.8502	9.97768	9.5212	9.41413	6	0.678442	-0.0861194
Q96BN8	10.8139	10.8523	10.6333	11.3794	10.7494	10.9107	4	0.321925	0.246658
P07951	13.1917	11.7899	12.2899	13.2366	13.3868	12.6524	28	0.245512	0.668104
P09493	12.8999	11.64	12.0539	12.8194	13.0656	12.2779	32	0.309519	0.523026
P67936	13.0599	12.2293	12.4036	13.2447	13.1519	12.5579	30	0.275645	0.420553
Q6P1J9	11.7261	11.5612	11.7378	11.7222	12.216	12.1006	12	0.13948	0.337922
P51452	10.9832	10.9375	10.5883	10.2599	10.3161	10.2589	5	0.0437298	-0.557999
Q9Y277	11.7776	12.2714	12.1932	11.0933	12.422	11.4455	9	0.400511	-0.427106
Q9NQX3	13.32	10.8417	11.2107	11.702	11.1788	10.9427	7	0.578108	-0.516266
Q92979	11.2783	12.0389	12.0409	12.0832	12.5986	12.0856	3	0.209579	0.469781
O43395	11.7421	12.0143	11.7198	11.592	12.3136	11.9709	17	0.603571	0.133463
Q86VP6	11.7375	11.5575	11.6553	11.9384	11.6202	12.0235	37	0.22233	0.210555
Q96ST3	11.0583	11.2431	11.2705	10.8054	11.6259	11.4382	19	0.732368	0.0992539
Q12888	11.1119	11.1472	11.319	10.7152	11.1798	11.0054	30	0.233326	-0.225941
O95782	12.0775	11.9178	11.6799	11.5813	11.6611	11.8085	33	0.210979	-0.208084
Q15293	12.3831	12.3432	12.5036	12.6034	12.7367	12.638	17	0.0174643	0.249443
O15382	11.8734	11.4717	12.9691	10.7485	11.0799	11.1122	8	0.1206	-1.12453
P30038	11.6478	11.9127	12.6826	11.7935	10.9775	11.6816	15	0.214323	-0.596833
Q9BZL4	11.4891	11.3345	11.4211	11.2815	11.5441	11.4354	5	0.954975	0.00538452
P67809	11.4868	11.3463	11.0869	11.9651	11.2576	11.5708	12	0.300296	0.291156
Q9BUN8	11.8929	12.4739	11.7856	11.9997	12.376	12.2155	6	0.585585	0.14629
Q6UWJ1	12.3771	12.6421	13.1072	12.0479	11.9419	12.0216	3	0.077583	-0.705017
Q6PK04	10.6952	11.6541	11.5193	11.7269	11.7266	11.2434	4	0.475341	0.276094
P12270	11.4931	11.6862	11.9212	11.5755	12.093	11.8438	97	0.519696	0.137244
Q08357	12.8279	10.568	11.4453	11.4264	12.4025	11.0647	3	0.983226	0.0174372
Q6VMQ6	11.2657	11.0282	11.0047	11.4093	11.509	11.1844	4	0.104067	0.268064
P27482	9.53957	9.4287	9.77759	13.6727	11.4349	11.6682	11	0.060954	2.67665
P98196	12.2466	10.5156	12.8336	9.92258	10.0671	10.0194	10	0.115296	-1.86226
Q14642	12.5198	11.8521	12.6579	12.0558	11.7054	12.3483	2	0.38331	-0.306769
A8CG34	11.1558	11.2472	11.4537	11.1919	11.3968	11.5523	6	0.526768	0.0948115
Q96HA1	11.1558	11.2472	11.4537	11.1919	11.3968	11.5523	6	0.526768	0.0948115
A6NF01	11.1195	11.0909	11.1839	11.0806	11.117	11.5396	3	0.520768	0.114306
P80723	11.7294	12.4936	10.8816	11.6772	12.0043	12.2152	17	0.635817	0.264044
O75569	10.5341	10.6368	10.6558	10.6878	10.2726	10.4052	6	0.336163	-0.153694
Q8N163	11.1169	11.1344	11.2273	11.2817	10.9716	11.31	24	0.823551	0.0282378
P55884	11.3227	11.55	11.2819	11.6445	11.1989	11.4028	26	0.853444	0.0305461
P35240	10.0797	10.0049	10.0731	9.7394	9.94021	9.82634	2	0.0490798	-0.21727
Q8IZ83	11.5119	11.4377	11.3706	11.6858	11.6087	11.5323	9	0.0490392	0.168853
P46821	12.3371	10.6827	10.589	11.1655	11.8274	12.01	35	0.513639	0.464727
P55263	12.0169	11.823	12.6358	11.9132	11.4456	11.476	8	0.144546	-0.546942
Q14554	10.8239	11.2317	10.8286	10.4416	10.9668	11.0552	19	0.585273	-0.14023
P25391	10.2001	10.3057	10.3018	10.7596	11.2131	13.0174	40	0.180269	1.39414
P53992	11.8225	11.6202	11.7135	11.3926	11.1583	11.3885	17	0.0161607	-0.405598
Q8N2S1	11.4686	10.8345	11.726	11.0285	11.1258	11.3569	12	0.591187	-0.172663
Q08211	11.6586	11.6381	11.456	11.668	12.0974	11.7875	54	0.160969	0.266747
P14543	10.6054	11.1969	11.2285	11.4425	11.137	12.4187	26	0.229303	0.655764
Q16787	10.1357	11.3761	10.6536	11.7076	12.0681	11.3331	36	0.0938659	0.981095
Q92817	12.2051	11.4649	11.3187	11.3313	10.8716	9.79558	61	0.149331	-0.996764
P06454	13.3483	12.6383	13.2102	13.6975	12.7791	13.2539	5	0.632192	0.177916
Q9UQ90	10.8642	11.1911	11.1956	11.237	11.0306	11.1084	2	0.760375	0.041672
Q9Y2A7	12.0989	11.5026	12.1695	12.3882	11.8115	11.9506	18	0.669156	0.126383
Q01995	13.2767	11.9542	11.7501	12.672	13.5803	12.8471	18	0.286464	0.706106
Q15149	12.5687	11.7226	11.7872	12.0554	12.2651	11.8772	341	0.90211	0.039729
O14964	11.7438	11.2764	11.5829	11.6838	11.0886	11.2814	11	0.459328	-0.183133
Q96T58	10.2491	10.1216	10.268	10.13	10.8885	10.202	9	0.508384	0.193912
P20962	12.569	12.2534	13.3017	13.0819	12.3197	12.4335	4	0.818214	-0.0963417
Q9P2B4	11.7999	11.3653	11.2781	11.1879	11.1706	11.3313	5	0.255971	-0.251159
Q8WUM4	12.3659	11.7637	12.2916	12.0718	11.7679	11.9488	30	0.391534	-0.210906
O60337	12.6587	12.9262	12.8929	12.6641	12.5918	12.6274	1	0.13571	-0.198177
P29966	12.1198	11.7475	11.663	12.2393	12.2298	12.1578	9	0.116723	0.365526
Q1KMD3	11.9508	11.4984	11.6014	11.7016	12.3161	11.4526	35	0.662932	0.139868
Q13751	10.5129	10.9054	10.4416	12.0343	11.6123	11.6987	38	0.00401738	1.16182
Q9Y613	11.835	11.2091	10.9468	10.6948	10.0787	10.9804	4	0.117278	-0.745644
Q9UHB6	12.2734	11.8709	11.8741	12.1349	12.1909	11.7375	40	0.942673	0.0149658
O95425	11.475	11.0892	10.61	11.1845	11.075	11.5554	43	0.510708	0.213551
Q9P253	10.5878	10.3592	10.5113	10.4376	10.4283	10.4671	14	0.599513	-0.0417663
P12111	11.9576	11.6599	11.6493	12.0659	11.8773	12.4716	142	0.149348	0.382663
Q8WXH0	10.887	11.048	11.5245	11.1636	11.7187	11.0364	112	0.618462	0.153048
O43272	10.2796	11.6005	13.0016	10.7522	9.87897	9.82431	24	0.192806	-1.47537
Q9HCS7	10.9963	11.0372	11.0428	11.1508	11.6365	11.1953	12	0.189623	0.302133
Q8IZV5	10.3665	13.0486	11.9464	11.2981	11.3086	10.5573	3	0.450598	-0.732467
O15126	11.9547	11.9501	11.9084	11.4633	11.6416	11.4958	7	0.0131833	-0.404143
Q9UHV9	11.4252	11.1603	11.1132	11.5669	10.9175	11.2995	7	0.901901	0.0284092
O94906	11.3988	11.4775	11.489	11.1187	11.6328	11.7268	35	0.861327	0.0376497
Q86Y79	8.32142	9.17272	8.65454	9.13692	8.60467	8.55086	2	0.885293	0.047924
P35232	12.498	12.7777	12.5271	12.5305	12.8315	12.5137	16	0.867281	0.0242905
O94822	11.494	11.5638	11.3288	11.0735	11.2828	11.6972	7	0.616865	-0.111026
P54707	12.3108	11.2405	12.7854	12.1986	11.8321	11.44	5	0.610359	-0.288675
Q9BUK6	11.8429	12.2911	11.4731	11.9472	11.8541	11.6881	1	0.88679	-0.0392256
O75717	10.5307	10.4528	10.3594	11.3869	11.2883	10.8415	3	0.0405325	0.724564
Q08379	11.7928	12.117	12.0241	12.0364	12.0054	11.9323	16	0.904925	0.0134009
Q86TM6	11.9119	11.6032	11.5176	11.2575	11.9019	11.6768	5	0.786553	-0.065525
P33176	12.4146	11.9944	11.9945	11.9586	11.5984	12.0549	43	0.252051	-0.263841
Q6ICG6	9.98975	10.3087	9.77795	10.7157	10.1593	10.2576	3	0.202405	0.352018
O75909	11.194	11.2805	11.3261	11.2722	11.6941	11.2463	2	0.446703	0.137312
Q9C0C2	11.2498	10.413	11.2762	11.5425	11.1654	11.1258	47	0.414648	0.298212
Q01780	11.1957	11.6292	11.7123	11.6702	11.7551	11.657	12	0.374323	0.181683
P49327	10.8857	11.6523	11.3083	11.5396	10.5771	11.3383	50	0.741906	-0.130389
O76021	11.3365	12.07	12.365	12.2369	12.4172	11.7446	29	0.602831	0.209071
P35606	12.0659	12.2179	12.1659	12.2171	12.0563	12.0028	33	0.505763	-0.0578711
P53985	10.6888	10.6719	10.0526	12.8232	12.1814	12.042	7	0.00440986	1.87779
Q9BY42	11.5074	11.7714	11.6014	11.873	12.0429	12.9211	7	0.176859	0.652253
Q9P032	11.6951	11.9	11.622	11.7381	12.3994	11.763	3	0.408837	0.227801
Q9GZS1	11.2293	11.96	11.5236	11.666	11.8422	11.9046	4	0.389294	0.233337
P56192	11.6763	11.9612	12.0035	12.4108	11.6206	11.8154	11	0.809819	0.0686051
Q9UDT6	11.6864	11.6668	10.8142	11.9268	11.4456	11.4745	6	0.53714	0.226508
P52272	12.4457	12.4761	12.3529	12.5515	13.101	12.7304	47	0.143877	0.36941
Q709C8	11.8902	11.7849	12.1682	11.3954	11.4599	11.3589	26	0.0347087	-0.543005
Q10471	11.3537	11.3482	11.1267	11.3522	11.1147	11.5357	18	0.709828	0.0579838
Q8N4A0	10.599	11.3706	11.2584	10.7256	11.2045	10.8754	3	0.646325	-0.140821
Q7Z4V5	11.6056	11.4021	11.7705	11.9446	12.0825	11.6072	13	0.18726	0.285382
P62258	12.7014	12.3823	13.0985	12.7918	12.2979	12.4042	22	0.425035	-0.22944
P49257	12.3857	12.4825	12.0747	11.6458	12.0364	12.1289	24	0.123949	-0.377268
O00273	11.8104	11.6099	11.8812	12.2314	11.567	11.8033	4	0.670778	0.100108
P31040	11.944	12.2194	12.4924	12.063	12.0496	12.1148	24	0.462762	-0.142796
Q08380	12.6775	10.8474	11.9723	11.5357	11.3783	11.189	18	0.476537	-0.46474
Q9HC21	11.9971	11.9249	10.7038	11.0084	11.5935	11.2207	3	0.601257	-0.267704
P04406	14.0771	14.086	13.8422	13.5984	13.9633	13.7127	21	0.14947	-0.243623
Q4KMQ2	10.9879	11.0636	10.959	10.6559	11.0424	11.6928	10	0.716315	0.126878
P05091	12.6714	11.408	12.9842	10.6716	10.7022	10.6583	23	0.0734311	-1.6772
Q9UBI1	10.8599	10.7833	10.7128	10.8909	10.974	11.0315	2	0.0378017	0.180159
Q86XP3	11.0591	10.7012	11.0543	10.7294	11.1747	11.0195	21	0.846947	0.0363088
Q9UEW8	11.2643	11.0956	11.2994	11.013	10.8773	11.0329	5	0.0399512	-0.245373
P30838	10.1083	10.1553	13.1926	10.6159	11.4614	9.89448	16	0.690029	-0.494792
Q96CT7	11.56	11.3843	10.9503	11.3387	11.8233	11.2298	10	0.554308	0.165725
Q9UKD2	10.8285	11.8818	11.8929	12.1216	11.9905	12.0361	7	0.281276	0.514979
P26006	11.2526	10.4536	11.471	11.4462	11.2302	11.3629	3	0.452231	0.287357
Q92925	11.548	11.7544	11.7153	11.2941	11.752	11.8618	10	0.858043	-0.0365952
Q13395	13.5901	12.9851	12.5307	12.8882	12.6107	12.2806	1	0.295143	-0.44211
P16401	13.7367	13.6122	14.3289	13.7385	14.1403	13.6099	17	0.829613	-0.0630421
O95685	11.4441	10.2594	10.7738	12.1126	11.0206	11.3362	1	0.232514	0.664044
Q9NSD9	11.5929	11.4384	11.634	12.1124	11.3747	11.058	17	0.910583	-0.0400573
P52758	10.0909	10.7906	10.6424	10.5604	10.3796	10.5368	3	0.948892	-0.015718
Q3LXA3	11.028	10.8008	12.3899	11.7491	10.8604	10.7435	10	0.654081	-0.288583
O75150	11.734	11.607	11.6195	11.4227	11.6057	11.4679	16	0.0920215	-0.154737
Q86VY4	11.0971	12.5954	10.7645	10.9685	12.4609	13.2755	3	0.443656	0.749297
Q16678	12.0244	12.9425	10.375	9.70006	10.6372	10.9528	16	0.207958	-1.35063
P30837	12.0343	11.1434	11.9071	11.8871	11.4442	11.7488	16	0.996168	-0.00160942
Q86UP2	11.9568	11.5458	12.0102	11.9472	12.1153	11.7031	71	0.680089	0.0842904
P09758	10.6968	11.5178	11.1643	12.2183	12.127	11.4726	8	0.0717698	0.812997
Q93074	10.5683	11.0473	10.7901	10.4996	11.3496	10.9583	7	0.665744	0.133929
Q86YW9	11.745	12.1151	11.8424	11.4589	12.3639	12.0293	1	0.874155	0.049846
O95786	11.5502	10.4854	10.5661	11.5565	10.7524	10.4889	9	0.89608	0.0653059
Q8TCJ2	12.2762	12.1414	12.5057	11.4812	11.6506	11.8695	16	0.0144629	-0.640656
Q13613	10.7972	10.6839	10.5437	11.7554	11.2497	11.0002	3	0.0849892	0.660165
P16403	14.0239	14.3678	14.388	13.6905	14.5561	14.7059	17	0.877221	0.0576027
Q9HC84	9.24631	10.1489	11.8491	12.7978	10.4236	10.1419	10	0.568253	0.706325
Q01831	11.7694	11.9681	12.4899	11.4115	12.0017	11.7516	9	0.269856	-0.354212
P56182	10.7765	11.918	11.9309	11.8251	11.9627	11.8305	12	0.478781	0.33096
Q9H4A6	11.5216	12.2754	11.6396	11.7325	11.464	11.649	9	0.495163	-0.197061
Q92499	11.5402	11.6337	11.6589	11.9397	11.8345	11.6045	27	0.199655	0.181945
P46926	11.6164	11.3973	11.7302	11.3696	11.1087	10.6059	4	0.117251	-0.553249
P28838	12.327	12.1166	11.9438	12.1256	11.7741	11.1362	30	0.256351	-0.450471
O75533	11.4839	11.5062	11.561	11.4162	11.7301	11.6272	47	0.509614	0.0741738
Q14573	11.5946	10.9648	12.1696	10.9203	11.044	10.716	41	0.182085	-0.682853
Q13144	9.95216	10.2177	9.94278	10.3501	9.98535	10.156	4	0.415176	0.126257
Q13459	11.8009	11.579	11.0011	11.5014	11.5956	11.5149	18	0.778243	0.0769607
O75446	11.8738	12.2062	11.9376	12.1543	12.701	12.9219	2	0.107863	0.586548
P55196	11.4717	11.1897	12.0821	10.8371	11.0223	11.2859	32	0.169861	-0.53273
Q5JRA6	11.7082	11.7439	11.6896	11.5965	11.5926	11.6676	35	0.0385263	-0.0950076
Q96KM6	11.007	10.9702	11.0893	10.4646	11.1437	11.5001	5	0.967747	0.0139113
Q9BQ69	10.8292	11.484	12.5247	10.8466	10.6717	10.5704	7	0.201964	-0.916384
P27694	10.8262	10.9958	11.045	11.1745	11.0654	11.19	16	0.0863156	0.187633
P82970	10.6793	10.9553	12.0905	12.091	10.0537	9.55367	4	0.500017	-0.675565
O14976	11.3666	11.1965	11.5724	11.4303	11.0871	11.9437	12	0.718526	0.108545
O75369	12.2831	11.6068	12.0102	11.9756	11.6456	11.6528	127	0.418823	-0.208718
Q9Y520	11.5581	11.0776	10.9478	11.6811	11.2096	11.4429	29	0.343484	0.250053
P60468	12.0012	12.4934	12.0408	11.6697	12.0422	12.1922	6	0.395891	-0.210404
Q9Y3D6	11.6723	11.9765	12.1049	11.4672	12.1242	12.2987	3	0.883088	0.0454381
Q8N5M9	11.2326	11.5118	11.7972	10.5685	11.2166	11.1255	2	0.10791	-0.54365
P05386	11.3413	11.8162	11.5867	12.3052	11.2016	11.5614	2	0.781532	0.108028
Q96SB3	12.3578	11.5026	11.2788	11.7405	11.5699	11.7752	13	0.961972	-0.0178779
P98160	11.629	11.7956	11.3091	11.4916	11.585	12.2977	131	0.515102	0.213549
Q9Y230	11.0817	11.4945	11.3693	11.2757	11.2566	11.6256	21	0.700524	0.0707909
Q9H0N5	12.6974	11.8492	12.9352	12.1689	11.7175	11.6502	2	0.178431	-0.648377
Q5TZA2	10.7806	10.6432	11.0495	11.8774	10.6275	11.1641	18	0.388428	0.398573
O43795	11.6657	11.3541	11.6448	11.889	11.084	11.2183	28	0.603448	-0.157717
Q9UQ80	11.8909	12.2083	12.1988	12.4754	12.2677	12.215	20	0.173472	0.220041
Q9Y3L3	11.113	11.2719	10.6583	11.5438	11.2896	11.1683	19	0.225657	0.319532
P78371	12.0893	12.0369	12.1066	12.0923	11.8556	12.8474	30	0.594923	0.187543
P61764	11.7596	11.8489	11.8355	11.4822	11.7127	11.5854	7	0.0636572	-0.221225
P80511	11.4159	10.9906	10.7271	11.2923	10.9919	13.1041	7	0.374151	0.751586
Q9BZD3	10.4461	10.8313	10.5757	10.7973	10.9207	10.624	1	0.319827	0.16294
P0CAP2	10.4461	10.8313	10.5757	10.7973	10.9207	10.624	1	0.319827	0.16294
P24821	11.7374	11.901	10.7679	12.3563	11.6431	12.9414	89	0.176959	0.844865
P35637	12.1452	12.1201	11.9663	11.887	12.4617	12.2304	12	0.567165	0.115851
Q92804	11.8283	11.8253	11.9144	11.4824	12.4158	11.515	17	0.881844	-0.0515885
Q9UHB9	11.2952	11.5307	11.2687	11.2647	11.0372	11.057	26	0.0920378	-0.245255
P07741	10.4661	11.2702	11.0658	10.9012	9.98093	10.3446	8	0.219429	-0.525176
Q15075	11.9536	11.1197	11.6859	11.6196	11.3563	11.629	41	0.858854	-0.051439
Q7Z406	11.4832	12.1269	11.6218	10.6603	11.0618	10.6792	97	0.0208727	-0.943505
Q8IUD2	10.9823	10.8785	10.8316	11.3002	11.6112	11.3951	18	0.014704	0.53805
O15083	11.0775	10.5104	10.6126	11.3021	11.8406	11.2191	3	0.051812	0.720441
Q96I25	11.5525	11.6657	11.5755	11.6865	12.0932	11.8799	12	0.123779	0.288658
Q96DI7	10.7927	10.9068	10.9142	10.6366	11.164	10.9807	8	0.756243	0.0558519
P19827	11.1288	11.5969	10.5562	11.8334	11.5338	12.2261	10	0.110311	0.770481
Q7Z3J2	11.9163	11.4668	11.7603	11.4529	11.3899	11.3177	8	0.121076	-0.327642
O95747	11.7092	10.8704	11.4976	11.212	11.2162	11.3672	11	0.7475	-0.0938897
P30273	11.7195	11.2057	11.3872	10.858	11.1776	10.8227	3	0.0662791	-0.484655
Q99986	11.1287	11.3608	11.3053	11.3125	11.5088	11.8645	10	0.199278	0.297005
Q92522	11.7792	12.0173	12.0874	11.3735	13.2196	12.8586	12	0.45341	0.522604
P50570	11.3605	12.1012	11.399	11.1885	11.2114	11.1743	33	0.216617	-0.428799
P50479	11.9322	11.314	10.5269	11.3206	11.7836	11.8613	11	0.440637	0.397444
Q9HA77	11.2935	11.2785	11.4949	10.7168	10.9703	11.0474	5	0.0265006	-0.44412
Q9HC35	11.1205	11.078	10.975	10.8958	10.9433	10.8966	29	0.0637816	-0.145926
Q32P44	11.6868	11.3072	11.1241	11.4987	11.2657	11.4014	7	0.935566	0.0158809
Q14195	12.1989	11.3401	11.1832	11.1543	11.9007	11.6602	24	0.995537	-0.00230621
Q16555	11.7874	10.7536	11.6979	10.8672	10.7483	10.9786	22	0.236337	-0.548224
Q15102	11.0613	12.1246	11.2536	11.0072	10.667	10.8619	7	0.184727	-0.63444
O00151	11.5398	11.2712	12.0373	12.6437	12.0167	11.786	14	0.194107	0.532719
Q6ZMZ3	11.439	11.2009	10.8476	11.0134	11.1803	11.2379	10	0.926864	-0.0186249
O43747	11.3815	11.4918	11.7516	11.3287	11.3024	11.225	15	0.135963	-0.25625
Q68EM7	11.7567	11.2543	10.8544	11.1943	11.26	11.4845	8	0.935902	0.0244905
Q8NFW8	11.3334	11.4171	11.7816	11.3169	12.322	11.3027	10	0.735897	0.136518
P11766	11.0578	11.3326	12.1171	11.5125	10.9534	10.9095	11	0.37864	-0.377381
P34897	10.9298	11.6491	11.4035	12.4233	11.6301	11.2873	24	0.328865	0.45282
O95319	13.317	12.5856	13.248	11.1991	12.1029	12.2632	4	0.0479622	-1.19514
P52815	11.1653	11.0794	11.2303	11.5709	11.0699	10.8614	4	0.96991	0.00907134
Q12929	11.9439	11.5464	11.9098	11.0771	11.6612	11.389	10	0.120459	-0.42424
P08727	14.0609	12.0086	12.3795	12.6279	14.0088	12.5499	86	0.772107	0.245935
Q6ZNB6	10.874	11.5022	11.4621	11.1151	11.0169	11.2772	8	0.564084	-0.143027
Q96FS4	9.51823	9.68991	9.42272	9.26618	9.51697	9.68848	4	0.736672	-0.0530802
Q96CW5	10.5831	10.458	10.351	10.1096	10.1636	10.4654	6	0.182782	-0.2178
P12081	12.3709	12.1125	12.3864	12.2792	11.9556	12.1308	13	0.262735	-0.168059
Q15057	11.3725	11.4205	11.1883	11.8226	12.2607	11.708	20	0.0535753	0.603349
Q9H0D6	11.4075	11.8153	11.4833	11.8814	11.783	11.8356	20	0.163399	0.264653
Q92797	11.1549	11.4144	11.2914	11.0746	11.4697	11.153	18	0.724664	-0.0544688
O75643	11.16	11.3341	11.3016	11.0254	11.48	11.3738	61	0.863828	0.0278599
Q9BRX8	11.5988	12.4529	11.3262	13.0815	12.9636	12.2592	7	0.0885507	0.975472
P14317	12.1609	11.9799	11.7021	11.9069	11.8743	11.7286	13	0.504091	-0.111017
Q3KQV9	11.1888	10.4302	10.2601	10.9666	11.4204	10.8555	3	0.258892	0.454496
Q13813	11.9892	11.8606	12.6539	12.0422	11.598	11.6438	148	0.241768	-0.406594
P78346	10.4961	10.728	10.9113	10.808	10.6316	10.6832	5	0.976813	-0.0041667
P21941	10.8047	10.7328	11.0535	13.5959	11.8646	10.8021	10	0.270788	1.22383
Q9Y5B9	11.6564	11.885	12.0254	11.9096	12.952	12.419	38	0.189755	0.571254
Q3ZAQ7	10.7112	10.6199	10.6088	10.994	10.7023	11.1459	1	0.140118	0.300771
O75558	11.7655	11.7808	11.0806	10.8585	11.3656	11.348	2	0.290403	-0.351539
Q13217	12.2725	11.8213	12.1858	11.4888	11.5573	11.53	19	0.0518298	-0.56782
O75390	12.0578	12.2978	12.2523	12.2015	12.0375	11.6044	17	0.288076	-0.254843
Q9H444	12.2687	12.2804	12.4286	12.2437	12.2012	12.4612	9	0.816807	-0.0239095
P59074	12.0162	11.9824	11.9319	11.7934	11.9823	12.2191	2	0.878994	0.0214607
Q96CF2	10.8194	10.8967	11.1062	10.9331	11.0793	10.9602	2	0.640128	0.0500824
O00139	11.089	11.182	11.4241	10.6913	11.3439	11.1483	8	0.490513	-0.17054
P62851	10.851	10.9825	10.8385	11.0144	10.7448	10.9166	6	0.989925	0.00124392
P62910	12.6614	12.744	12.5868	12.7754	12.4341	12.6092	10	0.633204	-0.057842
P42765	11.8195	11.3254	12.1803	11.0629	11.0852	11.2183	19	0.113876	-0.652939
P78527	11.3699	11.9683	11.447	11.7476	12.0063	11.5393	162	0.508834	0.169318
O95831	12.2427	11.851	12.4205	11.4354	11.5059	11.4457	21	0.0497614	-0.709104
Q04637	11.6233	11.4745	11.51	12.4495	11.587	11.8551	54	0.232745	0.427941
P55084	12.1819	12.6502	12.7994	12.0447	12.1272	11.7158	24	0.0691753	-0.581307
O00231	11.4017	11.4989	11.4769	11.6086	11.1825	11.437	16	0.729722	-0.0498251
Q96GQ5	11.2729	11.8951	12.0441	11.2218	11.204	11.3603	6	0.177299	-0.475341
Q9BS40	10.3942	10.5121	10.1983	10.0663	9.85355	9.60785	4	0.0367361	-0.525647
Q9BUF5	12.5285	12.1638	11.7718	13.0021	12.3934	12.708	16	0.126384	0.546447
P02792	13.9896	13.382	11.7268	11.6872	11.4034	11.0202	10	0.124102	-1.6625
Q16891	11.9921	12.3023	12.1393	11.5075	12.4694	11.9981	39	0.644495	-0.152917
O60725	11.9183	12.0922	11.7925	11.9133	11.829	12.1542	2	0.823091	0.0311864
A1L0T0	12.3285	11.6204	11.4326	11.7706	12.2575	11.6667	10	0.768212	0.104477
Q96G03	12.0121	11.5226	11.4591	12.4719	11.3188	11.1075	11	0.94953	-0.0318402
P14923	10.3619	10.9605	11.1286	12.4564	12.3314	11.36	38	0.04947	1.23228
Q8NE71	11.0099	11.1234	11.0628	11.1963	11.4094	11.1304	24	0.154649	0.179969
Q9NYL9	11.4275	11.1856	11.6026	11.2401	11.2388	11.0677	19	0.198581	-0.22305
O60449	11.436	11.5787	11.4471	11.134	11.5571	11.234	10	0.2949	-0.178858
P15336	11.0905	11.1446	11.1332	11.0836	10.9458	11.0589	2	0.14686	-0.0933386
Q8N3Z6	9.74894	10.0239	10.0913	9.80405	9.94227	9.9142	1	0.595504	-0.0678589
P07947	11.124	11.216	11.5107	11.5728	11.1318	11.3097	4	0.768615	0.0545741
P12931	11.1971	11.207	11.511	11.4518	11.1891	11.21	9	0.88048	-0.0213801
P46063	12.0177	12.1816	11.9142	11.9922	12.8075	12.1701	21	0.369603	0.285411
O15031	11.3006	11.3547	11.846	11.4813	11.3808	11.2427	26	0.536958	-0.132154
Q8IY81	10.6701	11.1407	11.1824	10.6726	11.1826	10.9176	15	0.756011	-0.0734719
Q9Y4L1	11.4589	11.4056	11.755	11.8419	11.2416	11.4069	43	0.849066	-0.0430819
Q8WYP5	11.1549	11.6174	11.4796	11.3597	11.7145	11.6417	20	0.42841	0.154673
P17676	10.7069	11.1101	10.7996	11.024	11.2038	11.9005	6	0.191389	0.503864
Q14767	11.8964	11.2725	10.9391	10.6907	11.437	11.7187	40	0.844156	-0.0872036
O00160	11.5749	11.6597	11.1116	10.6014	11.3537	11.716	20	0.585816	-0.225008
Q8NF37	11.4864	12.0674	13.062	11.2697	11.2059	11.3983	12	0.183605	-0.914024
Q96GQ7	10.4569	11.608	11.3716	11.2106	11.501	11.3228	9	0.631264	0.19929
Q9Y639	11.5277	11.1706	11.5748	11.3362	11.834	11.4693	6	0.567785	0.122119
P31146	12.0575	12.0841	11.8644	11.0164	11.6233	11.8169	25	0.157515	-0.516439
Q15181	11.889	11.5241	12.4298	11.8376	11.1237	11.0765	20	0.17061	-0.601678
Q15233	12.3078	12.3175	12.2826	12.3619	12.7484	12.5526	27	0.151645	0.251655
Q5K4L6	11.5219	10.9479	10.8442	11.5956	10.9673	11.3633	3	0.506318	0.20407
P55265	11.9495	12.2302	11.5676	11.876	12.26	11.8945	38	0.704752	0.0943946
O00391	11.6408	10.6956	10.5028	10.424	10.2387	10.5606	8	0.262007	-0.538704
P39656	11.9951	12.2971	12.0941	11.6659	11.9316	12.0964	15	0.215201	-0.230823
P11216	11.4855	10.6198	11.8384	11.3659	10.4812	10.3745	27	0.298477	-0.573967
P06737	11.9907	11.085	11.5282	11.9626	11.5762	11.4474	22	0.701208	0.127408
P54619	11.0575	11.3139	11.0528	11.1801	10.8234	10.9332	11	0.301271	-0.162511
Q9UGI9	11.3296	11.4395	11.2197	11.5895	11.0006	11.3	1	0.869736	-0.032859
O95793	11.754	11.6648	11.803	11.8875	11.4485	11.8802	12	0.991109	-0.00186569
Q7L2J0	10.8263	10.8817	10.6494	11.8851	11.409	10.9438	9	0.140093	0.626836
Q9HAF1	10.3822	10.3928	10.5723	10.537	10.602	10.5014	2	0.252211	0.0977073
O75694	10.3696	10.6008	10.5736	10.4545	10.6818	10.8433	21	0.350017	0.145161
Q9HCB6	10.3852	10.5177	10.2398	10.4147	10.8434	10.7906	5	0.142871	0.301992
A0M8Q6	13.1736	14.0476	13.1861	12.8513	13.7298	13.9231	5	0.944934	0.0322778
P0CG05	14.4765	15.3033	14.1778	14.1615	14.3809	14.4734	7	0.452535	-0.313937
P0CG06	14.2234	15.0647	14.099	14.1768	14.1235	14.364	6	0.513389	-0.240916
P0CF74	14.4951	15.3038	14.0511	14.1415	14.3256	14.7211	3	0.625573	-0.220621
Q9BRP8	12.0074	12.0274	12.1152	11.9379	12.0579	11.6116	5	0.306352	-0.180864
A1X283	11.3317	11.5849	10.8763	11.4508	11.7005	11.7694	14	0.204245	0.3759
Q13123	11.6535	11.7751	11.8053	11.3838	12.2455	11.919	11	0.719071	0.104809
Q8N0U8	12.3442	12.2043	12.3616	11.8046	12.1718	11.9989	6	0.080955	-0.311562
Q9NR12	12.557	11.8409	11.396	11.9749	12.5035	12.2442	16	0.469645	0.30958
Q96HC4	12.2611	11.9406	11.1206	11.9344	12.2781	12.1042	23	0.435124	0.331483
P11274	11.3235	10.952	10.992	11.4782	10.9705	11.2146	6	0.523395	0.131891
P11586	12.2195	11.8585	11.9295	12.427	12.2969	12.0044	24	0.22402	0.240306
P37837	12.0178	12.2631	14.0045	12.0186	11.9856	11.1901	19	0.236587	-1.03037
Q9BTC0	11.2808	11.2792	11.4572	11.1574	11.5717	11.4856	16	0.670296	0.0658941
P62995	11.8506	11.9736	11.5838	11.9221	12.4825	12.3173	9	0.104688	0.437959
P04075	13.1148	13.3667	13.1735	12.5711	12.5535	12.5537	31	0.0126921	-0.658902
P35520	9.36188	10.8176	10.0628	13.2912	10.3928	11.5713	5	0.175625	1.67102
Q99543	11.3451	11.0175	11.3447	11.259	11.6381	11.5886	5	0.183821	0.259477
Q9Y2D5	10.8906	10.9407	10.9578	10.5946	10.8605	10.9292	16	0.316039	-0.134891
Q68D10	11.0285	11.6987	11.1432	11.7989	11.5513	11.3999	2	0.300892	0.293197
Q5JTH9	10.3342	11.3481	11.7074	11.1404	11.2088	11.2413	23	0.885751	0.0669596
Q9NW13	10.9669	11.6948	11.7445	11.4447	12.0948	11.369	13	0.649265	0.167423
Q7Z5K2	9.94648	10.2259	10.369	10.2196	10.3551	10.6025	7	0.274375	0.21194
P19367	11.7368	11.8766	12.0267	11.6249	11.93	11.6891	41	0.351122	-0.132013
P55268	11.017	11.5067	11.5721	11.5205	11.4114	11.2619	41	0.875923	0.0326485
Q969V3	10.8445	11.2214	10.8714	10.8046	10.8125	11.0774	12	0.622475	-0.0809359
Q96PK6	11.8793	12.0389	12.0027	11.8594	12.4211	11.9429	23	0.627895	0.100819
Q99623	12.0802	12.4013	12.2612	12.205	12.5374	12.3488	22	0.434367	0.116146
P07942	11.0575	11.0085	10.8324	11.7116	11.3143	12.6099	52	0.136216	0.912444
P05455	11.6777	11.7975	12.0326	12.4128	11.4795	11.3047	21	0.796476	-0.103615
P48729	11.4757	11.2883	11.8627	12.4272	12.0392	11.6052	7	0.181383	0.481649
Q92614	11.1963	11.2345	11.3094	11.1315	11.0952	11.0669	36	0.0272927	-0.148843
P78318	11.0314	10.5892	10.4717	11.7879	11.3027	11.4293	4	0.0234519	0.809189
P35914	11.5592	12.125	12.8421	11.6091	11.0936	11.3254	10	0.141525	-0.83272
Q13444	11.7308	10.9026	11.1267	11.2905	10.4133	10.5581	2	0.246112	-0.49937
P46459	12.1197	12.054	11.9251	11.2194	11.5995	11.455	34	0.0165273	-0.60829
Q15642	11.8431	11.4818	11.3474	11.6493	11.5405	11.492	9	0.985299	0.00316566
Q8IVM0	11.8133	11.3901	11.2467	11.4165	12.1971	11.8405	7	0.306366	0.334656
Q96I24	11.6372	11.5574	11.6732	11.565	12.1262	11.5447	19	0.587407	0.122756
H7BZ55	9.70634	9.65408	9.71468	10.1209	10.0975	9.92782	2	0.0201674	0.357038
Q9P258	11.3034	11.9626	11.5883	12.1573	12.0179	12.3836	21	0.0768749	0.568182
Q9UKY7	11.612	11.4297	10.9951	11.1152	11.8977	11.4517	8	0.651188	0.142585
O00116	10.8295	10.5072	11.0974	10.6817	10.7658	10.7009	15	0.634154	-0.0952664
O75367	11.8023	11.8117	12.3327	11.3302	11.8474	11.7808	15	0.240458	-0.329428
Q96HY6	10.3478	10.418	10.2793	10.2825	10.3218	10.3632	9	0.613544	-0.0258352
Q9UKM9	11.9029	12.1512	11.6881	11.7323	12.661	12.2647	14	0.385975	0.305303
P13861	11.5608	11.1904	11.9409	11.1935	11.1149	11.0367	19	0.169377	-0.449
Q9HBL0	11.4041	11.2308	11.4297	10.9459	11.3949	11.399	35	0.559127	-0.108222
Q96JM3	11.1689	11.0768	11.1798	10.6803	11.2538	11.0526	15	0.477337	-0.146239
O60262	11.5788	11.8984	12.0264	11.361	11.6416	11.6091	1	0.147049	-0.297298
P35568	10.4594	9.83976	10.0039	11.8385	10.3105	11.0292	2	0.149735	0.95841
Q14BN4	11.3149	10.6201	11.0476	10.676	10.8523	10.6931	10	0.336149	-0.253722
P10412	13.7506	14.2026	14.2307	13.4442	14.4347	14.3491	19	0.969438	0.0147158
P16402	12.9342	13.5336	13.0795	12.3885	13.7506	14.0812	16	0.715291	0.224325
P09525	12.5288	12.5083	12.7401	12.1567	12.0679	11.5757	26	0.0518949	-0.658972
P04114	11.1458	11.2598	10.783	12.2719	11.3253	10.8162	54	0.444596	0.408259
P26640	11.4052	11.7203	11.9491	11.8624	11.4674	11.4476	28	0.658804	-0.0990411
Q96N66	11.7454	11.6001	11.5829	10.6821	11.0287	11.4666	7	0.117377	-0.58366
O14521	12.003	12.0922	12.5053	11.8806	11.9733	11.9518	2	0.226432	-0.264889
Q27J81	11.073	10.9516	11.1202	10.82	11.1749	10.5925	22	0.389073	-0.185822
P53041	12.4019	12.605	12.6535	12.4774	12.1271	12.435	7	0.207213	-0.207002
Q9Y314	10.2001	10.5095	9.82885	10.5153	10.6714	11.0716	2	0.0917	0.573239
Q8IYJ3	10.0852	9.95788	10.9282	10.8165	9.87989	9.60199	5	0.663628	-0.224262
Q9UI08	11.566	11.7557	11.4295	9.92159	11.5698	11.1898	10	0.299026	-0.69003
Q66K74	12.5727	11.4629	11.1145	10.5973	11.1393	11.0661	18	0.209886	-0.782434
Q9BYT8	11.0778	11.5834	12.021	11.3444	11.6236	10.7385	6	0.437572	-0.325264
Q9Y6D9	11.3886	11.5153	11.9317	11.2437	11.6037	11.3455	6	0.344737	-0.21422
Q96EL2	11.1926	10.6486	10.7651	11.4247	11.1356	11.0513	2	0.179012	0.335086
Q99575	10.9761	11.5189	11.4595	11.8502	11.8814	11.4174	5	0.156948	0.398177
P06746	11.6971	12.0815	11.9951	11.6412	11.7866	11.719	2	0.207325	-0.20897
Q14126	10.508	10.9491	11.4488	11.6048	12.2949	11.7547	29	0.0596302	0.916166
Q9Y3F4	11.2313	11.3241	11.1996	12.2298	11.4868	10.9957	13	0.467947	0.319072
Q9UPT8	11.1312	11.369	11.5216	11.1646	11.8889	11.4171	13	0.577488	0.149634
Q9H0E3	9.9352	10.4496	10.4701	10.2915	10.5375	10.5514	4	0.436196	0.175149
P01042	11.3778	11.3241	10.9239	11.4118	11.0928	11.2799	14	0.774246	0.0529204
O15294	11.299	11.8286	11.8436	11.5377	11.7275	11.9068	9	0.767517	0.066952
Q9HCC0	11.6158	11.6224	12.3715	11.5475	11.5266	11.4148	10	0.273255	-0.373613
O75691	10.6423	11.45	11.2122	11.1539	11.2569	11.2587	6	0.663475	0.121643
P50454	12.5096	12.1663	11.7139	12.7693	12.6924	13.1697	23	0.0625283	0.747269
Q14683	11.6088	11.8356	12.2224	11.6974	12.5133	12.433	52	0.367013	0.325636
Q8N0W3	10.4707	11.5689	10.8975	10.9419	10.1693	10.881	2	0.48226	-0.314965
P57740	11.4388	11.7615	11.7779	11.5137	11.9583	12.0349	17	0.426639	0.176265
Q86TX2	12.1149	11.7279	12.0954	11.4609	11.5145	11.1106	11	0.0258735	-0.617408
Q13895	9.49884	9.89446	9.80276	9.80811	10.4287	10.0596	4	0.175853	0.366776
Q96GG9	11.9165	11.6095	11.8852	12.2425	11.8997	12.1295	6	0.110432	0.286877
P13667	12.4117	12.2687	12.5067	11.9384	11.7851	12.2779	39	0.0956999	-0.395264
P80303	12.4055	11.8943	11.8444	11.8961	11.6196	11.4326	16	0.155635	-0.398622
P51608	12.7571	12.5482	12.4907	11.4739	12.3106	11.7958	20	0.0815902	-0.738546
Q14204	11.6968	11.6285	11.4656	11.5298	11.2593	11.4654	175	0.170754	-0.178792
Q9BXK5	11.4412	12.2466	12.2975	12.3662	11.9816	10.7951	8	0.641439	-0.280817
Q15436	11.3898	11.4255	10.831	11.0159	10.9832	11.2001	22	0.527888	-0.148993
Q96BP3	11.0256	11.1752	11.0555	11.1056	11.9562	10.8764	5	0.561487	0.227349
Q14978	10.9445	11.8322	12.2938	12.126	12.2929	12.2165	21	0.317821	0.521654
Q5UIP0	10.786	11.0455	11.3433	11.0498	12.0109	11.6604	8	0.20425	0.515431
P02649	12.0922	12.9829	11.3544	11.7388	11.7013	11.2099	23	0.335945	-0.593157
P29508	9.84922	9.48015	9.63676	12.4159	11.2024	11.3432	6	0.0276292	1.99846
P48594	9.6911	9.11701	9.72557	11.0137	10.5129	10.8007	3	0.00840308	1.26456
P61927	11.8834	12.1042	12.713	12.2443	11.6744	12.0333	7	0.456782	-0.249515
Q6Y1H2	11.4532	11.8774	11.3128	10.7581	11.887	10.771	4	0.397743	-0.409078
P07910	13.0959	13.1796	13.2132	13.0163	13.5812	12.9513	15	0.92992	0.0200374
O60812	13.3399	13.4033	13.4683	13.2663	13.9049	13.2256	7	0.806689	0.0617468
Q9Y3T9	11.0149	11.7598	11.8886	11.6057	11.7647	11.8638	12	0.561907	0.19029
O75152	11.3497	11.4883	11.3502	11.2346	11.8747	11.7567	13	0.36973	0.225935
Q96F86	12.041	12.8293	12.0181	12.3926	12.3625	12.4968	4	0.695547	0.121164
P13804	11.7104	11.4015	12.4368	11.4874	11.6498	10.7235	14	0.250949	-0.562693
Q9NUI1	10.7296	10.982	11.175	9.69298	9.91105	9.2563	2	0.0066307	-1.34213
Q5Y7A7	12.7585	10.5521	13.2307	11.6011	12.1259	10.8447	12	0.524576	-0.656555
Q30154	13.7027	12.7868	13.4552	11.2678	11.8186	11.5685	7	0.00946729	-1.76323
P04229	12.8266	11.3273	13.5803	11.3961	11.4653	11.0958	11	0.194715	-1.25897
Q29974	13.2745	11.3396	13.4555	11.3668	11.4973	10.9808	10	0.167656	-1.40823
Q30167	13.4982	12.246	14.0289	11.6995	11.9021	11.2661	6	0.0771295	-1.63514
P13760	12.2042	12.5925	12.3191	11.6101	11.4149	11.4729	10	0.00695117	-0.87265
P20039	12.6969	10.8193	13.3186	11.2907	11.4512	11.2463	11	0.333672	-0.948863
P31153	11.6031	11.5825	12.0436	12.22	11.3671	11.2256	10	0.715302	-0.138862
Q5VTR2	11.4074	11.3747	11.2017	11.2277	11.3806	11.2596	13	0.652696	-0.0386385
Q9H0X9	11.2777	10.7619	11.8284	11.4322	11.0675	11.5431	1	0.875326	0.0582847
P10809	12.0868	12.4051	12.6878	12.7477	11.7527	11.8771	30	0.507195	-0.267425
Q15814	11.2094	11.1749	11.409	11.5511	11.2848	11.252	2	0.460227	0.0982252
P49247	11.5841	11.8899	12.0523	12.2646	12.1427	12.301	3	0.0899974	0.394028
Q14974	11.6594	11.7473	11.4942	11.6924	11.5313	11.7548	26	0.808136	0.0258776
Q9P2M7	10.7199	12.6439	11.9347	10.7149	10.6544	10.518	36	0.179008	-1.13706
Q01844	11.5233	11.7727	11.8292	11.7586	11.7803	11.5375	10	0.900331	-0.016289
P12110	12.1157	11.6861	11.9799	12.2161	11.9285	12.4308	31	0.243598	0.264554
Q86V81	12.7921	12.6663	12.4711	12.4018	13.0697	12.7498	10	0.681904	0.0972356
Q9NR30	11.2502	11.7538	11.7983	12.4537	11.8401	12.1911	31	0.0882417	0.560885
Q6P9B9	10.1569	10.09	9.87101	9.86274	10.3071	10.0369	2	0.859364	0.0296388
P40394	10.9625	10.8652	10.7249	12.7381	13.2779	10.8407	4	0.190774	1.43467
P00325	11.8816	11.1226	14.1429	10.7097	10.608	10.5556	12	0.191934	-1.75795
Q6P2Q9	11.4282	11.5421	11.4966	11.2562	11.6718	11.6023	73	0.886491	0.0211483
P35222	11.8302	11.6467	12.5643	11.9122	12.0045	11.8283	32	0.76029	-0.0986839
Q8N8S7	12.017	11.0807	10.9307	11.6768	11.5561	11.6912	19	0.472904	0.298554
P05023	12.0357	11.7658	13.0303	12.1826	12.1856	11.7676	49	0.61699	-0.232015
P13637	12.0643	11.8093	12.8767	12.1151	12.1547	11.8837	17	0.604029	-0.198963
P50993	12.0537	11.7851	12.8688	12.0998	12.165	11.8383	17	0.605833	-0.2015
P09104	12.298	11.9553	11.4564	11.6722	11.0659	11.5455	10	0.200801	-0.475328
P13929	13.3748	13.0875	13.4021	12.9933	12.477	13.1323	3	0.157524	-0.420583
P06733	13.7143	13.363	13.8998	13.2929	12.6201	13.4091	25	0.144287	-0.55166
P00558	13.0421	13.2554	12.9507	12.375	12.5313	13.4394	30	0.463528	-0.300858
P22033	10.2531	10.1864	10.6584	10.3879	10.0516	9.95654	15	0.301885	-0.233971
Q9BQS8	11.5926	10.4289	10.9338	10.4652	10.5091	10.2919	13	0.233827	-0.562992
Q6P6B7	10.8616	11.5325	10.6183	12.0546	11.5867	11.9234	1	0.070088	0.850806
P00390	10.6833	11.8587	12.1447	10.6447	10.5193	10.3258	17	0.134764	-1.06567
Q15125	10.8957	11.6693	10.0189	11.1353	11.3664	11.8882	2	0.339962	0.602028
P35611	11.5352	11.1975	12.2766	11.7792	11.4125	11.7917	13	0.981633	-0.00865522
P01024	12.1248	11.6784	11.5861	12.2152	11.9829	11.9975	76	0.243989	0.268763
P02751	12.5223	12.7182	11.1394	12.041	12.3336	12.9987	105	0.601154	0.331117
P51659	12.0356	12.0202	12.6557	10.9886	11.4244	11.1768	30	0.0197783	-1.04053
P11310	11.8957	11.7082	13.2784	12.0594	11.2895	11.5047	15	0.308345	-0.676243
Q8NBN7	11.4555	10.6426	11.7099	10.9642	11.5247	10.442	5	0.550242	-0.292358
O75955	11.0547	11.1477	11.4674	11.1259	10.8564	11.4807	13	0.771451	-0.0688896
Q15311	10.2234	10.4151	10.3759	9.96893	9.95596	10.6498	2	0.592236	-0.146546
P02545	13.8153	13.2155	13.2116	13.4673	13.6906	12.9632	55	0.897311	-0.0404401
P51649	11.0122	10.8819	11.4764	11.6185	11.1512	10.9008	7	0.736796	0.100012
O60437	12.4406	11.6138	11.7417	11.7501	11.1354	10.281	98	0.168248	-0.876528
P05141	12.5081	12.7205	12.6624	12.6924	13.1735	13.2477	17	0.132031	0.407536
P12235	12.4107	12.6953	12.6135	12.6163	12.8933	13.188	15	0.177509	0.326078
P12236	12.5421	12.8024	12.7915	12.7545	13.0001	13.4608	18	0.217788	0.359787
P04083	12.4736	13.6521	11.6262	11.7515	12.7156	11.5613	23	0.459543	-0.574519
Q14019	12.3663	12.3235	12.2907	11.4969	11.67	11.3249	11	0.0112032	-0.82955
P22695	11.9163	12.257	12.3593	11.687	11.93	11.5825	19	0.0620582	-0.444411
P54136	11.3187	11.3019	11.5318	11.5896	11.0223	11.2913	21	0.677672	-0.0830915
Q9Y6Y8	11.5927	11.3176	11.6628	11.3695	10.8612	11.2917	16	0.149473	-0.350245
P17980	11.5445	11.5192	11.5831	11.7248	11.0964	11.2481	15	0.4163	-0.192511
Q07954	11.2626	11.2199	10.847	11.2729	11.2186	11.2956	76	0.367186	0.152537
P62873	12.1808	12.0934	12.2871	11.7079	11.7564	11.8961	13	0.0073108	-0.400294
Q9H3S4	11.073	9.88092	11.0101	9.43648	9.60945	8.82575	1	0.0506109	-1.36408
Q5W0U4	10.8766	10.3937	11.9269	10.3095	10.5729	9.71839	4	0.18959	-0.865498
Q5T4S7	10.9054	11.0672	10.8614	11.2526	10.659	11.016	28	0.877754	0.0311923
Q96QK1	11.3379	11.4944	11.7883	11.3283	11.0405	11.1835	33	0.0969677	-0.356108
Q13615	10.3044	10.0207	9.56935	10.1998	9.73983	10.0761	1	0.882748	0.0404015
Q9UFC0	9.26529	9.06902	9.11659	9.20846	9.4666	9.49359	1	0.103071	0.23925
Q8WX92	10.4175	10.9733	10.8478	11.03	11.0991	10.8472	9	0.28135	0.245895
Q53EP0	11.1616	11.3627	11.002	11.1941	11.3205	11.3979	6	0.35836	0.128723
P26440	12.1282	11.9105	13.3222	12.1895	12.2898	11.7283	10	0.482838	-0.384417
O00469	11.0743	11.4924	10.4998	10.8845	11.2134	11.9707	16	0.482607	0.334029
Q9UJV9	10.8109	10.7462	10.7034	10.6617	10.9154	10.8049	5	0.65027	0.040496
P05156	10.9063	10.763	10.8313	11.0997	10.6282	11.0171	4	0.637266	0.0814405
A0FGR8	11.0269	11.1029	10.871	10.5283	10.7063	10.8876	21	0.0879844	-0.292878
Q9H939	11.1325	11.5372	11.0592	10.7139	11.7582	11.3952	7	0.901038	0.0461294
P36915	10.5801	10.0418	10.535	11.1674	10.7683	10.7643	6	0.0819112	0.514351
P35555	12.0599	11.2725	10.3028	11.7554	11.5102	11.7448	79	0.463015	0.45843
Q92896	11.6392	12.4652	12.0909	11.7764	11.6241	11.8742	43	0.32705	-0.306843
Q8WWI1	11.9355	12.0608	12.1228	11.1184	11.0607	11.1294	38	0.00119988	-0.936865
Q9Y6D6	10.7995	11.189	10.9049	11.2826	10.6445	10.9676	13	0.998505	0.000439219
Q8N6H7	11.5175	11.2242	11.8972	12.1169	11.5456	11.8949	10	0.299432	0.306164
Q14847	12.7706	12.2796	12.5967	12.4036	12.6406	12.1648	17	0.503594	-0.145986
P00533	11.3023	9.93689	10.729	11.8478	11.6662	11.662	18	0.110794	1.06925
P62879	11.4657	11.3448	11.7615	10.8765	11.1401	11.1982	13	0.0488228	-0.452386
Q99536	11.5381	11.7516	11.3272	10.9368	10.9413	10.8795	14	0.0340683	-0.619741
P22234	11.5561	12.0048	11.9141	12.0332	11.2546	11.5798	16	0.494423	-0.20247
P15924	10.2604	11.4608	11.7135	13.0928	12.5328	11.9802	186	0.0716595	1.39035
Q8TD43	11.5507	12.1902	11.4827	11.0667	10.9259	10.8122	5	0.0583314	-0.806262
P32121	11.3172	11.377	11.2252	10.7118	11.0172	11.2323	1	0.160703	-0.319365
Q9NQX4	11.4645	11.4293	11.6568	11.0401	11.1296	10.5089	2	0.07047	-0.624014
Q9ULV0	12.0985	11.4329	11.5542	11.6848	11.3407	10.9327	8	0.27682	-0.375817
Q9Y4I1	11.8161	11.5377	11.2691	11.8964	11.7357	11.3549	9	0.618541	0.121369
P55769	11.1357	11.6387	11.9553	11.2773	11.8327	11.7079	8	0.925171	0.0293946
O95407	8.89794	10.2351	7.84299	8.84155	8.77227	11.2535	1	0.588134	0.630431
Q9HBI6	10.1614	10.1924	11.2217	10.0071	12.1408	9.43592	8	0.997747	0.00276429
P29144	11.6653	11.6058	11.75	11.3298	11.1756	11.5379	18	0.074456	-0.325913
P26572	12.0139	12.5983	11.9577	12.0046	12.3581	12.0362	7	0.822638	-0.0569987
P36952	9.35817	9.46364	9.52716	13.0964	11.3896	10.134	12	0.13481	2.09037
Q96HD1	11.2587	11.3173	11.9092	10.2751	11.162	11.1277	8	0.154632	-0.640146
Q86WV6	12.5687	11.4619	11.7412	11.4687	10.8409	11.2754	6	0.147359	-0.728912
P35998	11.6686	11.7203	11.8379	11.8339	11.2236	11.6116	15	0.408747	-0.185921
P12814	13.1083	12.5094	12.3974	12.8557	13.093	12.9739	56	0.302423	0.302522
O43707	13.0105	12.3458	12.2216	12.3125	12.5179	12.0615	61	0.470012	-0.228696
P16112	10.4795	10.675	10.5324	12.7642	13.4939	10.5274	21	0.19669	1.69951
Q86WJ1	10.7903	13.0588	11.8173	11.2662	10.7768	11.2644	7	0.353261	-0.786306
P11047	11.2787	11.5369	11.4534	12.1163	11.7343	12.9434	59	0.136886	0.841645
Q7LBC6	11.256	11.1446	11.2546	11.2385	11.3071	11.4186	7	0.191709	0.10301
Q14643	11.6279	11.5525	11.7059	10.7892	11.11	11.1244	19	0.0183511	-0.620907
O94973	12.0717	11.8728	11.9651	11.3794	11.4532	11.5032	24	0.00297219	-0.524609
Q8NBJ9	9.78417	9.55221	9.87863	9.79707	9.66004	9.51242	1	0.555704	-0.0818287
P22105	11.1966	10.3867	11.9556	10.9535	10.6881	10.7011	10	0.472953	-0.398774
P11717	12.0968	11.7107	11.8726	11.2643	11.7376	11.5952	26	0.117981	-0.360988
Q8N9F7	11.604	11.9061	11.494	10.6199	10.5269	10.3176	2	0.00215512	-1.17986
Q68E01	11.3183	11.6299	11.1895	11.4271	11.8305	11.9001	8	0.160558	0.34
P35442	11.4557	10.911	10.0415	10.7812	12.6274	11.9625	35	0.224236	0.987644
Q9BXI6	10.7092	11.0092	10.9351	11.3456	10.7249	10.9623	2	0.576771	0.126434
Q6UXB2	12.5101	12.3963	13.3756	12.1132	11.4923	11.5813	1	0.0581051	-1.03174
P61247	12.4438	12.5647	12.4533	12.6136	12.3074	12.4308	18	0.732739	-0.0366881
Q14919	12.6628	12.2277	12.1068	13.3279	12.5997	13.1853	5	0.0696842	0.705215
Q13045	11.7503	11.3768	11.6134	11.5051	11.182	11.3353	19	0.172521	-0.239322
P21757	12.5271	11.7183	11.3898	10.4408	11.0991	11.1709	7	0.0845467	-0.974826
O60293	9.44028	9.49801	9.09421	9.083	9.67971	9.33669	3	0.922458	0.0223011
P11498	11.5126	11.0043	11.9252	12.3186	11.6237	11.0621	16	0.700538	0.187463
Q6PCB0	10.7172	10.5889	11.0605	11.0607	10.6342	11.318	8	0.432524	0.215393
Q6KC79	11.0363	11.2905	11.1107	11.3595	11.7948	11.8701	18	0.0612255	0.528922
Q16514	13.0107	12.8649	12.8778	12.1504	12.4328	12.7315	3	0.094429	-0.479598
P49915	11.6782	11.6448	11.2675	12.1102	12.0089	12.3627	14	0.021904	0.630439
Q8WWP7	11.5252	11.7948	11.4748	10.6282	11.4185	11.1208	10	0.128687	-0.542448
Q6YHK3	11.0638	10.8988	11.0491	12.0603	12.0767	11.1294	5	0.134754	0.75156
P00491	11.7239	11.2651	11.9219	11.6935	11.2416	11.092	8	0.329871	-0.294551
P23396	12.157	12.2698	12.1448	12.3595	12.0994	12.2359	17	0.661351	0.0410984
P42025	11.2195	11.2797	11.3494	11.2964	11.2079	11.26	10	0.573553	-0.0281535
P52824	9.30249	8.74335	9.17868	10.0489	9.12302	9.69761	1	0.173775	0.548342
P01833	10.3513	10.055	13.4407	10.4883	10.0038	9.80305	29	0.388527	-1.18394
P50281	10.2248	10.2367	9.62765	11.0027	10.7347	11.0053	10	0.0321724	0.884514
O94905	11.8062	12.8755	12.1849	11.794	11.6483	12.2534	16	0.355366	-0.390301
Q96T76	10.5331	11.5211	10.631	11.1315	10.4326	11.304	6	0.889688	0.0609751
Q13409	11.1743	10.8159	11.0281	11.0983	10.7434	10.7511	12	0.417087	-0.141795
Q9BYX2	11.6342	10.7032	10.6985	11.5415	11.5095	10.8738	7	0.483479	0.296277
Q9NY47	9.85902	8.59429	10.7454	8.99203	8.85613	8.64523	2	0.284094	-0.901781
P08758	13.2645	12.9606	12.8408	12.6153	12.8687	12.6572	25	0.120107	-0.308202
O75477	11.0071	12.3837	11.4506	11.5379	11.6005	12.0984	11	0.787056	0.131816
O14936	10.7741	10.6651	10.8674	11.3975	10.9269	11.0901	14	0.10008	0.369286
O00479	13.3148	13.4342	13.6284	12.4074	13.9921	12.7632	8	0.48932	-0.404919
Q567U6	11.5536	11.0057	11.0865	10.7192	10.9074	11.0736	13	0.203962	-0.31523
Q15836	12.2096	11.7977	12.009	11.7029	11.8423	11.7545	5	0.173274	-0.238914
P63027	10.8679	10.6838	10.9689	10.531	10.4121	10.5147	4	0.035103	-0.354245
Q92538	11.2828	11.4637	11.2087	11.4651	11.0742	11.4726	13	0.908303	0.0189101
P02788	11.7527	10.9339	10.8007	12.6591	10.789	13.0135	44	0.287181	0.991419
P42704	11.0804	11.6775	11.6016	12.3255	11.1671	11.4637	64	0.648236	0.198956
Q9NX00	11.7597	11.9881	11.4018	11.6837	11.7509	11.8743	3	0.790734	0.0531367
Q6WCQ1	11.3613	11.1629	10.9063	10.5171	11.0129	10.8545	26	0.151878	-0.348674
Q9Y3A3	11.3133	11.7291	11.6445	11.418	11.8005	11.1924	4	0.697074	-0.0919963
P22307	11.9186	11.472	12.4254	11.6169	11.5735	11.7566	16	0.403877	-0.289652
P02452	12.7081	11.9961	11.5416	13.0588	12.7165	12.548	36	0.167106	0.692521
Q9Y4G6	11.5782	11.2761	11.1679	11.1145	11.5051	11.6807	45	0.680177	0.0926983
Q96L58	11.1364	11.0762	11.3614	11.1645	11.4489	11.3417	3	0.349793	0.127012
Q9NS00	11.599	11.192	11.3153	10.5607	10.4163	10.526	1	0.0112609	-0.867795
O75764	12.2318	12.2247	12.2748	12.5056	12.7985	11.4961	1	0.958861	0.0229811
O15230	10.8522	11.1722	11.1331	11.326	10.8908	11.506	44	0.430584	0.188452
O95274	9.95351	9.64087	9.86081	13.2039	12.5339	10.118	5	0.149269	2.13355
P39060	10.9672	11.0793	11.0402	11.0677	10.73	11.4083	16	0.858867	0.0397752
Q9H9E3	10.827	11.2397	11.4031	10.8948	10.5908	10.9223	6	0.168119	-0.353976
O95202	10.8965	10.9888	10.8863	11.3776	10.8159	11.2874	21	0.306331	0.236416
P00441	12.2456	12.1949	13.0432	12.3738	11.7927	11.5312	10	0.184314	-0.595331
O43290	11.4788	11.7315	11.5915	11.4075	12.1523	11.7085	24	0.554606	0.155476
O75821	11.791	11.8645	11.733	12.3135	11.6405	11.7968	14	0.615139	0.120722
Q96C86	10.5698	10.6946	11.2056	10.9337	10.2111	10.5027	8	0.392538	-0.27416
Q00610	12.2884	12.1669	12.0042	11.9181	11.74	11.8262	82	0.0373618	-0.325043
O60563	10.3313	10.9334	10.2328	10.5234	11.1338	11.0394	5	0.24118	0.39968
Q9Y2W2	11.6047	11.8381	11.5192	11.6739	12.4691	11.9928	11	0.226695	0.391243
P61421	12.1655	12.4592	12.2591	11.7898	11.6615	11.6408	11	0.00840718	-0.597226
Q9Y3Z3	11.945	12.0598	11.5376	11.7281	12.0438	11.8209	30	0.932647	0.0167915
P48739	11.4036	11.0726	11.2559	12.1199	10.9367	11.1964	11	0.68118	0.173622
P61970	9.50868	9.9948	10.3285	10.1868	9.39592	9.70279	3	0.611569	-0.182149
Q9H4E7	11.519	11.5081	11.0838	11.5573	11.5808	11.2784	10	0.591836	0.101868
Q06830	13.0255	13.4447	13.583	12.5662	13.4477	12.4412	14	0.232721	-0.532715
P39880	11.3488	12.0171	11.1719	10.95	11.8952	11.5891	15	0.931902	-0.0345024
Q13948	11.6681	12.1159	11.6198	11.0609	11.8238	11.5394	11	0.304179	-0.326559
Q13362	11.3299	11.1381	11.2806	11.2365	11.3823	11.9556	2	0.33601	0.275239
O95248	10.2637	10.3816	10.3549	10.5332	10.2216	10.1438	9	0.807184	-0.0338669
P43405	11.3956	11.7572	11.3228	10.7374	11.7872	11.2047	12	0.512548	-0.248761
P25786	11.9012	11.6522	12.1229	12.1169	11.5818	11.4504	18	0.518234	-0.175762
Q06187	9.94985	9.98875	9.79338	9.82725	9.86624	10.1486	4	0.773821	0.0367138
O00499	11.228	11.0438	11.4282	11.0428	11.0674	11.0026	4	0.217407	-0.195731
P53396	11.7721	12.1386	11.2937	11.2657	11.3885	11.4382	39	0.266654	-0.370671
Q68DK2	10.9734	10.5476	10.3627	10.6283	10.2951	10.3309	4	0.385477	-0.209833
Q92791	11.4142	11.2141	10.365	11.5645	11.3911	11.7432	4	0.212935	0.568487
P35579	13.2147	12.6424	12.4741	13.0349	12.8998	13.0308	154	0.446368	0.211417
P35580	12.5895	11.5596	11.8272	11.2576	12.5284	12.0835	130	0.944998	-0.0355753
O95573	10.3886	11.3672	10.7551	10.3616	10.6113	10.4869	14	0.344217	-0.350381
Q9NZ09	9.96212	9.70655	9.77085	9.62575	9.69267	9.68648	2	0.193458	-0.144875
Q9Y6K9	12.121	11.4587	11.3987	11.9112	11.568	11.7858	6	0.732462	0.0955108
P61803	11.898	11.8926	11.9397	11.191	11.4307	11.5828	4	0.0446951	-0.508579
P08236	11.3637	10.9675	11.8683	10.8932	10.8804	11.2599	11	0.27492	-0.388711
P50452	12.1416	11.2048	11.8692	11.6068	11.2613	11.4182	4	0.38509	-0.309744
Q01201	10.3756	10.4071	10.2686	10.391	10.4595	10.8884	2	0.276075	0.229184
Q9NRA0	10.039	10.2247	10.3898	9.55439	9.50985	9.8609	1	0.0186154	-0.576133
O15438	11.7196	10.7959	12.602	10.0768	10.327	9.9654	22	0.0879831	-1.58276
Q07157	11.2732	11.0265	11.4716	10.6806	11.1098	11.073	31	0.183494	-0.302636
Q15020	11.3098	11.4165	11.534	11.7163	11.4972	11.3873	18	0.392059	0.113484
O15254	10.5898	10.7939	11.2224	10.7729	10.4564	10.4841	6	0.252867	-0.29755
P01008	11.2673	11.6195	11.3331	11.9594	11.1005	11.8891	16	0.479717	0.243062
P52788	10.886	10.6972	10.9542	11.4005	10.797	11.4937	4	0.213545	0.384595
P55083	10.5509	10.727	10.2467	10.4045	10.3974	10.3477	3	0.46735	-0.125029
Q4G0N4	10.4302	10.7471	10.6837	11.0227	10.6927	11.0996	7	0.118737	0.318001
P09622	12.0251	11.8471	12.4972	11.9804	12.2775	12.1223	13	0.987653	0.0035879
P63220	11.9056	11.9747	12.2209	11.8246	12.0294	12.1741	7	0.869904	-0.0243365
P00915	12.0628	10.2189	11.6505	11.6445	10.5757	10.7783	8	0.661579	-0.311235
Q9NR99	11.5219	11.7434	9.99654	11.1644	12.0222	12.6469	29	0.289867	0.857239
B9A064	13.3754	14.2351	13.2924	12.9456	13.5317	13.7345	8	0.581748	-0.230365
P0CG04	13.4918	14.443	13.4834	13.1176	13.7986	13.8716	7	0.628158	-0.210127
Q13308	11.4498	11.12	11.2997	12.0536	11.1087	11.5253	23	0.428691	0.2727
Q7Z6Z7	10.7684	10.7282	10.6803	10.8447	10.6628	11.2868	33	0.382277	0.205831
Q13445	11.8674	12.6029	11.5334	11.5193	12.3779	11.9197	4	0.884648	-0.0623
O14548	12.014	12.7761	12.6823	11.5854	12.1842	11.6574	3	0.0930032	-0.681806
Q92692	11.6748	12.0444	12.1201	11.6028	11.4756	11.8741	3	0.179323	-0.295615
O43390	12.6093	12.6709	12.5621	12.6788	12.8879	12.5601	25	0.430849	0.0948326
O60506	12.1395	12.0203	11.8284	11.9355	12.2019	11.8571	27	0.988491	0.00212344
Q9H008	9.71539	9.16213	10.0963	10.0685	9.14417	9.24931	5	0.690842	-0.170596
P62241	11.9877	12.0721	12.0302	12.1594	11.9404	12.1238	11	0.587941	0.0445607
P62333	11.3576	11.3782	11.3531	11.3574	11.0457	11.1442	11	0.187883	-0.18055
P08238	12.1372	12.5316	12.3297	12.8916	11.8489	12.2403	50	0.986778	-0.00592292
Q58FF7	12.4098	12.7855	12.7008	13.1263	12.1218	12.3992	22	0.815005	-0.0829719
Q15582	12.1897	11.9929	11.3498	12.133	11.9774	12.9793	27	0.268303	0.519135
Q9UFW8	11.4864	11.8334	11.6706	11.1646	12.0117	11.9139	3	0.915816	0.0332836
P08865	11.6085	11.7156	11.7305	12.0506	11.7337	11.7264	11	0.289169	0.151984
Q5VW32	11.863	11.195	11.6964	11.3285	11.1809	11.5708	6	0.398451	-0.224737
Q92743	12.5154	11.4177	10.5126	10.8948	11.3489	10.8769	7	0.529408	-0.441707
Q9ULC5	11.8927	10.6778	13.2048	10.4528	10.2239	10.2554	23	0.156183	-1.61442
Q09666	11.9617	11.3693	11.652	12.2716	12.4151	11.6455	226	0.204752	0.449761
P62269	12.0929	11.9237	12.1553	12.3239	12.3965	12.0369	11	0.219843	0.195124
P05198	11.1813	11.2123	11.0528	11.628	11.5399	11.4068	20	0.0113381	0.376109
P61221	11.5344	11.5976	11.7918	11.8464	11.3831	11.5814	18	0.822799	-0.0376478
P42768	12.0767	11.9674	12.1195	11.1957	12.4853	11.8184	5	0.613337	-0.221393
O14744	10.4905	10.8494	11.2674	11.4133	10.5322	11.0138	5	0.747349	0.11733
Q53H82	11.1617	11.144	11.5469	10.8853	11.0193	10.8192	5	0.0863002	-0.376267
P36542	11.5254	11.8944	11.951	11.5789	11.5998	11.5951	11	0.274157	-0.19906
Q9NUJ1	11.345	11.3942	11.4338	11.16	11.7012	11.3419	6	0.955865	0.0100056
Q9NZD2	11.8862	11.7492	12.5289	13.0783	11.7128	12.275	2	0.558942	0.300602
Q99715	12.0377	10.9906	10.4317	11.9898	12.5908	11.9152	124	0.152044	1.01192
Q9P289	11.0788	11.2564	11.4114	11.2729	11.1567	11.1661	10	0.66371	-0.0503054
O00506	11.1175	11.0331	11.1697	11.2556	11.2061	11.0643	5	0.387554	0.0685999
Q9Y6E0	11.1169	11.0849	11.1715	10.9817	10.9178	10.9219	12	0.00548496	-0.183972
P06748	12.6656	12.8349	14.028	12.9031	13.39	12.6948	15	0.731041	-0.180172
P06576	12.3991	12.4129	12.3766	12.0994	12.2924	12.1272	27	0.0617236	-0.223173
P51688	11.8429	10.7735	11.0827	11.2692	10.6289	10.5604	5	0.354473	-0.413539
P68036	12.1384	12.0984	12.0487	12.4204	11.5724	11.8614	6	0.622457	-0.143812
Q8N1G4	11.0857	11.2009	11.3587	11.1796	10.9541	11.3728	24	0.767511	-0.0462417
P62070	10.5213	10.4538	11.05	11.1378	11.3518	10.5553	7	0.328571	0.339932
Q14571	11.3504	11.1958	12.035	10.7114	10.9109	10.9978	33	0.115381	-0.653691
Q9NXH8	11.4924	11.2339	11.9248	11.1085	11.3799	11.068	9	0.205205	-0.3649
P61106	12.2657	11.816	12.5232	11.5497	11.8809	11.5226	16	0.0986698	-0.550557
Q15031	11.2811	11.0648	11.7055	12.0433	11.0754	11.1753	4	0.835599	0.0808587
Q04695	12.831	11.5806	11.5397	13.8697	12.9846	12.9887	78	0.0733527	1.29723
P02533	12.2324	11.572	11.7383	15.0086	12.2911	11.8171	80	0.353279	1.19135
P13645	11.9675	11.8117	11.8789	12.4514	12.4919	12.2561	54	0.00678321	0.513823
P10301	11.0856	10.7733	10.6575	10.398	10.7186	10.7164	9	0.244948	-0.227829
P04196	11.5148	11.7705	11.1701	11.6519	11.827	11.7036	9	0.296294	0.242376
P99999	10.4427	11.2267	11.036	10.9476	11.552	10.7603	6	0.611329	0.184852
Q8IXQ6	11.5388	11.2491	10.8059	11.1921	12.0027	10.9364	9	0.669855	0.179157
P07900	12.5805	12.7506	12.8997	13.2235	12.1411	12.3513	45	0.661409	-0.171602
Q14568	12.5744	12.7366	12.778	13.251	12.3159	12.6245	10	0.913744	0.0341595
Q58FF8	12.0639	12.5599	12.133	12.998	11.6173	12.2647	14	0.930484	0.0410621
Q92888	11.5922	11.0768	10.9191	11.0232	11.084	11.3228	20	0.829343	-0.0527252
P08195	10.2659	10.995	10.6644	12.3378	10.8371	10.647	19	0.36245	0.632237
Q9BQ95	8.59575	9.21213	9.48613	8.9412	9.17494	8.99547	2	0.841874	-0.0608015
P46939	11.2832	10.9479	11.6931	10.6823	10.9598	10.949	75	0.164129	-0.444396
O00194	11.156	11.5333	11.8477	11.1554	11.1224	9.86825	1	0.192252	-0.797027
Q8IXI1	10.9373	10.6245	11.1431	10.9965	10.5266	10.6713	6	0.453495	-0.170186
P20701	11.7719	12.1865	11.4579	10.1688	11.6587	11.4148	3	0.254548	-0.724682
P50453	11.3726	10.9719	11.3178	10.5793	11.1057	10.8778	11	0.139558	-0.366527
P01011	11.4765	11.1305	11.2402	11.1682	11.0925	12.4254	16	0.587568	0.279641
P30740	12.6714	11.4377	12.2093	11.705	11.2988	11.5965	19	0.248039	-0.57275
Q86X10	11.6324	11.484	11.6656	12.1025	11.6822	10.9813	4	0.988601	-0.00531502
Q63HN8	11.9401	11.4948	11.2708	11.0218	11.5219	10.9537	73	0.205184	-0.402774
P31930	12.0059	12.2941	12.4388	11.7048	11.9778	11.5727	18	0.0473055	-0.494538
Q6P5W5	9.07936	8.88469	10.084	9.15139	8.70355	8.72657	1	0.319941	-0.488858
Q9NSE4	12.2247	11.6402	12.068	11.7372	11.5865	11.6525	22	0.20438	-0.318935
Q9NZN4	11.3286	11.093	11.7138	11.1763	10.8255	10.928	19	0.144338	-0.401799
P40939	11.8152	12.3388	12.5247	11.8387	11.8819	11.4208	36	0.127039	-0.512457
Q9UJS0	10.7437	11.9133	10.9075	11.8011	10.9182	11.0996	20	0.861658	0.0848203
Q9NX24	11.0883	11.0927	11.5076	11.0921	11.3824	11.1242	6	0.867309	-0.0299698
Q9UBT2	10.8372	11.5274	11.1966	11.6773	11.3652	11.2425	9	0.376129	0.241268
P46199	11.094	11.3125	11.5517	11.6957	11.3703	11.6182	5	0.221197	0.242016
Q9HAV7	11.4083	11.2423	12.0704	11.9829	11.1262	10.8594	6	0.587452	-0.25081
Q15418	12.308	11.5106	11.6663	11.4041	11.0393	11.605	17	0.189374	-0.478818
Q15014	10.7923	11.2664	10.8443	10.7412	11.8796	11.9461	5	0.290636	0.554641
Q9HAV0	11.8718	11.7992	11.7713	11.2544	11.5849	11.6705	10	0.127261	-0.310852
P52434	11.2508	11.5759	11.2406	11.6325	11.8064	11.9458	6	0.0387885	0.439134
Q9H4M9	11.4036	11.3083	11.446	11.263	11.2378	11.1954	18	0.0448647	-0.153922
Q9NZN3	10.9398	10.6856	11.0673	11.0153	10.5615	10.5031	9	0.364987	-0.204239
Q12805	12.0587	11.2806	11.2481	11.6022	11.8033	12.1319	18	0.373048	0.316661
Q9H223	11.5316	11.0435	11.6869	11.1318	11.1109	11.0463	17	0.2348	-0.324376
P62263	12.4031	12.3707	12.416	12.4749	12.3827	12.3515	6	0.883135	0.00640077
P02787	12.0306	12.2503	12.3088	12.5563	12.4249	13.1217	50	0.129069	0.504362
O60828	11.5652	11.4942	11.3109	11.7873	12.4636	12.2695	10	0.0562059	0.7167
Q9UKS6	10.6062	10.2978	10.7253	11.3424	10.9624	10.8057	8	0.0758509	0.493748
Q9H7N4	11.984	11.9469	12.2089	11.6008	12.1616	12.0363	7	0.59083	-0.113682
Q9UPN9	11.076	10.7569	11.0878	11.3077	11.0968	11.2526	3	0.139093	0.245438
Q9BVG4	11.1146	10.6321	10.8343	11.4985	10.8041	11.0306	5	0.375712	0.250685
Q99704	12.1859	11.7028	11.4858	11.1458	11.5139	11.8176	1	0.351612	-0.299075
Q14151	11.4319	11.4702	11.3707	11.5772	12.187	11.4638	29	0.291168	0.318402
Q15424	11.725	11.7209	11.7209	11.9006	12.4487	11.9245	40	0.175188	0.368974
Q9BQL6	10.8273	10.4435	10.8109	10.9835	10.9443	10.8438	3	0.200703	0.229946
Q13753	10.4387	11.05	10.3714	12.5238	11.9465	12.1881	34	0.00511191	1.59943
Q9Y4F5	10.7992	9.78321	9.96019	11.4023	10.7885	10.8001	2	0.105467	0.816079
Q08AM6	11.7461	11.7162	11.6985	11.2171	11.2757	11.4025	8	0.0123324	-0.421834
P35659	11.7913	12.0705	12.2344	11.6809	12.7049	12.2509	16	0.619569	0.180181
Q92900	11.5259	11.2942	11.1889	11.6078	11.5099	11.5146	30	0.163209	0.207769
O96013	10.6146	10.759	10.3707	10.0577	11.0384	10.7163	2	0.94691	0.0226911
Q6DN90	10.1618	9.47058	9.73471	9.5354	9.61569	10.226	3	0.991595	0.00332756
P49959	11.5321	11.6003	11.3787	11.4184	12.1693	11.6156	17	0.415132	0.230741
Q14134	10.3629	10.2548	10.2317	13.5845	12.6924	12.1087	19	0.0270739	2.51207
P43686	11.4859	11.4857	11.5333	11.4432	11.172	11.2912	16	0.120944	-0.199505
P02538	11.3527	11.2457	11.4256	14.474	14.4627	12.7731	88	0.0443042	2.56194
P48668	11.3939	11.2678	11.4583	14.5194	14.4942	12.824	80	0.0431916	2.57252
P04259	11.4887	11.3764	11.5013	14.4785	14.3441	12.7983	82	0.045591	2.41814
Q9UHD8	11.8176	11.2411	11.5035	12.1112	11.9468	11.519	32	0.236147	0.338238
Q15019	11.7392	11.4581	11.4459	11.5809	11.7154	11.5626	15	0.551302	0.0718975
Q16181	12.6116	12.2061	12.3338	12.3931	12.5615	12.3454	20	0.740372	0.0494522
O43493	12.0484	12.5344	12.2245	11.9431	11.8585	11.9316	12	0.123448	-0.358025
Q15833	11.9796	11.9242	11.5932	11.2324	11.1415	11.2648	12	0.0274385	-0.619428
P84090	13.6109	13.7462	13.7958	13.4493	14.1943	13.8225	6	0.679666	0.104416
P55160	11.3187	11.7058	11.2138	10.3487	11.1198	10.938	11	0.103606	-0.610585
Q7Z417	11.7897	11.5655	11.2024	11.8619	11.9793	11.7535	10	0.170724	0.34569
P08575	11.5925	11.8465	11.2705	10.5986	11.2391	11.299	36	0.139631	-0.5243
Q8N9M1	12.2355	12.2982	12.0567	11.7471	12.0882	11.987	2	0.115812	-0.256053
Q8IZ52	11.4753	11.4313	11.5262	11.5048	11.4651	11.4523	1	0.917211	-0.00355845
O00214	10.272	10.1331	9.98161	10.0121	9.76249	10.1666	2	0.367973	-0.148499
P03956	10.4771	11.081	11.4081	11.7095	11.3247	12.4503	4	0.124116	0.839437
Q9NW97	11.1753	10.7489	11.6297	10.1427	10.4947	11.2129	1	0.23626	-0.567868
O95477	9.55608	9.51457	9.07203	9.40348	9.42393	9.41206	3	0.854344	0.0322632
Q08945	10.5928	10.75	10.8437	10.8618	11.8098	11.4148	16	0.140095	0.633293
Q92542	11.5118	11.4748	11.3214	10.9688	11.0011	11.0054	6	0.0140607	-0.444268
Q9Y6E2	10.6973	12.9234	10.9596	11.1436	11.325	11.2557	16	0.724218	-0.285367
P04040	11.8021	11.3518	12.7584	11.3317	11.2849	11.4329	20	0.272334	-0.620925
Q08AD1	11.3186	10.2534	9.72698	11.0191	11.0477	10.7906	2	0.382817	0.519481
Q13263	11.9692	11.8739	12.1277	11.6532	12.414	12.2294	25	0.689338	0.108601
Q8IVF2	10.6425	10.0034	9.85292	12.2788	12.1145	10.2338	41	0.160349	1.37611
Q9H6T0	10.9931	11.3929	11.6912	11.7784	11.5146	10.9845	6	0.839702	0.0667352
P02549	11.2569	10.5316	11.2545	11.1772	10.8275	10.8375	35	0.819246	-0.0669108
Q9Y446	10.6459	11.0247	12.1599	12.0962	11.7997	11.0122	32	0.558459	0.359167
Q9NQ29	11.5867	11.2541	11.3242	11.6069	11.8985	11.89	10	0.0424319	0.410106
Q9Y383	11.5692	11.5326	11.7753	11.5633	12.0885	11.9191	17	0.274703	0.231253
Q9UGP4	10.6921	10.7158	10.9917	10.6018	10.6184	10.8404	7	0.413048	-0.113012
O43633	11.9481	11.7411	11.5358	11.0894	11.6424	11.7202	6	0.340696	-0.25768
Q9H0W5	9.21753	8.61451	8.25923	9.69631	9.00476	10.9179	4	0.158459	1.17591
Q969G3	11.1278	11.2872	11.1706	11.1438	11.3892	11.545	11	0.294842	0.164086
Q70CQ3	11.626	11.679	11.3178	11.5543	11.7197	11.6049	2	0.541459	0.085365
Q13572	12.3341	11.9113	12.0785	12.569	11.9538	12.0228	1	0.767042	0.0738962
Q6NS38	9.11406	9.19217	9.40763	9.29031	9.60339	9.3284	1	0.269622	0.169412
Q5T8P6	11.0119	11.1386	11.1257	10.8097	11.382	11.1926	17	0.852757	0.0359913
Q76N32	9.84917	9.85084	10.4132	10.1157	10.6557	10.4341	2	0.212976	0.364088
P08729	14.4817	12.3416	13.4164	12.6832	11.8542	11.3394	72	0.130441	-1.45435
Q96CV9	11.3344	10.993	10.8758	11.1464	11.087	11.0394	11	0.883218	0.0231925
P04264	11.8049	11.5579	11.599	11.5666	12.1242	12.3986	57	0.260767	0.375896
P05787	13.9673	12.6495	14.034	12.6607	13.2483	12.5228	88	0.23998	-0.739639
O95340	11.0718	11.7362	10.9196	11.0942	11.0446	11.5269	12	0.948123	-0.0206009
P46783	12.7846	12.7851	12.7173	12.9184	12.84	12.8038	14	0.0968063	0.0917543
Q9NQ39	13.0009	12.9834	12.8081	13.1636	12.9226	12.9356	8	0.487662	0.0764534
P49411	12.0849	11.9084	12.4566	12.4327	11.8351	11.9391	26	0.757976	-0.0809795
P21333	12.9744	11.9843	11.8883	12.3376	12.6072	12.5753	144	0.588158	0.22439
Q99470	10.5697	10.7677	10.721	11.3465	11.5692	11.2488	3	0.00575025	0.701984
P82933	11.7548	12.1104	12.3441	12.2811	11.7982	11.7582	9	0.632831	-0.123913
P23229	10.6256	10.4783	10.5824	12.7651	12.0037	11.5589	25	0.0461874	1.54716
Q9NX76	11.3802	11.5311	11.3337	11.1906	11.2161	11.1892	3	0.0652603	-0.216378
P49795	12.5969	12.6633	11.9095	11.1785	11.8732	12.4638	1	0.29129	-0.551373
Q66PJ3	11.7234	11.6887	12.1554	11.5703	12.1048	11.9124	6	0.976838	0.0066946
Q7Z2T5	12.0135	11.8238	11.8681	12.604	12.3643	12.4637	9	0.0034825	0.575511
Q9BW92	10.9346	12.1656	11.1887	10.5631	10.658	10.8857	7	0.186324	-0.727366
Q9UBE0	11.5369	11.674	11.6641	12.0837	11.1978	11.0555	11	0.634416	-0.179341
Q96RK0	10.8983	10.5764	10.0294	10.0935	10.5849	10.3764	5	0.640602	-0.149765
Q02790	11.0759	11.7387	10.7982	11.7707	11.0744	11.6402	22	0.457333	0.290842
P49848	10.0747	10.91	10.4978	10.4434	10.4699	10.7485	1	0.834827	0.0597998
P52926	10.2472	9.69808	10.1663	13.3917	14.029	13.4998	4	0.000179473	3.60296
Q9UGU5	11.1698	11.3416	11.3976	11.1511	11.7705	11.6451	2	0.368806	0.219272
Q14566	11.116	11.6175	11.6916	12.3198	12.3194	11.7543	18	0.0659813	0.656164
P13984	11.7372	11.8786	11.8145	11.9937	12.3531	12.11	9	0.0689592	0.342177
P48163	10.935	11.0025	11.6465	10.279	11.0099	9.58603	4	0.146753	-0.903032
Q9BW04	12.7732	10.6791	12.4775	10.5967	10.5986	10.2707	13	0.147413	-1.48793
Q9BWF3	11.3567	11.4169	11.3016	11.459	11.7913	11.4857	13	0.166223	0.220284
Q9BQ04	11.3816	11.5027	11.3475	11.5434	11.8861	11.5936	11	0.117125	0.26375
Q15155	11.171	11.5984	11.223	11.3397	11.2725	11.2431	27	0.769101	-0.0457011
P69849	10.9551	11.4112	11.0693	11.1053	11.0633	11.0779	28	0.691317	-0.0630081
Q5JPE7	10.9551	11.4112	11.0693	11.1053	11.0633	11.0779	28	0.691317	-0.0630081
Q8TEW0	10.1986	10.1215	9.76054	10.5355	10.3254	10.6775	8	0.0494978	0.485963
Q9BTK6	10.52	10.0843	10.4373	10.581	10.7773	10.412	1	0.230557	0.24289
P11142	12.8063	12.6931	12.9351	13.1942	12.7013	13.0271	39	0.388644	0.16268
Q86V48	12.053	11.8596	11.396	11.9455	12.1212	12.0892	18	0.281887	0.282456
Q8N9Z2	10.6404	11.6214	10.8852	9.76629	11.969	12.6338	1	0.692508	0.407348
O75347	11.9764	11.5818	12.1463	12.2579	11.4911	11.1505	8	0.51873	-0.268348
Q03252	12.1453	12.4804	12.579	12.4942	12.4788	12.5073	45	0.556599	0.0918607
P07355	13.6317	12.9891	13.7617	13.351	13.4584	12.9332	30	0.504952	-0.213305
P19823	11.5236	11.9381	10.8289	11.8033	11.5511	12.418	23	0.301356	0.493937
Q9NZM1	11.656	11.7698	11.5811	11.6782	11.7292	11.5786	68	0.92584	-0.00700155
P15880	12.7151	12.8614	12.6965	12.9344	12.6344	12.7966	11	0.779332	0.0307654
Q96SZ5	10.9351	10.6484	10.5878	10.4685	10.5649	10.8259	5	0.529451	-0.103999
Q9Y3Q3	12.2861	11.7548	12.0756	12.0473	12.3592	11.7952	4	0.905531	0.0283939
Q9Y3B3	12.055	12.1539	11.9364	11.3956	11.9394	11.719	8	0.134862	-0.36376
Q9BSJ8	11.599	11.6401	11.4151	11.1837	11.3817	11.3354	29	0.0527787	-0.251145
P12004	11.1342	11.2937	11.2481	11.7261	11.5681	11.7409	10	0.00366862	0.453043
Q96ER9	11.9256	11.9242	11.7341	11.3451	10.8144	11.2172	9	0.0307653	-0.735717
P14868	11.2175	11.5636	11.5937	11.7408	11.2606	11.999	25	0.459205	0.208561
Q86VS8	11.4284	11.1411	11.0304	11.014	10.9709	11.2745	10	0.498224	-0.113498
P01764	12.4766	14.1914	12.0637	11.7599	12.771	13.3547	2	0.74423	-0.282042
P01765	11.8389	13.2531	11.4816	11.1024	12.358	13.0945	2	0.9941	-0.00625006
P01766	12.6902	13.9019	12.6012	12.5511	12.8415	13.1415	2	0.664838	-0.219732
Q8WUH1	10.3888	10.3783	10.3242	10.9973	10.5818	10.9147	1	0.0631842	0.46753
O75116	11.2949	11.4057	11.8529	11.3039	11.061	11.245	22	0.198315	-0.314496
Q9HBH5	11.5268	11.3888	11.6101	11.3741	11.3836	11.1493	6	0.110534	-0.206238
Q92805	11.6029	11.3722	11.9495	11.5864	11.5573	11.5275	4	0.665242	-0.0844766
P82094	11.3343	11.4879	11.4125	11.1675	11.3167	11.3072	9	0.0875656	-0.147759
O14791	11.1281	11.651	11.196	12.418	11.9843	11.143	8	0.297894	0.523408
Q92619	11.6405	11.5142	11.3218	10.8105	11.4737	11.2072	11	0.22589	-0.328355
Q96QC0	11.4328	11.5902	11.3673	11.7752	12.02	11.8386	9	0.0140447	0.414481
Q15651	13.8168	11.4031	11.4145	10.8672	12.0361	11.2066	9	0.413396	-0.841501
P24043	9.651	10.769	10.9744	11.1401	10.8583	12.4135	11	0.187663	1.00582
Q13428	11.8921	12.109	12.3557	11.8006	12.5557	11.9514	33	0.954783	-0.0163375
P27824	12.8811	12.658	12.6804	11.9795	12.7625	12.3686	38	0.238844	-0.369599
P13674	12.9523	12.0037	11.3159	11.8298	11.6139	12.3329	28	0.773229	-0.165111
Q00169	11.4842	11.5956	11.507	11.2615	11.1134	11.1578	12	0.00390756	-0.351335
Q9UJU6	12.2034	11.9069	12.3831	12.2966	11.7832	12.0487	18	0.581583	-0.121657
Q9BUQ8	11.2222	11.4559	11.3446	10.961	11.7054	11.4504	26	0.901552	0.0313869
P36543	11.7302	11.6914	11.8494	11.4537	11.4512	11.2971	5	0.00727817	-0.356334
Q96A05	14.0491	14.0052	13.748	12.9841	13.3377	13.3441	1	0.0105714	-0.712109
O00425	10.5953	13.7904	11.2883	12.8646	12.8654	12.1151	11	0.537429	0.723737
Q9NUV9	12.3561	12.0867	11.9726	11.1079	12.0565	11.5849	15	0.169042	-0.555361
Q7Z7B0	11.9766	11.021	11.8162	11.6757	11.8691	11.4062	2	0.897534	0.0457032
Q8N0X7	12.5268	11.4845	11.7936	11.8215	11.67	11.8527	4	0.670638	-0.153587
P08243	9.70853	10.698	9.6445	12.1466	9.75501	9.7564	12	0.58464	0.535664
Q9UHP3	9.8448	9.6749	10.1178	9.26529	9.75752	9.52714	3	0.132698	-0.36251
Q6PI47	10.9554	10.7516	11.3379	10.8531	10.7745	10.9201	2	0.438633	-0.165701
Q07864	9.84759	10.1171	9.78937	10.7564	10.9648	10.9373	1	0.00242508	0.968118
O43719	11.0582	10.9239	11.6558	11.3486	11.3445	11.501	16	0.498952	0.185434
A2RRP1	11.4126	11.5461	11.3507	11.0786	11.4224	11.3669	16	0.309384	-0.14718
P62913	12.1193	12.2779	12.126	12.2884	12.1561	12.4952	13	0.300575	0.138862
Q8IXI2	11.457	11.6019	11.2372	11.2925	11.4776	11.0094	4	0.378001	-0.172181
Q9UGU0	11.7468	11.8046	11.7062	11.6843	11.7059	11.1499	5	0.318199	-0.239153
Q04323	10.8156	10.8616	10.9932	11.2826	10.7969	10.7806	7	0.744408	0.063249
Q9NZM3	12.0288	12.2818	11.738	11.0886	11.0177	11.0913	13	0.0240578	-0.950327
Q15811	11.5763	11.2701	11.1536	11.944	11.7323	11.8322	5	0.0393047	0.502852
O75145	10.2184	10.0759	10.3092	10.0351	10.4754	11.5657	7	0.393511	0.490918
P09110	11.8831	11.7186	12.0786	11.0306	11.3808	11.4508	11	0.0238105	-0.606022
Q14257	10.9084	10.1601	10.415	11.1382	11.2767	11.2687	13	0.0737145	0.733357
O00429	11.1124	11.0405	10.8665	11.2142	11.1131	11.2177	20	0.123157	0.175196
Q7Z7A1	10.2233	10.2394	9.65512	9.39031	10.1849	9.7528	3	0.430388	-0.263267
Q8WYA0	12.4916	12.2685	12.3756	12.5058	11.8873	13.0271	1	0.802462	0.0948148
Q96TC7	11.2515	11.4046	11.5813	10.8727	11.0712	10.5242	12	0.0450124	-0.589768
P62993	12.2776	12.3228	11.5812	11.5469	12.5032	11.642	8	0.696404	-0.163183
Q8NHP6	12.6184	12.5736	12.3218	12.3474	12.4963	12.9666	2	0.668196	0.098829
Q587I9	12.2463	12.4649	12.5216	12.3272	10.8397	10.6578	1	0.161732	-1.13604
Q9Y2H5	10.8518	10.0483	12.4162	9.82967	10.0957	9.80954	4	0.226565	-1.19378
Q9BXJ1	11.7979	11.0895	10.9371	11.7465	11.6673	12.2601	1	0.137958	0.616455
Q86XL3	10.4983	10.414	10.33	10.4971	10.8209	10.7808	5	0.08952	0.285488
P11387	11.6339	12.2524	11.8417	11.683	11.5656	12.2969	28	0.844803	-0.0608568
Q8NBN3	10.9974	10.8291	11.0974	11.0683	10.936	11.0001	5	0.778925	0.0268193
Q9H0B6	11.546	11.4092	11.5964	11.504	11.3765	11.4076	3	0.273292	-0.0878329
P16144	10.4999	9.81017	10.2932	11.9782	11.7489	11.1565	35	0.0118562	1.42679
Q9H1B7	11.3054	11.5712	10.818	10.9841	11.4952	11.1949	10	0.980992	-0.00679504
P11234	10.7206	10.756	10.8185	10.7659	11.2215	10.7182	9	0.484777	0.136845
P52565	12.6658	12.3718	12.731	12.7215	12.1171	11.9576	7	0.30121	-0.324127
Q9Y2W1	11.9508	11.9364	12.1729	11.993	12.5219	12.14	39	0.342882	0.198256
Q14692	10.2808	11.1162	11.0717	10.8362	11.3065	10.8638	11	0.60325	0.179249
Q16831	11.507	12.4532	11.2397	11.0094	11.436	11.2129	4	0.295838	-0.5139
O95487	11.1467	10.8313	10.9825	10.8112	10.7825	10.9169	5	0.237176	-0.149984
Q8IWS0	9.91129	11.0225	10.7354	11.1361	11.3005	11.4826	7	0.144118	0.749994
Q9H4A4	11.5092	10.7202	11.3442	11.1322	10.7556	10.7877	14	0.347903	-0.299398
P51854	8.87259	8.82907	9.47947	8.88661	9.43895	12.5514	2	0.393399	1.23196
Q8N6S5	10.0707	9.87648	9.76819	10.0027	9.9576	9.99205	2	0.466974	0.0790052
Q6UN15	10.9851	11.4434	10.9813	11.1274	10.8267	11.4603	7	0.995255	0.00151337
P05204	13.2032	13.2127	13.9206	12.3743	13.8749	13.9029	10	0.919645	-0.0614304
Q9H4M7	10.7211	10.752	10.9308	11.2944	10.7137	10.859	2	0.477632	0.154382
Q7L3B6	9.84742	9.94503	9.82338	9.56045	10.0018	9.65122	2	0.426345	-0.13413
Q9NYF8	11.6119	11.6918	11.6399	11.318	12.294	11.7942	31	0.639508	0.15421
Q00839	12.631	12.4482	12.2115	12.3453	12.6498	12.4043	38	0.825221	0.0362472
Q9P2N6	7.58178	6.08684	7.54298	7.58006	8.19422	7.50142	2	0.298163	0.688034
P46087	10.8677	11.7908	11.7686	11.8233	12.1864	11.4422	18	0.416129	0.341629
Q9BX68	11.922	11.2348	11.9205	10.5628	11.7647	10.9738	5	0.24293	-0.592032
Q92626	11.7091	11.328	10.7279	10.9189	10.8445	11.5621	12	0.709878	-0.146487
Q14315	11.8218	11.2549	11.1896	11.6789	11.7144	11.8735	42	0.233704	0.333474
Q9NVI7	11.4811	12.2285	11.984	11.9621	11.3311	11.8765	21	0.586828	-0.174689
P14618	13.4819	13.4998	13.2868	13.3059	13.3476	13.0202	39	0.194136	-0.198298
Q9NUQ8	10.5008	10.5608	10.2221	10.9426	11.1505	11.3873	11	0.012579	0.732202
P07237	13.4782	12.5725	13.1206	12.7183	12.5974	12.4015	39	0.199474	-0.484733
Q9NZB2	11.7622	11.5006	11.7898	11.8042	11.7628	11.356	23	0.813901	-0.0432436
P14854	11.425	11.6925	11.8399	10.9259	11.8833	11.253	6	0.408135	-0.298375
P20700	12.4832	12.6384	12.821	12.0494	12.8679	12.4846	42	0.537669	-0.180234
P26639	11.0089	11.6621	11.2357	12.5672	11.0446	11.305	23	0.560382	0.336688
Q8NBI6	11.5574	11.6224	11.4235	12.2806	12.0156	12.3547	3	0.0088984	0.682543
Q13129	9.6584	10.1785	9.85831	10.4326	10.1662	10.848	1	0.083985	0.583867
Q9UH99	11.3985	11.5022	11.1274	11.3311	11.8425	11.7649	22	0.201649	0.303474
P13647	11.9718	11.688	11.8558	14.8591	14.1441	12.9915	94	0.0550202	2.15974
Q16254	11.3086	11.4738	11.4623	11.3484	11.4043	11.7678	1	0.568811	0.0919351
Q99805	11.1672	11.3509	11.0436	10.6045	10.742	10.7986	13	0.0160064	-0.472197
P16615	12.2747	12.6293	12.2066	12.1592	12.6252	12.092	46	0.73333	-0.0780621
Q93084	11.6845	12.5732	11.8264	11.419	11.7458	11.813	22	0.315398	-0.36876
Q13151	12.0879	12.1858	12.0347	12.1751	12.8815	12.5865	12	0.156769	0.444907
Q9Y6K5	11.5109	11.1764	10.8935	11.9574	11.3589	10.6447	19	0.783226	0.12673
Q9BRG1	10.8382	10.7097	10.8299	10.5588	10.4344	10.3417	1	0.0138687	-0.347693
Q96SB4	11.6126	10.8414	11.1676	11.1917	11.446	11.0454	9	0.940273	0.0205178
Q9H993	11.0798	11.0534	11.7147	10.6425	10.1629	10.3827	6	0.0335191	-0.886596
Q14203	11.4712	11.3452	11.4469	11.766	11.3725	11.4989	28	0.398071	0.124696
Q14697	11.3633	11.3355	11.3297	11.4612	11.5179	11.2913	39	0.357799	0.0806247
Q99832	11.5619	11.5811	11.7017	11.5723	11.3275	11.921	27	0.967895	-0.00796537
Q9BUL8	10.7423	10.5305	10.8267	10.6907	10.7127	10.5681	5	0.695592	-0.0426545
Q93062	10.921	11.7276	11.3276	10.6062	10.6206	10.7993	4	0.0993252	-0.650006
Q9H3S7	10.9304	10.2432	10.6758	10.2662	10.2222	10.4686	13	0.273781	-0.297483
Q9H2G2	11.4603	11.8297	11.8408	13.1826	11.4515	12.118	23	0.397001	0.540443
Q13200	10.9721	11.0006	11.0659	11.3713	10.7019	10.9792	29	0.983434	0.00457542
Q12797	11.9363	11.04	11.6863	10.9048	12.0923	11.3827	25	0.84013	-0.0942627
Q96EV8	12.31	11.8341	12.2599	12.0292	11.8017	11.8176	2	0.233627	-0.251869
P23246	12.314	12.2386	12.1357	12.0282	12.6462	12.3428	34	0.607202	0.10963
O00291	11.0659	10.2821	10.5956	10.3836	10.2739	10.3509	18	0.303722	-0.311728
Q8WXF1	11.4629	11.5741	11.4137	11.3733	12.1326	11.8036	22	0.321638	0.286252
Q13136	10.8615	10.6722	10.5547	10.7002	10.8267	12.3817	24	0.378413	0.606742
Q13523	11.2607	11.41	11.1548	11.5126	11.9908	11.9156	9	0.0507655	0.531147
P12830	10.952	11.0726	11.8365	11.551	11.198	10.5683	23	0.673348	-0.181233
Q9P0V3	11.4202	11.1928	11.2751	11.3097	11.1043	11.5726	2	0.842251	0.0328113
Q9H254	12.4367	12.0981	12.2383	12.2456	11.9062	11.903	6	0.187709	-0.239441
Q9UPN4	10.6783	10.8738	10.2698	10.7355	10.5794	10.794	6	0.653895	0.0956907
Q16204	12.6011	11.3756	11.2928	11.431	11.5358	11.328	11	0.523676	-0.324914
Q01082	11.8539	11.7956	12.5609	11.9287	11.4221	11.6117	135	0.235596	-0.415955
Q13907	10.2068	10.1486	10.198	9.81081	9.88779	10.1079	3	0.102154	-0.248984
Q9UQE7	11.6044	11.6053	11.9463	11.4893	12.1642	12.1109	57	0.46752	0.202821
A6NC98	10.5125	9.26248	9.47468	9.71917	9.59153	9.70917	3	0.861531	-0.0765871
P63010	11.7603	11.8207	11.8315	11.5108	11.4618	11.5822	31	0.00417753	-0.285844
Q10567	11.6266	11.8145	11.8792	11.5407	11.3402	11.4848	28	0.0324386	-0.318197
P02647	11.6066	12.0913	11.8016	12.8046	11.7794	11.6523	27	0.581055	0.245572
O15525	10.5704	10.8863	11.3605	10.7105	11.481	11.0499	2	0.681417	0.141424
Q8WTW3	11.7828	12.0051	12.2165	11.628	11.6215	11.8247	7	0.115251	-0.310079
O43399	11.6547	11.7987	12.48	12.0666	11.5253	11.8568	12	0.623247	-0.161607
P42566	11.899	11.5079	12.0209	11.7176	11.483	11.6201	9	0.324216	-0.202422
Q9Y4B6	11.4733	10.8208	10.9871	11.2279	12.0248	11.479	3	0.191619	0.483505
Q9UPN3	11.813	11.2104	11.5447	11.4083	11.1009	11.2311	131	0.254052	-0.275938
Q16890	10.9808	10.9696	11.5197	11.4198	11.1594	10.856	2	0.964252	-0.0116393
P04424	12.1093	11.7287	12.123	11.9652	11.4567	11.5817	5	0.188241	-0.319126
Q9HB40	11.8098	12.407	11.7371	12.0739	11.765	11.787	6	0.674369	-0.109317
Q9HBR0	11.7357	11.2876	11.584	11.2139	11.3723	11.4244	12	0.269966	-0.198914
O15078	11.5505	10.9226	10.8176	11.1296	11.421	11.0643	3	0.700015	0.108082
Q9HD20	11.558	11.4702	11.075	11.1097	11.3612	11.5162	21	0.849119	-0.0386716
P50440	9.81677	10.8907	10.5267	10.769	9.85687	9.89737	8	0.613776	-0.236985
P78559	10.497	9.93864	10.48	10.2382	10.3932	10.4908	9	0.753319	0.0688925
P59998	12.2475	12.3053	12.1678	11.804	12.0568	11.8392	8	0.0319072	-0.340205
Q15035	10.0268	10.3638	9.0521	9.8005	10.1997	10.3283	1	0.542696	0.295284
Q9Y6M5	9.70371	9.65686	9.76829	9.33229	9.90901	9.85976	3	0.96483	-0.00926441
Q92544	11.57	11.915	12.1813	11.3827	11.5553	11.7784	14	0.219003	-0.316617
Q9Y2G5	12.233	12.6003	12.6091	12.4254	12.2385	12.4172	4	0.449109	-0.120441
Q15404	10.8629	11.027	11.0128	10.612	10.8895	10.8058	12	0.123776	-0.1985
P07476	9.88389	9.70329	9.84359	14.031	10.3491	9.77973	20	0.358317	1.57634
Q6NZY4	11.1042	11.1767	11.27	11.4189	11.5851	11.2019	10	0.177881	0.218311
P51572	13.3258	13.2652	13.7522	12.5417	13.129	13.2262	21	0.148151	-0.48209
Q96I59	11.4041	11.3824	12.0704	11.6696	11.2801	11.2733	3	0.473974	-0.211292
P30519	11.6604	11.812	11.5619	11.5995	11.2043	11.1128	13	0.113768	-0.372574
P22314	11.4947	11.9481	11.8179	12.2568	11.2821	11.7711	34	0.961439	0.0164334
P61088	12.0321	11.9889	12.1485	12.0951	11.8698	12.1696	8	0.916076	-0.0116623
Q5JXB2	12.8537	12.7714	12.9002	12.5793	12.6351	12.9539	5	0.418633	-0.119032
P41252	11.0237	11.317	11.1418	11.8191	11.0056	10.9501	26	0.767116	0.0974125
Q969F9	10.5197	10.3818	10.2747	10.1668	10.8684	10.7164	1	0.468663	0.191839
P61158	12.8902	12.8691	12.5578	12.5119	12.6961	12.6006	23	0.254453	-0.169539
Q9BYK8	10.9479	10.6206	10.8547	11.1743	10.3475	10.8011	2	0.906194	-0.0334158
Q9Y6N5	11.9063	11.669	12.5375	11.1836	11.8719	10.944	26	0.137869	-0.704423
O95777	10.3329	10.2738	10.4122	10.169	10.6373	10.1761	4	0.945495	-0.0121878
Q12906	12.0289	12.3303	11.987	12.3783	12.6595	11.9525	31	0.422777	0.214732
P63244	12.445	12.5416	12.4538	12.5851	12.3811	12.545	18	0.757403	0.023606
Q86YP4	11.8689	11.9654	11.78	11.9341	12.625	12.2213	15	0.185756	0.388673
Q9ULZ3	12.1752	11.5639	11.6729	11.4837	11.4916	11.3044	6	0.174347	-0.377444
P09874	11.7353	11.8456	11.8852	11.4369	12.4301	11.9637	46	0.714549	0.121532
Q9BUJ2	12.0192	11.6754	11.6267	11.3458	11.7176	11.5532	24	0.226162	-0.234879
P02748	12.4915	12.3847	11.3634	12.2918	11.7881	12.5143	13	0.794735	0.118202
Q15050	11.3568	11.8726	12.6779	11.9519	12.226	11.8405	15	0.933747	0.037015
Q9Y608	12.3539	11.6814	12.7234	12.1859	12.2484	11.6678	6	0.578843	-0.218879
Q96DV4	10.8832	10.9833	11.2328	11.3544	11.0116	10.8124	9	0.896955	0.0263739
Q9H307	11.8635	11.9798	11.8184	11.8896	12.3379	12.1115	26	0.216483	0.225787
Q12965	11.371	10.4106	10.3701	11.1715	10.9117	10.7087	11	0.593737	0.213373
Q9UJZ1	10.8198	11.4288	11.3144	11.0507	11.4786	11.2424	13	0.773956	0.0695765
Q9UDY2	11.6084	11.1827	12.3409	11.59	12.4878	11.3674	26	0.838906	0.104394
Q13586	11.2019	11.5579	11.029	11.8991	11.7616	10.9401	14	0.481049	0.270654
P11233	10.8822	11.1356	11.2354	10.9978	11.2088	11.0009	8	0.910618	-0.0152241
P15311	12.3919	12.6249	13.6452	12.0261	11.932	12.1387	47	0.15345	-0.855095
O95674	12.1001	11.9669	11.9407	11.4414	12.5434	11.8795	3	0.895759	-0.0477902
P32455	12.6441	12.4217	11.6037	12.1801	12.6376	11.3685	18	0.758062	-0.161116
Q14684	10.6219	11.6846	11.3148	11.4238	11.4386	11.621	10	0.455027	0.287389
Q6IN85	11.7009	11.6825	11.625	11.6652	12.0247	11.8195	6	0.246976	0.167023
Q5MIZ7	11.4666	11.4782	11.4473	11.4875	11.7986	11.5928	5	0.216773	0.162238
Q15437	11.1506	11.3389	11.4011	10.7931	10.8576	11.0409	18	0.0194487	-0.399656
P34932	11.5608	11.3529	11.996	11.6052	11.0226	11.1226	34	0.213404	-0.386394
Q9NR28	11.4765	11.6003	12.2427	11.6383	11.8004	11.265	8	0.517333	-0.205291
Q13464	11.9721	11.7991	12.2289	12.1796	11.8683	12.0624	11	0.824541	0.0367548
Q5SW79	10.631	10.1695	9.69308	10.233	10.2354	10.6045	9	0.565696	0.193103
Q96L14	11.5014	10.8399	10.0518	10.8693	10.6692	11.3761	1	0.735865	0.173817
Q9NZZ3	12.096	12.0489	12.0652	12.0158	11.886	12.0103	5	0.133339	-0.0993313
Q9Y2L5	11.3973	11.4055	11.6245	10.96	11.0451	11.0086	5	0.0163121	-0.471211
P13797	12.0995	11.2555	11.481	11.822	11.764	11.2805	32	0.975294	0.010137
Q9NTI5	11.345	11.6046	11.7199	11.166	12.0108	11.7995	31	0.738602	0.102287
P43652	11.5081	11.8535	12.1528	12.2627	11.4917	11.3928	5	0.733594	-0.122384
Q9Y6G5	10.6269	10.5832	10.5387	10.0546	10.0452	10.0503	2	0.00206553	-0.53289
O75054	10.5989	9.75265	11.1633	12.8312	11.5229	11.5276	3	0.071875	1.45558
Q16363	10.6809	10.5781	10.5769	11.2129	10.7561	11.1675	37	0.0892026	0.433538
O75179	11.1994	10.686	10.6387	11.086	10.8171	11.0656	3	0.512932	0.148234
P49753	11.8901	11.5675	11.9628	11.1901	11.2298	10.9269	10	0.0124733	-0.69121
Q13098	11.7688	11.7153	11.7292	11.9095	11.289	11.4063	5	0.398202	-0.20284
Q9BWS9	12.3084	12.4204	12.5412	11.7418	11.9607	11.9435	10	0.00513114	-0.541318
Q99590	10.5034	10.6304	10.4207	10.8097	11.2889	12.5819	25	0.186349	1.042
Q96RW7	10.2051	11.8588	10.8555	10.7648	11.0868	11.3035	10	0.888601	0.0785568
P29590	11.7099	11.2095	11.421	11.5156	12.6805	11.7295	34	0.276152	0.528383
P19320	11.928	11.9791	11.0705	11.0554	11.4102	11.6539	11	0.460226	-0.286087
Q69YQ0	12.1322	11.9934	11.2711	11.6735	11.9495	12.0833	11	0.749501	0.103228
Q96EE3	11.5873	11.86	11.9528	11.8	11.9435	11.9959	12	0.428951	0.113131
P18858	10.2551	10.0892	10.0728	10.4993	11.3341	10.431	1	0.163528	0.615791
P17029	10.5307	11.4877	10.5003	12.3429	11.4035	11.9487	2	0.0685717	1.0588
Q6V1X1	11.3799	11.2376	11.2804	11.5492	11.2968	11.2881	2	0.471659	0.0786924
Q92917	11.8933	12.1419	12.0882	12.3214	12.576	12.671	6	0.0237835	0.48166
P41226	10.4179	9.69636	10.6001	10.62	10.1333	10.0623	5	0.923661	0.033717
Q8TDH9	10.1441	9.89073	10.1934	9.70465	9.77776	9.86935	2	0.0699581	-0.292186
Q6PML9	11.6764	11.2501	11.6129	11.079	11.1141	11.1393	5	0.0914155	-0.402325
Q9P0U4	10.5015	10.2639	10.6186	10.5865	10.8036	10.8794	5	0.0983841	0.295152
P98171	10.9039	11.0841	10.4395	10.0607	10.9474	11.2105	7	0.871655	-0.0696226
P57764	11.5911	11.5024	11.7819	12.1211	11.4482	11.5048	4	0.79549	0.0662646
Q7L5D6	11.4091	11.4143	11.1838	11.7432	11.6573	11.6717	4	0.031754	0.354978
P42167	11.2295	11.6642	11.6162	11.4379	12.294	11.9154	22	0.269872	0.379131
O43491	11.227	11.0005	11.4257	10.8766	11.1679	11.4795	31	0.850546	-0.0431182
A8K8P3	12.8297	12.9678	12.9012	12.6305	12.6681	12.5751	2	0.00680793	-0.275034
Q15067	11.0997	11.3806	11.0852	10.5662	10.7755	10.7792	8	0.0185256	-0.481539
Q14789	11.3304	11.6045	11.5695	11.0033	11.4129	11.3475	81	0.192643	-0.24688
Q15393	11.3667	11.4629	11.4266	11.3574	11.5477	11.4569	32	0.607868	0.0352722
Q7L1Q6	12.1134	11.9138	11.7467	11.9591	11.7862	12.1126	15	0.853271	0.028001
Q9Y385	11.2948	12.2732	10.7742	10.3954	11.5411	11.2517	6	0.530593	-0.384647
O95757	10.6895	10.8251	10.6853	13.6259	11.1381	10.8253	12	0.330261	1.12979
P42229	11.9863	11.4656	10.9937	11.4529	11.9235	12.1828	8	0.362236	0.371162
P51692	11.9425	11.453	10.9315	11.4344	11.9267	12.2445	8	0.321969	0.426202
Q9H3K2	11.4691	11.7727	12.0741	11.5829	11.7348	11.8485	5	0.812168	-0.0498807
Q13769	11.5673	11.7505	11.968	11.671	12.0179	11.9916	10	0.459119	0.131573
Q00059	12.4814	12.6145	13.0913	12.5742	12.2544	12.8689	12	0.559163	-0.16321
P13747	10.8548	11.0831	10.6919	10.6294	11.3184	10.1275	10	0.653501	-0.184849
Q9BZF9	11.0723	11.0453	10.8764	10.9511	11.4484	11.2165	11	0.285334	0.207319
Q9HCE1	11.5488	11.1522	10.9916	12.557	11.2761	11.3455	8	0.359667	0.495342
Q09472	11.0263	10.9683	10.9372	10.9879	11.0554	11.1607	6	0.207243	0.0907531
P35241	11.8566	11.8743	12.4532	12.1542	11.7808	11.6898	38	0.488083	-0.186422
P50991	11.7244	11.7174	11.7956	11.7067	11.4556	12.4037	26	0.737	0.109531
Q13148	11.7043	11.821	11.5834	11.5766	11.8326	11.7487	14	0.880407	0.0163438
Q9H2U2	12.1652	11.2018	12.6845	11.8527	11.2901	11.1943	14	0.323836	-0.571446
Q14166	10.1656	10.323	10.4992	12.2804	10.4224	10.4903	16	0.350053	0.735065
Q15365	12.3233	12.3311	12.3296	12.6213	12.3842	12.3036	16	0.37368	0.108323
Q15366	11.7018	11.5572	11.4997	11.6807	11.5716	11.5759	15	0.760337	0.0231864
P49662	11.6825	11.2481	11.4579	11.3829	11.3059	11.0361	3	0.249908	-0.221233
P49407	10.4483	10.3528	11.2799	9.6783	9.99125	9.80017	4	0.0869337	-0.870427
O43847	9.79353	9.97282	9.90335	10.5265	9.80384	10.1623	5	0.317927	0.27431
Q9NRB3	10.4631	10.9315	10.3415	10.2613	10.3635	10.3909	1	0.312266	-0.240126
O60271	11.9001	11.0416	11.506	10.9578	10.7564	10.7285	13	0.104839	-0.668287
Q8N1F7	11.7064	12.0479	11.9895	11.7172	11.981	11.9989	25	0.916458	-0.0155804
O96000	11.4074	11.637	11.6833	11.0061	11.7902	11.4563	5	0.567942	-0.158372
Q9NZT1	9.40637	9.13544	9.45627	13.1163	9.72733	10.8199	8	0.198122	1.88848
Q96S66	11.6213	11.1022	11.4586	11.1374	11.0339	11.2197	11	0.22132	-0.263718
O75937	11.8246	11.9082	11.6057	11.7626	11.7863	12.14	11	0.487892	0.116797
Q9NTK5	10.8193	10.8858	11.0876	11.5956	10.5412	10.7609	8	0.924451	0.0350264
P11277	11.512	10.556	11.4864	11.4064	10.9848	11.0186	37	0.897713	-0.0482505
P55072	11.6131	11.7888	11.6943	11.6215	11.7867	11.4992	43	0.560872	-0.0629363
O43818	10.8058	11.6006	11.9026	11.2998	11.9885	11.6538	8	0.616601	0.211015
Q8NFT2	11.4548	12.0069	12.5448	11.5335	11.4056	11.9044	1	0.350511	-0.38769
P33527	10.476	10.831	10.533	10.784	11.8298	10.9617	22	0.208364	0.578513
P11169	11.0497	11.0056	10.5522	10.248	11.3768	12.2639	5	0.544816	0.427074
Q8TDB8	10.7116	10.6884	9.74103	9.98381	11.0358	11.8783	4	0.419795	0.58566
O75828	10.7368	11.4424	12.0264	11.4767	11.7489	10.5125	6	0.782942	-0.155813
P05166	11.0313	10.6475	11.1342	10.5132	10.5356	10.5656	10	0.112834	-0.399516
P49189	13.06	12.0097	12.4345	11.5694	11.5294	11.2451	11	0.0623678	-1.05344
O95470	10.7026	11.0565	10.4586	10.6719	10.8474	10.8186	12	0.843139	0.0400503
O14545	11.1145	10.9945	10.5004	11.1288	11.6987	11.6666	5	0.0757474	0.628194
Q8WUQ7	11.5754	11.4428	11.4566	11.8263	12.0646	11.8902	2	0.0109411	0.435424
P55786	11.3538	11.1112	11.1571	11.016	10.6241	10.2833	18	0.103228	-0.566239
Q13363	11.4675	11.2745	11.3654	11.2892	11.289	11.8875	6	0.615528	0.119393
Q96FW1	10.733	10.6603	10.8855	11.3559	10.4731	10.4029	7	0.964457	-0.0156248
Q9H479	11.7757	11.8089	11.2339	11.0738	11.1301	11.2734	5	0.12817	-0.447083
P23588	11.7018	11.499	11.4807	12.292	11.8522	11.7991	25	0.0979781	0.420558
P84103	12.1355	12.3166	12.0086	12.1828	12.7099	12.4328	6	0.19445	0.288251
Q9BPX5	11.6062	11.7365	11.8753	11.8738	11.6512	11.4223	6	0.590715	-0.0902659
Q9UGM3	12.3111	10.3261	10.9275	11.2102	10.1466	10.3768	9	0.427736	-0.610366
P17987	11.4275	11.3679	11.4092	11.2791	11.0412	11.5109	22	0.456167	-0.124424
O95864	11.2221	10.7391	10.3419	10.0063	11.1641	11.5805	1	0.798068	0.149266
Q9UIJ7	12.4242	11.7126	12.467	11.5578	12.016	11.2607	14	0.148178	-0.589729
P30566	11.7508	11.8131	11.8507	12.2138	11.5778	12.0579	10	0.529062	0.144964
Q15029	11.034	11.0851	10.9919	10.9279	11.2093	11.1227	33	0.618942	0.0496186
Q9UBB5	11.2476	11.325	11.3114	11.175	11.7068	11.1131	5	0.863214	0.0369562
Q9BZ29	11.6029	11.5192	11.894	11.6401	11.4687	11.4385	4	0.311912	-0.1563
Q9H3M7	12.4148	12.1924	12.4976	12.9514	12.3199	11.9841	1	0.879199	0.0502266
Q9NXG2	11.8838	11.8514	12.3956	12.4844	11.1675	11.2774	6	0.452459	-0.400512
A6NMZ7	10.0337	10.8117	12.2297	9.96846	10.0349	9.95886	15	0.247737	-1.03763
P49207	12.6263	12.7292	12.614	12.9836	12.5726	12.9803	7	0.298394	0.189036
Q5JSL3	11.3247	11.307	11.0898	10.8895	11.0441	11.1233	9	0.0963387	-0.22156
P16452	12.176	11.0175	12.064	11.4052	11.6118	12.2587	3	0.989984	0.00604901
P39059	10.5289	10.2425	10.0392	10.6822	10.8704	11.4875	9	0.0721473	0.743168
P61026	12.459	12.5372	12.6055	12.4778	12.6406	12.2503	14	0.573613	-0.0776507
Q6UWY5	10.4825	10.3357	10.5219	10.105	10.344	10.4211	4	0.245192	-0.156673
P39023	12.636	12.7434	12.4934	12.8183	12.6218	12.7588	26	0.309546	0.108713
P53675	12.5624	12.4091	12.2654	12.1324	12.0077	12.0996	19	0.0441075	-0.33238
Q92598	11.1137	11.5024	11.7482	11.9405	10.9566	11.7776	16	0.788812	0.103424
P08571	10.9413	11.6421	10.8458	10.8826	11.1214	11.1467	7	0.753854	-0.0928305
Q02252	11.4978	10.9408	12.1733	9.90908	10.3974	10.3936	15	0.0496085	-1.30392
P35270	10.7363	10.3467	11.7004	11.2173	10.2585	9.63732	6	0.41445	-0.55674
O43813	11.0472	11.2099	10.9041	11.2214	11.3171	11.5911	5	0.0882766	0.322776
Q8WTS6	12.1881	11.9409	12.1668	13.1277	11.8208	11.5908	1	0.881834	0.0811396
Q9UIG0	11.0686	11.2684	11.2986	10.9835	11.5047	11.9006	33	0.447071	0.25109
P38432	11.0779	10.9625	10.8585	11.0405	11.4299	10.8923	5	0.444674	0.154603
Q96SB8	10.7474	10.8521	10.8126	11.506	11.3768	11.1589	6	0.0251073	0.543176
P49747	12.105	10.889	9.32862	10.286	10.9579	10.0047	14	0.707837	-0.358057
P08253	11.9832	11.9193	10.8166	12.0137	12.4161	12.5939	14	0.168717	0.768179
P00747	10.8805	12.0055	10.8807	11.5666	11.46	11.9839	26	0.391333	0.414607
Q15195	11.7001	12.7784	12.1282	12.5048	12.6467	12.3056	2	0.466106	0.283489
Q02325	11.8968	12.7815	12.2061	12.5577	12.7304	12.3069	2	0.472256	0.23689
P30048	12.0605	11.5935	12.1108	11.3803	10.9781	11.4203	9	0.039135	-0.66201
P13010	11.6168	11.7464	11.8185	11.8793	11.5266	11.4265	35	0.498118	-0.116469
P51570	11.2938	11.1772	10.9068	11.0578	10.6283	10.7467	8	0.141661	-0.315017
Q4V9L6	10.989	11.5501	11.3529	10.1522	11.4326	11.2183	4	0.466283	-0.362997
P10768	10.466	11.2613	10.6891	10.3497	10.131	10.1415	11	0.117565	-0.598071
P61619	12.7783	12.9075	12.7146	12.3973	12.6217	12.8528	8	0.31431	-0.176187
Q53F19	11.662	11.7427	11.7946	11.4404	12.0089	11.7985	3	0.932209	0.0161873
Q14241	10.5291	10.8872	11.7483	10.74	10.995	10.734	11	0.590882	-0.231858
Q16629	11.7979	12.0017	11.8363	11.6434	12.2034	12.0142	10	0.70299	0.0750368
Q9UNZ2	11.8976	11.5098	11.5799	11.549	11.5341	11.5288	14	0.404256	-0.125143
P31939	10.8703	11.6177	11.5283	11.8045	10.531	10.6459	20	0.512971	-0.344979
Q5K651	11.0351	10.7554	10.5455	12.0628	11.2716	10.7348	8	0.269985	0.577715
Q8IYS2	10.2184	10.9233	10.8514	10.3126	10.1812	10.3211	3	0.218232	-0.392757
Q07021	10.6486	10.933	11.621	10.6216	10.3604	10.7861	6	0.234588	-0.478177
Q12979	11.7132	11.3297	11.5618	11.0373	11.6537	11.58	6	0.651876	-0.111213
O95394	11.7133	12.0621	11.205	11.5046	11.2053	11.4411	9	0.386256	-0.276439
Q9NRW7	10.9693	10.9411	10.9386	10.8122	10.8764	10.7961	4	0.0257313	-0.121431
P25490	11.7242	11.8972	11.8812	11.7397	12.4279	12.0694	13	0.343119	0.244785
Q96MM3	11.9713	12.1739	12.0784	11.7802	12.6753	12.2647	2	0.590958	0.165568
Q71U36	12.5459	12.4235	12.2802	12.8026	12.2654	12.8238	26	0.367445	0.214055
Q13748	12.4663	12.32	12.1894	12.7343	12.1723	12.7394	21	0.362292	0.223447
Q6PEY2	12.4228	12.3079	12.1755	12.6474	12.0158	12.5244	16	0.685121	0.0937901
P68363	12.5148	12.4118	12.3228	12.8538	12.2656	12.8399	26	0.346568	0.236637
Q9BQE3	12.5089	12.4416	12.3161	12.9496	12.2864	12.8298	25	0.320715	0.266389
P68366	12.1866	12.1175	12.1887	12.6207	11.9081	12.512	25	0.497013	0.182645
Q9HAU5	11.1595	11.0482	10.8762	11.3081	11.0932	11.232	4	0.157071	0.183118
Q9UL46	12.6949	12.6739	12.7756	12.9629	12.5968	11.9213	13	0.544384	-0.221148
P04181	9.99202	11.7618	12.2917	11.8642	10.1747	11.3494	14	0.811941	-0.219043
O95365	8.74003	8.51009	8.17146	10.1446	9.74221	9.7386	1	0.00317727	1.40129
Q16270	11.438	10.8532	10.9227	11.3965	11.1781	11.1383	6	0.474309	0.166315
P50895	10.2522	11.2508	11.2766	10.6	10.585	11.3707	15	0.869822	-0.0746287
Q92974	11.6744	11.2182	11.1547	10.8918	10.9376	11.0953	11	0.13744	-0.374214
Q01518	12.8585	12.5791	12.7352	12.7786	12.2787	12.4174	24	0.261106	-0.232713
Q8IXK0	11.0541	11.3599	11.0955	11.1161	11.186	11.2949	3	0.806036	0.0291509
P25440	11.6003	11.7964	12.1573	11.419	12.5519	11.9944	4	0.733072	0.137066
Q86VM9	11.4293	11.8584	11.5542	11.657	12.0062	11.8921	16	0.223092	0.237773
Q9BUP3	10.7153	11.0208	11.5591	10.6242	10.9166	10.1088	10	0.183583	-0.548569
P54577	11.0705	11.9297	11.2709	11.7926	11.2263	11.1908	21	0.952925	-0.0204883
O15335	9.22957	9.27659	9.20308	13.9969	13.0821	9.3947	2	0.173391	2.92149
P61011	11.0366	11.2214	11.0215	11.1306	10.7561	10.696	18	0.224859	-0.232256
Q96EU6	10.1851	10.8954	11.0567	10.6339	10.9347	10.4643	2	0.915251	-0.0348156
Q00653	11.1828	11.4572	11.1029	11.569	11.2398	12.4455	13	0.294439	0.503825
Q8TEQ8	11.0727	10.6745	11.1001	10.7321	11.7646	10.8424	3	0.679017	0.16398
Q96AY3	10.8546	10.8946	10.543	11.6739	11.2429	11.4614	19	0.0144201	0.695333
Q9BXP5	11.5779	11.4961	11.6364	11.4353	11.9971	11.49	30	0.734076	0.0706596
Q9NWH9	11.4698	11.4941	11.4444	11.145	11.8922	11.4612	20	0.902463	0.0300466
Q9Y5J1	11.2126	11.9962	12.4512	12.1946	12.7386	12.114	3	0.340955	0.462389
P40926	11.8339	12.0234	12.4782	12.098	11.7881	11.8909	17	0.446857	-0.186167
Q13424	9.38902	10.4108	9.00946	9.71706	9.73308	10.5847	1	0.471159	0.408531
P05388	12.1529	12.3454	12.1592	12.3542	12.1717	12.3397	11	0.466196	0.069333
Q8NHW5	12.3405	12.5297	12.3529	12.6777	12.3433	12.5454	9	0.38523	0.114419
Q9BQG0	10.9716	11.4085	11.5411	11.2688	11.2531	11.1351	25	0.663486	-0.0881039
P06396	12.3194	11.6105	11.9869	11.8688	11.8642	11.6456	38	0.480831	-0.179377
Q9NRX3	10.9967	11.1942	10.8401	12.9146	13.3587	11.546	2	0.0948982	1.59611
P16278	11.4782	11.0257	11.4061	11.3109	11.2212	11.3623	6	0.974616	-0.00516574
Q96LJ7	11.2781	11.1612	11.7206	11.0295	10.842	10.3875	6	0.0690919	-0.633629
P06865	11.8146	11.1022	12.2454	11.3489	10.9799	10.9823	9	0.197413	-0.617009
P08240	11.737	11.78	11.914	11.4489	11.7973	11.8124	21	0.415733	-0.124114
Q9BY50	10.5906	12.1879	11.0851	10.1277	11.1126	11.1108	6	0.435549	-0.504189
P27487	11.8696	10.5628	12.7588	12.1363	10.7194	10.5945	20	0.514112	-0.580363
Q9Y678	11.0249	11.1598	11.1962	11.2609	11.0041	10.8865	36	0.577927	-0.0764961
Q13557	12.1852	11.6924	12.4627	12.2362	11.3357	11.6361	11	0.340017	-0.377419
Q9UQM7	11.3651	10.8241	11.3741	11.4017	10.7463	10.8494	2	0.527863	-0.188657
Q13555	11.7849	11.4652	11.4632	11.7122	10.7763	11.2913	5	0.37368	-0.311209
Q13554	12.0093	11.605	11.6909	12.033	10.9622	11.5572	4	0.513433	-0.250936
O43396	11.4216	10.7693	12.2924	11.2982	11.1196	10.8425	10	0.457069	-0.407669
Q8NCH0	11.8748	11.6672	11.3114	11.661	12.2299	12.0597	3	0.195463	0.365758
Q9Y6K1	9.5416	10.8151	9.54166	10.7602	11.2125	11.3963	4	0.0957576	1.15687
O43164	10.5313	10.4253	10.4308	10.4391	10.4155	10.3787	1	0.276638	-0.05138
Q16836	12.7076	12.0032	12.7867	12.1979	12.2582	12.1227	13	0.343354	-0.306269
Q96ME7	11.5319	11.5836	11.0525	11.2466	11.8657	11.5208	10	0.563368	0.155024
Q8WW12	11.5932	11.454	11.4962	11.4297	11.7006	12.0215	6	0.357473	0.202822
Q96D15	11.5553	11.2699	10.3512	12.2924	11.5166	12.4925	8	0.0934007	1.04174
Q6PL18	11.1344	11.2956	10.9565	11.47	12.3041	12.4575	4	0.0791256	0.948352
P17301	11.6798	11.33	11.8253	11.1989	11.4817	11.861	16	0.70769	-0.0978107
P21912	12.0542	12.4976	12.4206	11.8882	11.9596	12.1926	14	0.142636	-0.310651
Q68CZ2	11.6649	11.5771	11.4926	10.9569	11.5041	11.5594	11	0.340941	-0.238053
P51858	11.8234	11.5619	11.842	11.9795	11.2692	11.7303	22	0.741643	-0.0827695
Q9Y3E1	11.4206	10.8006	10.8053	11.7524	12.2126	11.5584	6	0.0424841	0.832315
Q92485	12.4655	11.844	11.006	10.1841	10.7128	10.2512	8	0.0662369	-1.3891
Q7Z2K6	11.728	12.1905	11.73	11.6694	12.9597	11.8414	9	0.57851	0.273985
Q9Y320	12.07	11.8385	12.0398	11.8146	11.9651	11.9245	4	0.404725	-0.0813765
O15321	11.2495	11.2499	11.1114	11.2028	11.4057	11.3513	7	0.206277	0.116352
Q8WXE0	11.8441	11.8849	12.1203	12.0862	12.3525	11.9046	3	0.358938	0.164664
Q9BR76	11.2312	10.9136	11.202	10.9458	10.7132	10.517	14	0.073896	-0.390212
P16989	11.7478	11.1643	11.424	11.8548	12.2628	11.4347	10	0.245658	0.405382
Q6ZRP7	11.0833	11.0511	11.2656	11.2193	11.2827	11.4181	4	0.124043	0.173358
Q8N392	10.6871	10.1758	10.4746	10.5465	10.3364	10.4599	4	0.992072	0.00174708
Q9BY67	11.0268	9.74982	12.0704	10.4293	9.82052	9.66103	10	0.279599	-0.978704
Q96S55	10.5781	10.9022	10.4478	10.94	11.3357	11.8083	6	0.084213	0.718608
O00541	11.0134	11.7067	11.8776	11.8451	11.785	11.6162	13	0.502703	0.216215
Q8TD30	9.52687	9.65026	12.2428	12.3325	9.07829	9.57814	1	0.920134	-0.14367
Q9BXX0	11.8748	11.6856	10.4318	10.6602	11.1775	11.3388	11	0.624994	-0.271919
Q8ND56	12.3586	11.9198	11.5404	12.67	12.671	11.7938	8	0.310623	0.43867
Q9H3Q1	10.2151	8.10871	9.39968	9.23787	9.34019	9.88258	5	0.734133	0.245719
Q08J23	10.873	11.5947	11.2455	11.8145	10.9948	11.9423	16	0.399661	0.346162
P08603	11.3099	11.6276	10.7395	11.5954	11.6972	11.9857	42	0.165022	0.533758
Q15746	12.0358	10.8314	11.2983	10.6613	11.6029	11.1659	40	0.611812	-0.245116
Q08257	11.6444	11.3374	12.8849	10.5374	10.7076	10.8924	10	0.113455	-1.24306
Q9UDX5	9.7264	10.4767	10.2291	9.70498	9.5267	10.3214	2	0.420731	-0.293019
P25311	12.4808	11.7635	12.1381	12.7126	11.8204	11.9631	4	0.918401	0.0378825
O75881	11.3845	11.6693	11.8766	10.9929	11.4359	11.0793	2	0.07379	-0.474115
Q6ZRV2	11.1267	10.3092	10.9516	12.0451	11.9393	10.6634	21	0.231287	0.753419
Q6S8J3	14.5963	14.3833	14.3381	14.3505	14.4659	14.4389	10	0.82748	-0.020814
A5A3E0	14.5639	14.3663	14.3552	14.3403	14.4492	14.4178	8	0.753286	-0.0259781
P0CG38	14.4207	14.2132	14.4872	14.247	14.3493	14.3724	7	0.617969	-0.050802
P0CG39	13.3348	13.3447	13.4525	13.5033	13.2065	13.2262	6	0.577023	-0.0653435
P63261	14.6227	14.3545	14.3961	14.4176	14.5526	14.4903	24	0.773987	0.0290532
P60709	14.6227	14.3545	14.3961	14.4176	14.5526	14.4903	24	0.773987	0.0290532
P62736	14.0323	13.3947	13.454	13.7765	14.1044	13.8441	21	0.305011	0.281361
P63267	13.9631	13.3047	13.4199	13.7738	13.98	13.7941	20	0.291327	0.286736
P68032	14.0741	13.4882	13.5335	13.8208	14.0972	13.879	21	0.345367	0.233753
P68133	14.3721	13.8039	13.8374	14.0747	14.2675	14.1322	19	0.497105	0.153647
P61163	11.3655	11.3826	11.3884	11.5504	11.1883	11.4619	11	0.862528	0.0214107
Q9NVH1	11.3488	11.9276	11.607	11.5849	11.4731	11.4835	11	0.56908	-0.113959
Q93009	11.3246	11.2771	11.3199	11.5113	11.2664	11.4396	24	0.306604	0.0985716
P29350	11.243	11.4117	10.9694	10.6237	11.3076	11.1343	22	0.492778	-0.186147
Q9H0J9	11.1384	10.9676	10.9953	11.2912	11.0719	11.0366	4	0.365008	0.0995006
Q8IU81	11.2121	11.3623	11.5442	10.8992	11.621	12.0242	4	0.713776	0.141941
Q6NUM9	10.9992	10.8736	11.2616	11.1083	10.9082	10.6295	7	0.418352	-0.162767
Q96HS1	10.9212	11.3866	11.6276	12.0316	11.3033	11.3377	11	0.479743	0.245725
Q96L93	9.34188	9.34138	9.49353	9.50242	9.17088	9.26651	3	0.527425	-0.078995
Q96K76	9.80468	10.0618	10.1574	10.1547	9.83379	9.91192	7	0.78779	-0.041151
Q32MZ4	12.1484	11.1277	11.741	11.79	11.0839	10.8744	17	0.356491	-0.42291
Q8WUZ0	11.5843	11.2647	11.6049	11.1534	11.3712	11.636	2	0.613104	-0.0977547
Q6IQ22	10.6996	11.0406	11.0483	10.7429	10.5731	11.2707	5	0.796494	-0.0672543
Q9Y6J0	9.15449	9.3396	9.44801	9.1747	9.34895	9.48204	5	0.872124	0.021194
P09467	12.9813	12.1543	12.968	10.8539	10.9923	10.6167	9	0.0114824	-1.88026
P20618	11.3618	11.1435	11.4473	11.5131	11.0759	11.2339	9	0.797706	-0.0432055
O43760	13.0199	11.7968	12.6262	11.3219	11.2287	11.2569	4	0.0774014	-1.21178
P33316	9.70498	9.55061	9.73835	10.2276	10.4143	9.79696	5	0.107948	0.481642
O95218	10.6717	10.2405	11.1399	10.8329	10.6731	10.0834	8	0.678872	-0.154199
O60243	9.65166	10.1597	9.80958	10.7482	10.7065	11.0835	1	0.00812594	0.972429
Q8NBX0	11.4873	10.8772	10.932	10.6722	10.7002	10.7069	8	0.172428	-0.405724
Q02388	9.83611	10.3194	9.86535	11.9613	11.1809	11.2869	15	0.0108826	1.46939
P51610	11.5793	12.0251	12.0521	11.6415	12.1953	12.1076	15	0.698517	0.0959742
Q9BQA9	13.7432	13.7023	12.3606	12.7802	13.3872	13.5349	5	0.950158	-0.0346127
P48147	10.7995	10.7205	11.2479	11.1765	10.4083	10.5642	11	0.515248	-0.206319
P51397	13.1127	12.6933	13.1234	12.7739	12.7893	12.7942	4	0.310444	-0.190639
P16157	11.1845	10.1886	11.0765	11.0982	10.612	10.7945	13	0.961267	0.0183543
O14678	9.79127	8.94755	9.68945	9.4692	9.07955	8.97807	1	0.394173	-0.300486
Q6NVY1	11.5193	12.002	11.802	11.7685	10.6002	10.799	13	0.174864	-0.718551
P24158	11.1197	9.89196	9.45365	10.0081	9.61653	11.328	4	0.832328	0.162413
P18583	11.1463	11.3543	11.3494	11.1577	11.7157	11.5112	31	0.395549	0.178192
P09669	12.4009	12.9388	12.1969	11.28	12.4453	11.7564	7	0.176736	-0.685005
P13639	12.4149	12.656	12.2076	12.8805	12.3679	12.6174	52	0.376862	0.195755
Q9UPU7	11.574	11.2382	11.1467	11.4126	11.4838	11.6412	8	0.278908	0.192932
P23526	11.1793	12.0218	11.7732	11.9785	11.4153	11.7001	19	0.901072	0.0398706
P78347	11.3232	11.4581	11.6156	11.5831	11.5213	12.2276	28	0.300821	0.311711
P33992	10.8457	11.2174	11.2452	11.8659	11.9213	11.5673	19	0.0165372	0.682103
Q8N5G0	11.3148	11.3249	12.2621	11.1081	11.4208	11.0474	1	0.293486	-0.44181
Q86TI2	10.4041	10.3492	10.1827	10.2753	10.3045	10.2817	7	0.745941	-0.0248393
Q14008	11.4805	11.3103	11.372	11.7061	11.6533	11.8295	34	0.0090719	0.342027
Q5JTZ9	10.9416	11.4138	11.4841	11.1703	11.5174	11.4911	5	0.612743	0.113056
Q14112	11.4236	11.2395	11.1388	11.8783	11.4106	11.7783	26	0.0774123	0.421748
P19012	11.367	11.371	11.4589	13.9556	13.3501	12.1467	71	0.0805856	1.75182
P13646	10.391	10.6022	10.6906	13.8614	12.9059	11.4265	33	0.0898364	2.17001
Q96LA8	10.5189	10.2352	10.3993	10.4754	4.41953	10.3817	1	0.431283	-1.9589
O60832	11.4901	11.294	12.0347	11.4761	11.9526	11.7876	19	0.64423	0.132489
Q86SK9	10.5559	9.97398	9.7633	11.7856	10.5505	11.2292	2	0.072965	1.09073
P10586	10.5212	10.6532	10.9992	11.5179	10.3752	12.1467	12	0.353316	0.622028
P49748	11.874	11.173	12.3456	11.0893	10.991	10.9303	24	0.142671	-0.79402
Q8N1G0	11.4869	11.913	11.4195	11.4791	11.6507	11.8051	4	0.843907	0.0385129
O14745	12.3254	11.1605	11.5467	12.1996	11.9164	11.2611	10	0.807979	0.114842
P23786	11.1703	10.9708	12.0962	11.0674	10.7753	10.8338	16	0.269403	-0.520282
Q96AX1	11.6942	11.3618	11.4309	11.3893	11.3351	11.4613	5	0.431647	-0.100416
Q8N1S5	12.0582	11.2374	11.8279	11.4116	11.3258	10.917	2	0.178094	-0.489728
Q9H267	10.5245	10.3405	10.5982	10.3627	10.3067	10.2281	7	0.116848	-0.188554
Q9UKK3	12.3363	11.5796	11.8711	11.44	11.3478	11.2818	10	0.116186	-0.572466
Q5EBL8	11.2944	10.7949	11.7395	10.8172	10.9516	10.7916	3	0.25936	-0.42281
Q6FI13	14.3551	14.6056	14.7346	14.3661	14.7631	14.8473	7	0.641944	0.0937299
Q99878	15.207	15.4303	15.5378	15.1075	15.5772	15.6487	6	0.803945	0.0527717
Q96KK5	15.207	15.4303	15.5378	15.1075	15.5772	15.6487	6	0.803945	0.0527717
Q16777	13.8635	14.1223	14.3097	13.7987	14.3866	14.4695	6	0.65877	0.119773
P0C0S8	15.207	15.4303	15.5378	15.1075	15.5772	15.6487	6	0.803945	0.0527717
Q9BTM1	14.4873	14.7389	14.8627	14.444	14.9176	14.9849	5	0.697407	0.0858349
Q96QV6	15.1213	15.3888	15.5382	14.9833	15.6089	15.6792	4	0.787013	0.0743494
Q7L7L0	14.8425	15.1306	14.8446	14.8737	15.5861	15.4879	6	0.227659	0.376663
P04908	14.8425	15.1306	14.8446	14.8737	15.5861	15.4879	6	0.227659	0.376663
Q8IUE6	13.9303	14.0564	14.2467	13.7032	14.4323	14.2574	5	0.839396	0.0531389
P16104	14.0166	13.7612	14.2865	13.4992	14.3633	13.9594	8	0.798486	-0.080804
Q71UI9	14.0003	14.2702	14.3596	14.014	14.4953	14.4657	4	0.580496	0.115
P0C0S5	14.0003	14.2702	14.3596	14.014	14.4953	14.4657	4	0.580496	0.115
O60784	11.7206	11.3439	11.9121	11.5265	11.1328	11.0582	8	0.132063	-0.419705
P52594	11.3156	11.6008	11.2296	11.5516	11.5787	11.5261	9	0.267441	0.170148
P13987	12.54	12.0406	12.4449	12.3965	12.5132	12.2189	4	0.856565	0.0343926
O43464	9.60832	9.85946	9.91334	9.97554	9.8466	9.7929	7	0.521296	0.0779743
O75947	11.5695	11.6983	11.6517	11.0757	11.5445	11.2211	12	0.113362	-0.35937
Q13425	11.5437	11.4996	11.5667	11.4367	11.6389	11.3984	8	0.609918	-0.0453289
Q96AE4	12.102	12.1493	12.1751	11.8965	11.9638	11.6168	26	0.0913143	-0.316397
Q92945	11.847	11.7636	11.6937	12.0936	12.6202	11.8025	30	0.230805	0.40399
Q6P1M0	11.1886	11.2577	11.3149	11.8278	11.567	10.9277	8	0.557577	0.187089
Q9HC36	11.9806	11.9951	12.3078	11.811	11.9155	11.9083	1	0.171658	-0.216248
Q9NZ32	11.0376	10.8724	10.7836	11.3502	10.967	11.1981	1	0.120544	0.273954
Q9Y2Q3	12.4805	12.7374	12.8024	11.6956	12.5045	12.1348	11	0.123963	-0.561771
P18124	11.6605	11.742	11.7029	11.7871	11.6533	11.7407	14	0.616734	0.0252224
P35268	12.3769	12.2312	12.4222	12.5174	12.2555	12.407	4	0.630525	0.0498357
Q8IVT5	10.6662	9.65123	10.0982	10.4866	9.91124	10.0184	1	0.999559	0.000204421
O95967	11.7482	11.5839	10.4828	10.6961	11.3015	11.6184	11	0.897831	-0.0662792
Q8NC56	11.6231	11.4957	11.6967	11.655	11.944	11.5861	19	0.393636	0.123192
Q8NFC6	11.1519	11.2571	11.2681	11.3203	11.4256	11.411	16	0.0326992	0.15993
Q8TE82	12.0278	11.9742	12.2234	12.1247	12.0268	11.9649	2	0.707621	-0.0363369
P18887	11.4432	12.2121	11.8774	11.9067	11.9482	12.1159	10	0.584697	0.146018
Q13671	11.412	10.6362	10.6048	12.8574	12.2123	11.2488	3	0.102882	1.22181
Q96IX5	10.9673	11.6395	11.1753	10.9252	11.4963	11.3713	3	0.989765	0.00360236
P51116	10.7039	10.6355	10.5258	10.5706	10.5505	10.6537	9	0.651098	-0.0301199
Q6NYC8	11.4077	10.9588	10.4606	11.2602	11.2197	11.1842	13	0.415103	0.279011
Q15691	11.4494	11.2479	11.2999	11.4097	11.5736	11.7445	12	0.112597	0.243547
Q96EY8	10.5607	10.4925	11.2124	10.4848	10.9968	11.2911	4	0.634347	0.169034
Q16630	11.8166	12.014	11.784	11.7299	12.2802	12.0057	14	0.502665	0.133763
Q53GL7	11.0542	9.81372	9.69623	10.8739	10.597	10.2425	4	0.482038	0.383109
P52209	11.5274	12.8126	12.9643	11.8411	11.5971	11.3937	23	0.206456	-0.824196
Q99439	12.9733	12.1228	11.6193	12.4984	12.8691	12.8216	10	0.339718	0.491247
Q16222	10.2686	10.3307	10.6651	10.3444	10.1024	9.94841	3	0.161301	-0.289714
Q14690	11.3331	12.0831	11.9522	12.1976	12.1292	12.0646	25	0.276843	0.341001
A4FU01	11.3104	11.3431	13.5031	10.3405	10.7661	10.2028	1	0.149764	-1.61573
Q14161	11.8874	11.9417	11.5893	11.288	11.6551	11.9231	13	0.448731	-0.184065
P23141	10.8185	10.7999	12.3601	10.0458	13.0611	10.3076	20	0.87434	-0.18797
Q9UBG0	11.0289	11.2182	10.2578	10.8928	11.1974	11.3036	17	0.428059	0.296337
P29372	10.421	10.5081	11.536	10.8076	10.8274	10.5993	3	0.851437	-0.0769135
P25325	11.2071	11.4711	11.6548	11.5382	10.8407	10.9843	9	0.277501	-0.323288
Q15417	12.9021	11.7952	11.6139	12.1455	13.2096	12.3747	13	0.413828	0.47287
O75746	10.9337	11.0515	10.5847	10.8401	10.8951	10.8235	16	0.981086	-0.00377443
P09543	11.5363	11.4499	11.7773	11.1901	11.0087	10.9751	18	0.0146778	-0.529878
Q8N3C0	11.8692	11.7175	11.7917	11.8173	11.7799	12.0186	6	0.421041	0.0791499
Q99798	11.7383	12.1557	11.9779	11.7617	11.5751	11.2161	34	0.0986146	-0.43967
Q8N584	11.6959	11.6336	11.6197	11.669	11.3545	11.4823	2	0.243228	-0.147785
Q9H2D6	11.5342	11.7989	11.6588	11.3797	11.5281	11.6521	12	0.259773	-0.144001
Q0VD83	11.301	11.2798	11.4142	10.4159	11.0011	10.8484	13	0.0741087	-0.57654
O15511	11.5861	11.445	11.3414	11.1187	11.3976	11.1646	10	0.11067	-0.230561
Q9UM54	11.3923	11.3624	11.9918	10.4107	10.0099	10.2689	40	0.00897533	-1.35234
Q9UPQ9	9.46937	9.17744	8.39249	10.2317	9.93695	9.78625	4	0.0784192	0.971862
P48634	11.4782	11.2	11.5348	11.9654	11.6865	11.5456	15	0.113299	0.328156
P49790	11.1411	11.5109	11.6276	11.2559	11.8893	11.3687	21	0.766036	0.0781328
Q92882	10.8339	10.6874	10.6362	10.5187	10.9907	10.7543	7	0.828307	0.0354283
Q9P0S9	9.92157	10.3158	9.69422	9.61916	9.9833	9.98777	2	0.634171	-0.113797
Q8N5J2	10.5288	9.53594	10.2429	9.31885	9.06397	9.26285	1	0.0866129	-0.887324
P57737	11.397	10.9807	11.3718	10.8199	10.9379	11.2243	13	0.230226	-0.255819
O95456	10.1835	10.543	11.2888	11.9052	10.8088	11.0319	1	0.284177	0.576841
Q9NQR4	11.6612	11.3275	11.4733	11.237	11.2945	11.3773	6	0.187267	-0.184387
Q9NY99	13.0177	12.8964	12.619	13.4688	13.0938	13.2061	1	0.0641569	0.41182
P02652	10.9994	11.3018	11.0357	11.9522	11.0193	11.3753	5	0.342349	0.336653
Q15645	11.6305	12.262	11.6233	12.8723	11.6165	12.756	1	0.292115	0.576305
O43175	10.8961	11.7658	10.7367	12.4452	11.5363	11.2727	11	0.265976	0.618505
P07996	11.8746	10.9863	9.98353	10.8289	12.6444	11.4779	46	0.408867	0.702259
Q14160	10.4329	10.2273	11.3178	10.8487	10.4586	10.4866	21	0.876358	-0.0613555
Q8N5A5	11.0422	10.8139	11.0249	11.0436	11.0456	11.3981	3	0.232316	0.202081
P35609	12.9161	12.3662	12.2955	12.5374	12.7745	12.4646	18	0.781422	0.0661996
Q8IVL6	11.3198	11.047	10.0917	11.6476	11.1579	12.1909	7	0.15428	0.845966
Q9UGT4	11.8714	10.9328	11.2607	10.8131	10.7649	10.9945	11	0.207166	-0.497486
Q8N5M4	10.5704	10.692	10.962	10.6526	10.1963	10.5406	1	0.198061	-0.278309
P03973	14.0447	12.3113	11.8835	14.0081	13.0564	11.9157	7	0.796599	0.246886
Q9UJ70	11.0353	10.9962	10.6594	11.0048	10.8744	10.6983	10	0.812817	-0.0378131
Q9NNW7	11.0453	11.6065	12.8278	11.0781	10.6005	10.5359	7	0.165569	-1.08835
Q16698	11.4497	11.4149	12.0179	12.6599	11.2739	11.2019	17	0.88108	0.0843733
Q96NT0	10.7124	10.6348	10.49	10.8361	10.7688	11.4867	1	0.203257	0.418161
Q9P0M6	11.5188	11.7005	11.8364	11.6643	11.4117	11.7756	17	0.656608	-0.0680261
Q9Y224	11.1921	11.159	11.0989	11.4532	11.2606	11.009	14	0.555273	0.0909751
Q9Y5S1	10.9732	10.8835	10.1723	9.91964	10.3815	10.7874	3	0.428803	-0.313457
O75340	11.4618	12.0195	11.271	11.6807	11.3466	11.8232	8	0.908694	0.0327709
P62424	12.1108	12.4075	12.2996	12.3105	12.1494	12.3356	11	0.947231	-0.00742439
O00487	11.4981	11.7256	11.6955	11.8246	11.115	11.2546	7	0.383993	-0.241645
P26358	10.7749	11.6785	10.9319	11.2546	12.1036	11.5025	20	0.261453	0.491789
P36551	11.1081	11.5636	11.5876	11.3154	11.1753	11.496	12	0.648513	-0.090878
P52948	10.9144	11.2764	11.3233	11.113	11.326	11.2723	26	0.680007	0.065756
Q9H8P0	12.5555	12.621	12.8849	11.9787	12.6675	12.4019	2	0.23094	-0.337758
Q9BWM7	11.1135	11.1259	10.9797	11.0214	10.9363	10.9807	11	0.173944	-0.0935834
Q9BWD1	11.3091	11.1977	11.4112	11.1274	10.8796	11.2259	4	0.14568	-0.228371
O96019	12.8848	12.6181	13.1206	13.0106	13.1775	12.9535	10	0.363933	0.172697
O94805	13.1355	13.2038	13.393	13.1456	13.7338	13.688	3	0.276862	0.278321
P10253	11.4166	11.9035	11.6576	11.5097	10.836	10.8687	10	0.0986972	-0.587752
Q16585	11.8241	11.4645	11.3808	11.4583	11.3095	11.6142	1	0.590967	-0.0957945
P15502	11.8978	11.4882	10.7851	9.86614	10.7838	10.228	1	0.061637	-1.09773
Q8TBM8	11.092	10.6256	11.6424	10.8428	10.8279	10.7552	3	0.400449	-0.311373
O00170	10.6319	10.9191	10.4082	11.0459	10.6758	10.8251	8	0.349648	0.19585
P48681	11.3765	11.5405	11.5626	11.5023	11.0385	12.6241	49	0.676369	0.228436
P17693	9.83168	10.4693	10.1879	12.831	10.467	9.23389	4	0.586755	0.680976
Q99719	11.7137	11.8738	11.5076	12.3705	11.9332	11.8435	7	0.156956	0.350713
O75083	12.167	11.8315	11.9727	12.1939	11.5145	11.8213	27	0.551278	-0.147125
Q8IWE2	10.2559	10.691	10.6477	10.5267	10.128	10.1664	7	0.242271	-0.257818
A1A4S6	11.2203	10.679	10.8189	11.1538	10.7182	10.7085	2	0.84418	-0.0459063
Q08209	11.8051	11.3237	11.6643	12.2052	11.2859	11.7481	9	0.654831	0.148737
P16298	11.8664	11.4096	11.76	12.2365	11.3557	11.7099	5	0.779738	0.0887241
P48454	11.6281	11.306	11.4865	12.2966	11.2118	11.6259	3	0.535479	0.23793
O14727	11.0274	10.2527	10.0787	9.98851	10.4758	11.0703	4	0.897659	0.0586009
Q9HCU5	10.6516	10.8816	10.5101	10.4445	10.5297	10.5682	8	0.259236	-0.16695
Q14185	10.9848	10.461	10.5749	10.144	10.6303	10.7305	6	0.515603	-0.171978
P50990	11.7006	11.7987	11.7832	11.8268	11.4696	11.9781	29	0.987626	-0.00266795
P07585	12.7387	11.739	11.7645	11.8912	12.7677	12.2536	14	0.621316	0.223427
Q15477	10.457	10.8318	10.7324	10.3009	10.2433	10.1608	10	0.0464343	-0.438683
P13073	12.9446	13.5257	13.4142	12.502	13.4165	12.9068	10	0.338426	-0.353049
Q9H7D0	11.3719	12.0123	11.4091	11.2118	11.4386	11.3435	7	0.327533	-0.26649
Q15653	11.5258	11.139	11.164	11.4514	11.2539	11.2651	3	0.758877	0.0472345
Q96N67	11.1809	11.0185	10.9295	10.824	10.876	11.1457	13	0.492324	-0.0943438
Q14CN2	6.38762	5.87821	6.17323	11.582	9.49034	7.49304	1	0.101428	3.37543
P18077	12.8234	13.0124	12.7752	12.8146	12.7928	12.9463	8	0.838018	-0.0191206
Q16531	11.089	10.7583	11.1434	11.1963	11.3693	10.8548	31	0.501658	0.143198
P02462	11.5319	12.0139	11.6415	12.5493	12.081	12.8561	4	0.0554202	0.766432
P29400	12.4941	12.8069	12.6112	13.3099	12.8514	13.1541	2	0.0526525	0.467754
O75122	11.3668	11.1776	10.742	10.7734	11.112	11.2082	6	0.792716	-0.0642619
P61244	11.0727	11.0568	10.9217	10.9682	11.8769	11.2964	2	0.303594	0.363394
Q13620	11.4115	11.3954	11.426	11.8885	11.4399	11.7016	14	0.17734	0.265674
Q9NVM9	11.009	11.2018	11.0657	11.327	11.7398	11.7008	2	0.0468528	0.497042
B0I1T2	12.1092	11.3839	11.0843	10.6665	10.9839	11.3291	19	0.225253	-0.532644
P46100	11.2743	11.4088	11.3217	11.4509	11.9412	11.8422	19	0.103142	0.409824
Q9UKX5	11.3539	10.42	10.0524	10.5496	11.2798	10.2168	3	0.89047	0.0733398
P06307	9.27471	10.134	10.4075	9.09906	10.1496	9.8244	1	0.620062	-0.247716
P62266	12.2186	12.3951	12.3186	12.4303	12.3022	12.3884	8	0.382948	0.0628555
Q96AJ9	12.6228	12.5672	12.7492	12.8705	12.5444	12.5164	2	0.984623	-0.00264141
P98175	11.3547	11.372	10.6894	11.5236	12.0395	11.8907	17	0.0752965	0.679219
P50995	12.2701	12.4578	12.6743	12.053	12.1938	12.2411	19	0.10372	-0.30478
P24928	11.5662	11.5424	11.5606	11.5391	12	11.9225	17	0.20465	0.264164
P08572	10.9807	11.1516	10.8192	11.7462	11.3293	11.9402	11	0.0423753	0.688039
Q96PY5	11.4354	11.5186	11.2881	11.2948	11.4096	11.0432	8	0.277999	-0.164832
Q4G0I0	10.9376	11.2216	11.5979	11.194	11.1803	11.1818	1	0.759521	-0.0670132
Q92785	11.5842	11.6451	11.7975	11.4715	11.9069	11.6642	5	0.972605	0.00526472
P62308	11.3762	11.9002	11.8571	11.657	11.9112	11.5987	3	0.957619	0.0111093
A8MWD9	11.3762	11.9002	11.8571	11.657	11.9112	11.5987	3	0.957619	0.0111093
Q9UIS9	11.6314	11.7837	12.068	11.0553	11.8994	11.9967	3	0.627293	-0.177256
Q96CS3	12.5134	12.1843	12.6898	11.9413	12.7223	11.9613	12	0.451033	-0.254169
Q66GS9	10.5136	10.5471	10.3906	10.5735	10.5884	10.6294	5	0.128369	0.113332
P13051	10.4497	10.5446	10.3305	11.141	11.5084	11.1474	4	0.00929699	0.824001
Q9BQ61	11.9854	11.8784	11.5809	12.025	12.8065	12.1072	8	0.171911	0.498038
A7KAX9	8.58269	9.32553	9.32551	9.59602	9.53652	8.63969	1	0.675088	0.179499
Q03519	12.6538	12.5355	11.8549	12.1148	12.9622	11.8554	17	0.933407	-0.0372496
O00161	11.2424	11.3002	11.3725	11.1327	11.2195	11.1104	6	0.0406344	-0.150845
Q9UJX2	12.0008	11.8015	11.7446	11.4977	11.7087	11.8487	3	0.274738	-0.163904
O00743	10.8367	10.7043	10.5443	10.764	10.6593	10.7937	6	0.673062	0.0439093
Q9NX05	11.5764	11.3945	11.4946	11.5924	11.5439	11.4298	2	0.66274	0.0335554
P67775	10.8963	10.6542	10.9954	10.8147	10.6288	10.7315	9	0.359203	-0.123598
P62714	11.0305	10.8087	11.0544	10.9354	10.7798	10.8664	8	0.328144	-0.103998
O60313	11.46	11.6422	11.323	11.4884	11.8529	11.7149	34	0.210975	0.210328
P36873	11.5245	11.5108	11.5143	11.672	11.5731	11.5558	12	0.145126	0.0837658
P62136	11.6875	11.5917	11.6891	11.7062	11.726	11.6338	15	0.488836	0.0325609
P62140	11.5225	11.5613	11.5467	11.6135	11.4997	11.4998	12	0.894808	-0.00581414
Q96RQ9	11.5382	12.3641	11.3797	10.7928	11.1559	11.4736	10	0.175024	-0.619869
Q9Y2Z4	11.2235	10.983	11.3474	11.7542	11.4413	11.2277	5	0.203563	0.28979
Q02543	12.888	13.102	12.8613	12.9302	12.8599	12.9013	11	0.560956	-0.0533196
Q5VSL9	11.6939	11.6076	11.5201	11.5681	11.2944	11.6085	2	0.36926	-0.116885
P05534	11.2924	11.5105	11.1766	12.6785	11.3366	11.9662	21	0.222875	0.667256
P30447	11.4337	11.3229	11.0345	12.5614	11.1441	11.9599	18	0.264272	0.624769
P30443	10.9924	12.5449	12.5289	11.4388	12.1001	11.1941	22	0.499982	-0.444395
P30455	11.0422	12.6014	12.585	11.6176	12.1631	11.6079	21	0.651428	-0.279996
P01892	12.8118	11.2588	10.7852	11.3004	10.7534	11.59	22	0.588984	-0.404017
Q96PU5	10.686	10.335	10.5174	10.4852	10.2217	10.278	4	0.230051	-0.184511
Q9HCE7	10.151	10.1045	9.9809	10.2444	10.2447	10.1559	1	0.0972709	0.136194
Q76N89	10.151	10.1045	9.9809	10.2444	10.2447	10.1559	1	0.0972709	0.136194
P46934	10.9898	10.7717	10.8444	11.2005	10.9937	11.0337	2	0.082842	0.207356
Q9HAU4	11.2261	10.6016	10.7446	10.8428	10.8663	10.7781	2	0.894802	-0.0284058
P61201	10.588	10.6781	10.5016	10.5124	10.4794	10.5303	7	0.245111	-0.0818685
Q9BQ52	9.94627	10.3947	10.7342	10.628	9.97798	10.1574	5	0.746355	-0.103955
Q5T3I0	9.94354	10.4073	10.5566	10.7018	10.6985	11.0001	3	0.096161	0.497663
Q8TCC3	11.3136	11.509	11.8126	11.656	11.9296	11.4059	3	0.601436	0.118739
Q8WUY1	11.0773	10.7715	11.5667	11.361	11.1397	10.6068	7	0.765904	-0.102648
Q16851	12.0776	11.666	12.1459	11.1513	11.4364	11.2605	23	0.0265153	-0.680407
Q9BRZ2	11.0263	10.9589	10.8892	11.1382	11.2596	11.2501	8	0.00973732	0.257818
A6NHR9	10.8501	11.5833	11.13	10.9059	11.6041	11.8997	26	0.485417	0.282102
Q8N9N7	11.1524	11.2691	11.2302	11.4116	11.3814	11.0645	5	0.606352	0.0685623
O60216	10.5153	10.6362	11.0687	10.5903	11.2653	11.0761	18	0.418136	0.237095
Q13033	10.7198	10.5449	10.5949	10.7955	10.5497	10.4157	6	0.807073	-0.0328945
Q96EK7	9.9189	9.67892	9.78902	10.3221	10.0388	10.539	2	0.05477	0.504357
O95819	11.9124	11.36	11.1328	11.6988	11.4899	11.9709	9	0.415297	0.251425
Q14934	11.7742	11.7714	11.3442	11.0254	11.621	11.864	1	0.687803	-0.126474
Q13469	11.7742	11.7714	11.3442	11.0254	11.621	11.864	1	0.687803	-0.126474
O95644	11.7742	11.7714	11.3442	11.0254	11.621	11.864	1	0.687803	-0.126474
Q12968	11.7742	11.7714	11.3442	11.0254	11.621	11.864	1	0.687803	-0.126474
P02675	12.0778	11.7586	10.9662	12.4134	11.9769	12.1231	35	0.220106	0.570265
O75718	11.6587	11.0662	10.6047	12.1124	11.7388	12.0106	8	0.0959688	0.844074
Q9NXA8	11.7701	11.9595	12.5158	12.4107	12.2025	11.4403	2	0.871793	-0.0639724
Q93088	11.6923	9.35764	8.97979	9.22858	9.28299	9.18784	3	0.456494	-0.776777
Q9H2M3	11.3964	8.17113	8.19672	9.2452	9.25884	8.67432	1	0.873186	-0.195308
Q8WUD4	11.3461	11.4108	11.2498	11.3996	11.9631	11.7705	6	0.142762	0.375535
P22102	10.9078	11.0996	11.4002	11.5506	11.0031	11.5004	20	0.396244	0.215471
E7EU14	12.747	12.9178	13.1523	13.115	12.4755	12.8401	1	0.593799	-0.128861
Q9H0F6	12.3412	11.8344	11.6767	12.5512	12.2146	12.4696	1	0.13369	0.461038
Q96M27	11.6401	11.7442	11.8336	11.42	11.2615	11.3934	7	0.007187	-0.380988
Q6NXE6	11.7932	11.0692	10.7359	12.061	11.8897	12.105	6	0.113979	0.819176
Q96PP8	11.4013	11.2628	10.2374	11.0012	11.2706	10.1545	6	0.76635	-0.158415
P32456	11.8457	11.8126	11.5562	11.3616	11.7553	11.254	7	0.204128	-0.281195
P54920	11.5038	11.6872	11.6695	10.9746	11.1638	11.1166	14	0.00278988	-0.535211
Q9H115	10.6745	10.9683	11.0539	9.8303	10.3698	10.2324	3	0.0230126	-0.754763
Q14114	10.946	10.5661	10.3418	10.9014	10.9103	11.1754	2	0.153163	0.377725
P28062	11.3927	11.3462	11.4934	11.6468	11.3537	11.1954	8	0.937175	-0.0121393
P40925	12.392	12.1673	12.6825	12.9102	11.9948	11.8842	15	0.703441	-0.150852
P62191	11.5809	11.4911	11.7287	11.8229	11.3797	11.5558	21	0.929121	-0.0141076
P07357	11.4577	11.7575	11.3167	11.8375	11.9796	11.9541	8	0.0738883	0.413136
P49913	11.4353	11.0171	10.7124	11.7422	11.335	12.3387	3	0.111805	0.750351
P42330	11.7294	13.4413	13.3997	12.1605	12.0233	11.4309	14	0.215919	-0.985256
Q04828	11.5543	13.1624	14.5263	11.8419	12.5182	11.378	20	0.306729	-1.16832
P52895	11.2843	13.1577	13.8242	11.708	12.2872	11.191	20	0.310613	-1.02668
O75351	12.144	11.6082	11.9089	12.0591	11.7719	11.8732	12	0.940079	0.0143711
Q0ZGT2	12.0846	11.0498	11.1204	11.2988	12.2898	11.5431	16	0.5497	0.292315
P50502	11.9498	12.356	12.4193	13.1088	11.5955	11.9427	12	0.960998	-0.0260205
Q8NFI4	12.0864	12.4656	12.544	13.1978	11.7585	12.0819	9	0.969732	-0.0192411
Q8IZP2	12.0654	12.4698	12.5067	13.193	11.7655	12.0261	7	0.970071	-0.0191452
Q9UN37	11.9128	11.4947	11.6219	11.9193	11.5016	11.9476	9	0.584584	0.11306
Q5JVF3	11.4617	11.6307	11.7771	11.6106	11.7474	11.7859	6	0.445697	0.0914895
Q16822	11.4465	10.9385	11.0969	11.4774	10.8903	10.4476	18	0.554125	-0.222153
Q4L180	10.5118	10.165	10.012	10.5408	10.4976	10.6941	5	0.12947	0.347894
P51531	11.4085	11.5189	11.5526	11.1206	12.0428	11.6094	18	0.750734	0.0975909
O00339	9.54578	11.3101	10.1298	11.2895	11.782	10.9991	2	0.175789	1.02827
P51532	11.2834	10.6063	11.1423	11.3627	11.5529	11.8111	30	0.0936482	0.564856
Q9H0A0	10.9241	11.5308	11.8276	11.5569	12.0387	11.4673	25	0.467594	0.260158
Q4G0J3	11.0692	11.2336	11.3461	11.4105	11.3358	11.1415	14	0.521839	0.07961
P48637	11.4807	11.6949	11.9933	12.453	11.4793	10.8992	14	0.832043	-0.112496
Q86SQ7	15.0686	12.4411	13.2282	13.5039	15.5683	13.4661	1	0.596313	0.600158
Q9BXJ9	11.7499	11.854	11.8953	12.3275	11.2547	12.11	17	0.863018	0.0643292
P30419	12.0834	11.6495	11.4549	12.1013	11.8844	11.4822	12	0.737343	0.0933642
Q9NUP9	11.3973	11.0209	11.8205	11.9154	11.5104	11.3601	7	0.559473	0.182381
O14910	11.1422	10.6669	11.7763	11.6872	11.2044	11.1808	2	0.683852	0.162288
O76094	11.3605	11.6805	11.4691	11.4357	11.2197	11.1969	21	0.146988	-0.219296
Q9UIA9	10.8126	11.2702	10.8337	10.7483	10.4228	10.7594	11	0.157233	-0.328696
Q15435	10.7676	10.861	11.0911	10.7939	10.2036	10.2577	10	0.104916	-0.488194
O75223	11.7306	11.572	12.8076	13.4006	12.138	11.6167	7	0.626205	0.348374
Q12846	11.4325	11.914	12.2797	11.1576	10.9157	11.3231	7	0.0752452	-0.743242
P56377	11.5439	11.4905	11.5572	11.2732	10.7985	11.3192	2	0.136026	-0.40021
P61966	11.9684	12.3644	12.5677	11.7851	11.334	11.9056	3	0.0648939	-0.625266
Q00765	12.679	12.7585	13.0407	11.6842	12.606	12.1621	7	0.111801	-0.675308
Q9HCY8	12.0799	10.2493	10.7807	13.1664	12.0845	10.9128	5	0.298141	1.01792
Q9Y6M1	10.3074	10.724	10.4449	11.5121	12.113	11.5246	14	0.0102487	1.22447
Q9GZP9	10.0376	10.4984	10.1916	9.63436	10.1046	10.172	2	0.280327	-0.272227
Q9Y3B7	11.1765	11.4162	11.7009	11.9083	11.2984	11.2563	7	0.839412	0.0564698
Q9ULV4	12.1767	11.9843	11.5036	12.6322	12.3449	11.8501	16	0.272141	0.387502
O95373	11.3471	11.4247	11.16	11.6781	11.098	11.2626	17	0.863827	0.0356167
P07339	12.1156	12.0629	11.4958	11.2346	11.5198	11.3256	15	0.099959	-0.5314
P49593	10.2193	10.178	10.0477	10.4687	9.91046	9.94428	3	0.84687	-0.0405002
P42285	11.3611	11.5032	11.6028	11.4441	11.902	11.5655	12	0.40708	0.148161
P28066	11.6611	11.425	11.8717	11.9031	11.3248	11.2769	8	0.567546	-0.150964
O60826	11.1834	10.7683	10.8437	10.7566	10.7827	10.848	8	0.398837	-0.136068
Q9Y697	11.3529	11.7232	11.5679	11.7539	11.0367	11.4021	5	0.564819	-0.150427
O00410	11.038	11.5847	11.4413	11.4431	10.7994	10.9153	18	0.307097	-0.302084
P17858	11.4352	11.5218	11.52	11.4311	11.1206	11.7616	27	0.796922	-0.0546136
Q9Y5L0	10.8158	10.6909	10.6134	10.731	10.862	10.8355	6	0.231841	0.102809
Q8IWJ2	11.5044	11.9371	11.9178	10.8863	11.0478	11.2692	17	0.0178973	-0.718662
Q8TDY4	10.387	10.1491	10.013	10.7933	10.2975	10.3741	3	0.189113	0.305278
P28070	11.3283	11.2227	11.6542	11.5053	11.1565	11.3678	7	0.7414	-0.0585239
Q9H6Y2	11.3772	11.6027	11.6179	11.3005	11.4056	11.3702	3	0.142675	-0.173858
P21926	11.6299	11.9117	12.2015	11.8948	12.8705	12.0057	5	0.398323	0.342593
Q8IUX7	11.8514	11.3208	10.948	11.3756	12.4751	11.7432	24	0.305748	0.491227
Q12765	10.8965	11.7106	11.8139	11.7345	11.2088	11.0113	5	0.691069	-0.155486
Q9BQ39	11.4972	11.7494	11.8173	12.0035	11.9208	12.3077	10	0.0654512	0.389338
Q9NYL4	11.7598	12.3513	11.1754	11.3217	11.5804	11.8275	4	0.653276	-0.185658
P37268	11.6175	12.9156	11.1429	10.7356	10.9183	11.6268	11	0.272893	-0.798412
O00567	11.5571	11.9774	12.3629	11.7648	12.1684	11.9854	24	0.980133	0.00704642
Q8NF91	10.7157	10.7336	11.0327	10.3325	10.6395	10.5444	22	0.0797334	-0.321895
P33121	10.8943	11.9008	11.88	10.5651	10.8019	10.5286	23	0.0998712	-0.926531
Q9UKU0	10.6616	11.3432	11.2893	10.3909	10.6938	10.3475	2	0.0865593	-0.620694
P43378	11.5179	11.2491	11.3593	11.4179	11.3508	11.3034	2	0.846531	-0.0180381
P61923	11.6769	11.6025	11.7904	11.7613	11.4689	11.3042	4	0.314627	-0.178507
P09210	10.8974	10.9073	14.4093	11.4741	10.9767	11.0279	8	0.517926	-0.911754
P08263	10.8974	10.9073	14.4093	11.4741	10.9767	11.0279	8	0.517926	-0.911754
Q7RTV2	11.3123	11.0925	14.6518	11.624	11.3603	11.3656	5	0.51563	-0.902241
P60842	11.9835	11.9053	11.8556	12.4416	11.9235	12.201	27	0.203794	0.273901
P09960	11.6671	11.3076	12.2643	10.7348	10.295	10.1865	23	0.0218219	-1.34092
Q12904	11.4683	11.4777	11.7942	12.0927	11.3795	11.5386	10	0.733872	0.0902152
P52789	10.741	11.2583	10.7148	11.5522	11.5599	11.3816	24	0.0666441	0.59321
Q86X55	11.0762	11.8608	10.824	11.6727	11.1825	11.2115	4	0.790242	0.101895
A0AVT1	11.0907	11.0909	11.0289	11.6824	10.8003	10.7313	13	0.997367	0.00114156
P07437	12.9886	12.9671	12.7737	13.3679	12.7693	13.3057	21	0.338538	0.237805
Q13885	13.0576	13.0518	12.8641	13.4335	12.6865	13.2377	17	0.63026	0.128057
Q9BVA1	13.064	13.0802	12.8763	13.4945	12.798	13.3301	16	0.4444	0.200761
Q13509	12.4567	12.5569	12.2797	12.9287	12.2546	12.7583	19	0.403947	0.216063
P40616	12.5097	12.6008	12.7265	12.549	11.6923	11.8859	5	0.152755	-0.56997
P00387	11.6426	11.7474	12.1718	11.4127	11.5133	11.7857	14	0.231322	-0.283348
Q9Y263	11.7072	11.4657	11.5739	11.4003	11.3847	11.4017	10	0.115202	-0.18668
Q15363	12.8932	12.9958	12.8653	12.5005	12.8627	12.9123	9	0.344292	-0.15956
P08133	12.5696	12.8563	12.3697	11.91	12.426	12.5593	48	0.291338	-0.300111
Q7Z739	12.2328	12.0355	11.9823	12.3593	11.982	12.1659	7	0.558783	0.0855337
Q07960	12.0458	11.7018	12.0507	11.9987	11.7967	11.6729	15	0.504127	-0.109988
P60900	12.0906	11.7822	12.0787	12.2449	11.994	11.7203	10	0.989378	0.00260105
Q15717	11.3038	11.4092	11.2355	11.2513	11.8462	11.2942	13	0.525178	0.147749
Q12926	11.4042	11.4161	11.093	10.8828	11.7128	11.5132	1	0.827371	0.0651926
P26378	11.4042	11.4161	11.093	10.8828	11.7128	11.5132	1	0.827371	0.0651926
O75146	10.9901	11.1328	11.4803	11.4838	10.3837	10.7452	12	0.425817	-0.330189
Q14157	11.3528	10.7839	10.9211	11.3117	11.2159	11.2796	14	0.280967	0.249804
Q6PUV4	6.90729	7.38301	9.33016	5.98819	6.95742	6.97599	1	0.23332	-1.23295
O60869	12.4789	12.6587	12.5162	12.1893	13.3972	12.5208	11	0.717016	0.151162
Q02878	13.0179	13.0071	13.0372	13.0788	12.9211	12.8271	17	0.397384	-0.0784148
Q08752	11.2137	11.1114	11.4558	11.7798	10.8853	10.5007	6	0.647534	-0.205041
Q9NP58	10.9537	10.6875	11.3382	10.6218	10.5609	10.5758	6	0.162837	-0.40693
Q92835	10.8345	11.0094	10.447	9.78539	10.7261	10.5441	5	0.298769	-0.411757
Q8TCD1	8.94172	13.0297	13.6006	12.3835	13.4758	12.837	2	0.554127	1.04146
P07814	12.0465	12.1781	12.2298	12.461	11.7956	12.0146	43	0.788678	-0.0610958
Q13535	10.8512	10.5297	10.5825	10.8734	10.9612	10.6237	3	0.309672	0.164939
O43242	11.7071	11.7971	11.8183	11.8508	11.399	11.7542	18	0.523867	-0.106152
P02679	12.8952	12.6449	11.8927	13.1839	12.7724	13.0047	24	0.227026	0.509436
Q9NXW2	11.6631	11.5949	11.6072	11.6942	11.6413	11.7462	4	0.13053	0.072162
P50402	12.4971	11.6154	11.93	11.8002	12.2671	11.9597	12	0.986955	-0.0051779
Q6PJT7	11.5124	11.477	11.5696	11.6561	12.0293	11.639	10	0.178505	0.25515
Q9UKY3	10.6557	10.3192	12.1839	9.99631	12.9044	9.54633	2	0.855413	-0.237227
P41091	11.3261	11.4499	11.2566	11.8046	11.7481	11.7481	18	0.0110374	0.422707
Q2VIR3	11.3729	11.4377	11.3171	11.8903	11.8469	11.8496	15	0.00186633	0.486383
P30153	11.6272	11.6877	11.7787	11.6341	11.239	11.5026	16	0.165209	-0.239273
Q96KR1	11.3901	11.5287	11.3592	11.7098	11.9506	11.5805	20	0.0792701	0.321004
O00757	13.0686	12.5566	13.2895	11.2867	11.4528	11.0237	2	0.00518129	-1.71719
Q9NP61	11.1271	11.4447	10.7697	11.3266	11.1879	11.4631	10	0.396982	0.212008
O94811	9.66052	9.32637	9.66761	10.627	9.88447	9.93412	2	0.114379	0.597016
Q9P2N5	11.1311	11.1179	11.0346	10.8669	11.5258	10.9235	10	0.963817	0.0108572
Q13404	11.1973	11.4052	11.5172	11.4619	11.0423	11.4428	7	0.748129	-0.0575581
Q9H7Z7	11.3642	12.1431	12.3007	11.9182	11.6085	11.0533	12	0.348053	-0.409298
P83731	12.5651	12.6494	12.5145	12.6374	12.5569	12.6301	11	0.541616	0.0317733
P14866	12.7357	12.6806	12.4404	12.1696	12.9802	12.3349	22	0.675403	-0.123994
P23142	11.0744	11.5511	10.4918	11.1475	11.739	12.3164	23	0.202487	0.695216
P57735	12.0442	12.2729	12.3936	11.1491	10.9649	10.89	8	0.000925432	-1.23557
P62491	11.7739	11.8093	12.1276	11.7654	11.5733	11.3383	12	0.108686	-0.344601
Q15907	11.6148	11.6811	11.9536	11.557	11.412	11.1735	13	0.0731344	-0.368985
Q13642	12.3393	11.6221	12.9261	12.2675	11.9633	12.2332	8	0.747903	-0.141196
Q14318	11.8122	12.1283	11.7133	11.6054	11.9988	11.9077	9	0.797814	-0.047271
Q15796	11.2222	10.336	10.6515	10.6218	11.4349	11.1881	5	0.385035	0.344995
P84022	11.4004	11.2008	11.5658	12.0294	11.8383	11.7927	3	0.0222316	0.497778
Q9NYU2	11.1556	11.1654	10.992	11.0657	11.222	11.3923	43	0.340461	0.122353
O14818	11.9155	11.639	12.0566	12.2427	11.6101	11.7283	15	0.967873	-0.00995282
Q8TAA3	11.3095	11.3146	11.6377	11.5821	11.2543	11.1331	4	0.603752	-0.097402
P16284	11.7255	11.7543	11.8273	11.2237	11.2411	11.4469	12	0.0126388	-0.465145
Q13838	12.0507	11.907	12.2615	11.9476	12.1596	11.9988	22	0.773855	-0.0377367
O00148	11.9373	11.8978	11.9186	11.8377	12.2212	11.8372	16	0.746653	0.0474631
Q9UBF2	11.6743	11.8215	11.1209	11.7456	11.3879	11.5948	13	0.885703	0.0371795
O00468	10.9448	11.994	11.4098	11.413	11.2938	11.5585	41	0.936565	-0.0277766
P62487	11.168	10.9603	11.0232	10.879	11.1914	11.1174	3	0.920199	0.012122
Q08426	11.2766	11.5162	11.417	12.014	12.1173	11.6655	6	0.0415844	0.529017
O94901	11.8517	12.002	11.5768	11.8416	11.9428	12.1037	20	0.36623	0.152553
O14776	11.4764	11.697	11.5193	11.5085	12.1606	11.605	28	0.445838	0.193823
Q9UBH6	11.6141	10.811	10.9154	13.1276	11.7491	11.0496	8	0.293184	0.861932
P04179	13.4882	13.4599	14.0022	12.8107	13.8164	13.18	10	0.340821	-0.381101
O00232	11.4695	11.4933	11.4931	11.6248	11.1286	11.3827	15	0.534527	-0.106585
Q9ULH1	9.89808	9.62511	9.4092	9.56029	9.65623	9.86394	2	0.78536	0.0493562
P28074	11.9073	11.9864	12.6214	12.5221	11.7294	12.456	7	0.859795	0.0640735
P35269	11.6139	11.7198	11.7221	11.7902	12.6852	12.0213	10	0.213602	0.480286
Q13442	11.5141	11.6244	11.8344	13.1344	11.7351	12.2451	16	0.218897	0.713913
O15020	10.9399	11.0135	11.7508	11.8762	11.4557	10.966	32	0.620208	0.1979
O15320	11.5612	11.5643	11.6438	11.3922	11.5936	11.1539	17	0.237455	-0.209829
A4FU28	11.5589	11.5826	11.6473	11.3242	11.5739	11.0422	8	0.204039	-0.282887
Q86UF2	11.4993	11.5851	11.6432	11.2772	11.5558	10.9997	8	0.198726	-0.2983
A4D2H0	11.4993	11.5851	11.6432	11.2772	11.5558	10.9997	8	0.198726	-0.2983
Q8IX94	11.7004	11.7326	11.827	11.4141	11.724	11.1473	7	0.185643	-0.324863
P0CG41	11.7004	11.7326	11.827	11.4141	11.724	11.1473	7	0.185643	-0.324863
Q96AC1	12.1325	11.4949	11.5342	11.5224	11.9388	12.0899	19	0.653228	0.129837
Q96C01	10.6673	11.1224	11.639	11.449	11.5321	10.9059	8	0.681266	0.152751
P26373	12.5745	12.6048	12.5687	12.7347	12.5589	12.5852	12	0.511153	0.0436123
P17612	12.0116	11.6017	11.7188	11.567	11.516	11.4062	13	0.135019	-0.280962
P22694	11.6715	11.4049	11.9124	11.471	11.2461	11.2693	8	0.136052	-0.334088
O00461	10.9261	10.9979	11.2343	11.5714	11.1848	11.5695	18	0.0764988	0.389119
Q92620	9.96465	10.8984	10.454	10.5913	10.5904	10.6545	10	0.587145	0.173041
Q9Y3A4	11.0819	11.6519	11.601	11.5207	11.6088	11.6112	3	0.536248	0.135322
Q9NSQ0	10.8173	11.2659	11.2923	10.8557	11.2832	11.1875	1	0.939126	-0.0163938
P05026	12.802	12.3564	14.2109	11.9288	12.066	11.8096	13	0.165271	-1.1883
Q7Z6E9	11.7397	11.9633	11.716	11.8985	12.4534	12.0496	10	0.176564	0.327505
Q13315	10.5011	10.9722	10.8393	10.3591	10.9693	10.1439	10	0.393592	-0.280057
P11940	11.8984	11.7527	11.6213	12.0631	11.702	11.8755	27	0.406678	0.122718
Q13310	11.816	11.8767	11.6828	11.8735	11.7013	11.8227	19	0.928529	0.00733383
P49756	11.5211	11.6982	11.595	11.5963	12.2282	11.6754	26	0.369692	0.228529
P16435	11.6297	11.2759	11.7943	11.2318	11.2391	11.3605	27	0.192744	-0.289501
P55081	11.3689	11.3885	11.3824	11.452	11.7688	11.5168	8	0.174816	0.199286
P11021	13.0801	12.962	13.0257	12.9788	12.8377	12.7666	38	0.10476	-0.161581
P78310	10.8597	10.8352	11.9634	11.5378	11.3468	11.4338	8	0.615473	0.220079
Q96PE2	11.9911	10.7839	10.9338	11.7501	11.4428	11.979	4	0.330183	0.487735
Q8TEA8	10.6187	10.4959	10.2622	10.4317	11.6586	11.9395	5	0.191607	0.884316
P04080	11.5278	11.1355	11.7564	11.8021	11.1687	11.4082	4	0.960682	-0.0135743
P07093	11.2314	10.8687	10.8314	12.0137	12.9803	12.0406	3	0.0358153	1.36768
Q86SF2	11.4183	12.3507	12.3225	12.0531	11.255	11.1766	9	0.26687	-0.535575
Q5UCC4	11.6966	11.9582	11.9793	10.7628	11.7498	11.5057	4	0.204816	-0.538576
P36957	12.8356	12.4464	12.9672	12.183	12.404	11.8484	15	0.0547367	-0.604616
Q8IZH2	11.749	11.6527	11.2555	11.5976	11.9373	11.9775	8	0.21748	0.285069
P16422	11.0367	12.084	12.777	12.1937	11.8172	10.9546	9	0.647413	-0.310749
Q00341	11.9444	12.2257	11.5669	11.8444	11.8135	11.9121	56	0.799049	-0.0556895
P78324	11.5961	11.6227	11.075	9.99931	11.0299	11.5281	5	0.329085	-0.57881
Q5TFQ8	12.1244	12.3162	11.6083	11.1118	11.8911	12.0747	3	0.427735	-0.323768
O60488	11.0623	11.365	11.4476	10.7718	10.6612	11.1474	11	0.0867552	-0.431508
Q02218	11.5402	11.3982	11.7612	11.2559	11.5554	11.1084	32	0.201331	-0.259946
P00367	11.5406	12.2595	11.9849	11.6789	12.1046	11.315	28	0.501331	-0.228812
Q9UI10	11.1623	11.0847	10.9372	11.6386	11.049	11.0472	8	0.454949	0.183539
Q6PD62	11.2336	11.146	11.4894	11.157	11.6822	11.3273	9	0.625831	0.0991772
P27635	12.5891	12.597	12.5277	12.652	12.6072	12.6341	11	0.0937773	0.0598079
Q9Y5K6	11.8138	11.9099	11.9614	11.0535	11.298	10.9256	16	0.00985042	-0.802696
O95352	11.465	11.3217	11.3649	11.166	11.2357	11.2343	2	0.0362301	-0.171813
P22492	14.5738	15.0154	15.0625	13.7489	15.2251	15.4333	4	0.894475	-0.081506
Q02539	13.789	13.7768	13.6469	13.1078	14.0634	14.8132	7	0.654679	0.257252
P39019	11.862	11.9778	11.8668	12.0795	11.847	11.897	12	0.65969	0.0389617
P39210	11.7545	11.9487	11.6864	11.7451	11.2243	11.3617	3	0.137836	-0.352824
Q01650	10.1313	11.7952	10.9574	13.5479	11.2342	11.0478	4	0.365731	0.982031
P33991	10.5447	10.994	11.0238	11.721	11.7856	11.3657	16	0.0201251	0.769967
Q9BS26	11.0373	10.8868	11.4568	10.9846	11.2466	10.6124	16	0.514948	-0.179096
Q9H0G5	10.8455	10.8183	10.8013	11.2631	11.901	11.171	8	0.11261	0.623344
Q9BQE5	12.1188	12.4095	11.568	11.8821	13.087	11.3809	14	0.89047	0.0845765
P61225	10.7799	10.6013	10.3315	10.2843	10.8767	10.6087	7	0.934081	0.0190304
Q6P2E9	11.2124	11.0771	10.879	11.0097	10.877	11.4468	14	0.797949	0.054993
Q15382	11.2357	11.3492	11.3641	11.0944	11.0164	11.097	6	0.010327	-0.247071
O15213	10.0518	10.4068	10.5943	10.5314	10.876	10.3811	7	0.320588	0.24522
Q9H299	12.0077	11.5342	11.3146	11.307	11.2021	11.559	5	0.336633	-0.262796
Q8NEW0	11.9066	12.1779	11.8204	11.7991	11.8996	11.9594	3	0.538651	-0.0822554
O60318	10.5759	10.9224	10.6556	10.4383	10.9153	10.7789	8	0.969894	-0.00711816
Q8NBS9	12.1051	12.0194	12.3878	12.0777	12.2138	12.4398	21	0.659092	0.0730024
O95785	11.8752	11.9304	11.6993	11.7096	12.5864	12.1488	4	0.341205	0.313271
Q6DD88	11.7441	11.2134	11.2423	11.0575	11.4935	11.1148	19	0.466052	-0.17797
P49448	11.7097	12.5638	12.3234	11.8677	12.2673	11.4884	19	0.394025	-0.32446
Q9BZQ8	12.0445	11.618	12.8974	12.6974	11.8013	11.6973	12	0.817805	-0.121287
Q12789	11.4633	11.9017	11.5848	11.6406	11.5588	12.0708	13	0.631888	0.106803
Q96JY6	11.4848	11.6012	11.9324	11.301	11.4601	11.244	5	0.111638	-0.337767
Q9NPD3	9.88458	9.70899	9.61471	9.60749	9.60452	9.6823	3	0.315943	-0.104655
Q9HAT2	12.6635	10.338	11.7351	11.6829	10.8571	11.5001	7	0.772023	-0.232162
Q9NQW7	10.5043	10.7985	10.7437	11.699	10.2561	10.7765	11	0.645539	0.228353
P49589	11.052	11.3409	10.9663	12.0196	11.2322	10.9996	18	0.443467	0.297372
Q9BQB6	12.0546	11.8148	11.2125	10.9261	11.1609	11.3836	3	0.153138	-0.53713
P36776	11.5475	11.5945	11.4619	12.2657	11.6992	11.2273	21	0.581573	0.196112
P19971	11.6033	11.6072	11.0752	12.1518	11.2527	10.6886	20	0.899113	-0.064208
Q86WB0	11.3591	11.3202	11.8076	11.1167	11.5614	11.2964	5	0.448731	-0.170809
P49792	11.1867	11.3737	11.4749	11.3437	11.6161	11.5016	68	0.286852	0.142022
P30405	11.4039	11.8337	11.7724	11.5459	12.1622	12.1728	8	0.314799	0.290327
Q9BTY7	9.73712	9.54386	10.3964	10.38	9.91422	10.1479	3	0.445279	0.25493
P0CB43	9.73712	9.54386	10.3964	10.38	9.91422	10.1479	3	0.445279	0.25493
P10155	11.6997	11.2453	11.9554	11.751	11.1819	11.5494	11	0.629562	-0.139351
Q9Y5J6	10.6645	10.9341	10.7186	10.6655	10.7497	10.811	4	0.764748	-0.0303305
Q6XQN6	11.0651	10.9378	11.2426	12.1315	10.7653	10.8413	7	0.74898	0.164156
O94776	11.4058	11.5206	11.4046	11.3288	11.9814	11.5615	22	0.44614	0.180243
Q13330	11.169	11.4153	11.2428	11.2211	11.6607	11.4718	8	0.31314	0.175498
Q9BTC8	11.0967	11.9318	11.2669	11.4541	11.8862	11.9793	9	0.331658	0.341392
Q9Y3B8	8.78189	8.78705	8.88105	9.3289	9.06961	8.51059	4	0.592067	0.153041
P53621	11.286	11.4377	11.2262	11.3363	11.2613	11.2737	51	0.726688	-0.0261959
P17275	11.8767	11.6118	10.8157	11.6409	12.1116	11.6255	5	0.390684	0.357892
P49368	11.5192	11.7196	11.6768	11.5445	11.2984	11.7397	29	0.492457	-0.110973
Q06210	11.9714	12.701	11.4615	11.7545	10.951	11.1853	27	0.16899	-0.747693
O94804	11.5643	11.7831	11.4081	11.2857	11.6444	11.4752	10	0.480646	-0.116722
P38606	12.1849	12.4493	12.0977	11.6054	11.824	11.9157	22	0.0308226	-0.462296
P01034	11.7001	10.8544	11.5097	11.0966	10.7659	10.9384	5	0.236694	-0.421095
Q9P2X3	10.1025	10.3099	10.4673	10.1268	10.6428	10.1522	5	0.947751	0.0139938
P29353	11.4686	11.2941	11.1923	11.5625	11.1992	11.5989	4	0.429711	0.135195
O14617	12.189	11.9301	11.8508	11.7818	11.6516	11.8605	14	0.146889	-0.225341
O00443	11.642	11.5379	11.4151	11.4211	11.3691	11.1724	6	0.104537	-0.21084
Q13247	12.4023	12.4248	12.6637	12.4764	12.6689	12.9164	12	0.28948	0.19034
P49916	10.9446	11.6357	11.3568	11.35	11.5967	11.4327	15	0.548106	0.147398
Q15084	12.0119	12.1131	12.0308	12.1471	11.9062	12.0849	16	0.945661	-0.00586439
P28482	11.6137	11.4679	11.4397	11.3238	11.52	11.5192	11	0.567777	-0.0528047
P27361	12.4052	12.4024	12.1889	12.2856	12.1997	12.374	5	0.631886	-0.0457332
Q8WUM0	10.6351	11.0182	10.9766	10.8016	11.0779	11.1698	16	0.442984	0.139777
P14927	12.213	12.345	12.4603	11.3711	12.2278	11.7509	8	0.145479	-0.556171
P09601	12.3818	11.8318	11.9898	11.1759	11.3026	11.3439	7	0.0308951	-0.793675
Q9NQG6	11.8183	12.1848	11.5997	12.2483	12.0044	12.0856	1	0.28691	0.245159
P50579	10.9478	10.5636	11.1111	11.4474	11.2192	11.3713	9	0.0848001	0.47181
Q49A26	11.3742	11.5122	11.7232	11.1843	11.645	11.5082	13	0.624426	-0.0907184
Q6IA17	8.26842	8.99172	11.1914	8.72853	8.44248	7.91515	1	0.329344	-1.1218
Q9H361	12.1733	12.4091	11.9158	12.9468	12.2627	12.374	16	0.239075	0.361783
Q7KZ85	11.0327	10.8792	10.9913	11.0038	11.3502	11.2812	9	0.133797	0.244019
Q6NUQ4	11.0035	11.8226	11.3437	11.0622	11.3075	11.3574	11	0.608857	-0.147523
P22061	11.3946	11.3364	11.0917	11.5344	11.2693	11.2547	8	0.578116	0.0785256
P26447	13.1756	12.4676	12.1782	12.3095	12.3443	12.4346	5	0.496942	-0.244287
P09455	10.7609	10.7705	10.6733	13.3765	11.2932	11.4535	7	0.190024	1.30619
P13798	11.9795	11.987	13.0111	12.0901	11.6065	11.5051	6	0.222927	-0.591989
Q9NVI1	11.6548	11.5444	11.5233	12.0607	11.9675	11.9661	2	0.00154899	0.423938
P19784	10.92	11.2685	11.1575	11.1175	11.1416	11.1032	9	0.962614	0.00545633
P32926	10.2811	9.68857	10.3194	13.3543	12.9067	11.0849	13	0.067003	2.35225
P49137	11.3588	11.2353	11.1604	11.3936	11.4526	11.3661	5	0.102502	0.152582
Q9Y5B0	10.715	10.3542	10.803	10.7355	10.4988	10.7477	3	0.832202	0.0365856
Q96CM8	12.1819	11.6075	11.1601	10.1939	10.4754	10.1671	11	0.0330555	-1.37103
Q9Y5Q9	10.3815	10.7198	10.2827	10.6136	10.6959	10.779	6	0.210985	0.234846
P14550	11.242	11.1851	11.0273	11.1715	10.824	10.5401	18	0.2298	-0.306271
P38159	12.6988	12.63	12.6659	12.1349	13.0293	12.7113	28	0.893553	-0.0396918
O15355	11.3953	11.8802	11.5749	12.5135	11.7283	11.8344	12	0.240206	0.40865
P17535	11.8785	11.5151	10.9972	11.2633	11.9817	10.9581	3	0.882566	-0.0625617
Q14966	11.2121	11.3322	11.205	11.2774	11.5704	11.3962	18	0.182967	0.164882
P08779	11.281	10.9367	11.1804	14.4779	12.5513	11.8601	82	0.142231	1.83043
O00562	11.1917	11.0878	10.9714	11.0736	10.8018	10.8757	3	0.18552	-0.166588
P42331	11.1418	11.1656	10.9769	10.4754	11.0066	10.9123	9	0.204045	-0.296667
Q9BW30	10.2092	9.87491	14.5028	11.027	9.99933	10.7784	10	0.599915	-0.927422
Q9UJC3	9.9362	10.384	10.9352	11.3172	9.82389	9.99563	4	0.947117	-0.0395406
Q93045	13.1047	13.0105	12.9078	13.751	13.0863	14.4316	3	0.191479	0.74864
P20591	11.5789	10.451	10.4564	12.4417	11.2042	10.6005	24	0.429422	0.58671
Q8IVE0	10.962	10.9055	11.0335	11.6439	10.8414	11.1334	2	0.415371	0.239234
P42166	10.9013	11.3314	11.0475	11.2127	12.077	11.6188	18	0.148918	0.542781
Q9H8L6	11.5751	11.4735	11.8754	11.2857	10.9804	11.0617	6	0.0275653	-0.532039
Q12840	12.0647	11.6838	11.6068	11.6491	11.4558	11.7234	10	0.355288	-0.175646
P19878	11.7962	11.6721	11.099	10.9361	11.3752	11.7333	8	0.609861	-0.174223
P22570	10.1674	10.2204	10.6635	10.8448	10.2658	10.5385	14	0.434563	0.199269
P49354	10.8742	10.9891	11.1245	11.0299	10.7388	10.6277	3	0.246395	-0.197132
O43765	10.6382	10.9368	11.1209	11.7692	10.7035	10.8708	4	0.594848	0.215869
P26038	13.055	12.3204	12.9748	12.4929	12.2862	12.6461	54	0.319464	-0.308352
Q9Y617	10.2549	10.3876	10.1484	12.2714	10.5774	10.1542	8	0.372349	0.737355
Q6ZXV5	10.9527	11.4587	10.9212	12.3518	11.7205	11.8632	5	0.0288064	0.867636
Q7L014	11.6964	11.6923	11.8195	11.5668	11.9542	11.7062	30	0.961955	0.00634337
Q9BSH4	10.706	10.7663	10.7654	10.6647	10.5195	10.8756	6	0.626604	-0.0592802
Q14651	11.2017	11.1526	11.4586	10.9798	10.7145	10.4272	10	0.0503404	-0.563787
Q06265	11.5482	11.6417	11.8027	12.0957	12.2541	11.8661	5	0.0470932	0.407757
Q9P2D3	11.7158	11.7437	11.7477	11.9659	11.7683	12.0377	2	0.142413	0.188236
Q9Y2Z0	11.0735	11.2656	11.4188	11.0846	10.8039	11.0312	9	0.10296	-0.279386
Q96AQ6	12.2325	12.3588	11.5566	11.1159	11.3626	11.327	23	0.0774258	-0.780847
P46940	11.7707	11.3186	11.9899	11.7592	11.4214	11.3151	76	0.466787	-0.194482
O95479	11.7277	11.5737	11.8752	11.4455	11.5006	11.675	10	0.174784	-0.185141
Q9Y265	11.3866	11.8328	11.7661	11.6943	11.617	11.9721	20	0.604217	0.0993112
P43897	11.3068	11.5244	11.6772	11.3313	11.1553	10.8423	9	0.0980852	-0.393213
Q92878	11.5841	11.6094	11.5903	11.3757	12.1332	11.4712	44	0.809413	0.0654119
Q9NZR1	11.4318	10.8673	11.3511	11.3282	11.0852	11.369	2	0.837751	0.0440841
Q9NT62	11.7057	11.7109	11.4279	11.3863	11.5708	11.7795	4	0.819189	-0.0359849
Q13325	11.2852	10.9509	10.864	11.808	11.3233	11.0483	7	0.249833	0.359837
Q9UBP0	11.6563	11.9204	11.67	11.8172	12.5352	12.1872	6	0.161944	0.430972
O43809	11.2544	11.3253	11.299	11.2037	11.7523	11.4557	11	0.378873	0.177696
P08648	13.1625	13.1277	11.7984	12.7313	12.6795	13.6438	4	0.591552	0.321998
Q13740	11.4982	12.5181	13.4952	11.1901	12.3621	10.4435	18	0.218087	-1.17194
Q9H857	11.0621	10.7066	10.8963	10.9074	11.1368	11.1066	6	0.27364	0.161919
Q9H6T3	10.4154	10.6837	10.5461	10.485	10.5804	10.5327	4	0.862839	-0.0157151
P24941	10.749	11.0361	10.4234	11.2614	11.2645	11.4248	5	0.0709555	0.580693
Q00526	10.6968	10.9197	10.2766	11.3895	11.0439	11.9264	4	0.0666651	0.822283
P00751	11.7978	11.2062	11.1366	12.1241	11.9844	12.2666	24	0.0561414	0.744791
O43172	11.1332	11.287	11.0914	10.9204	11.6157	11.59	8	0.466095	0.204826
Q8TDL5	10.2925	11.7991	10.4414	13.3559	10.6294	11.0468	6	0.452352	0.833039
P54727	11.384	11.4613	11.7553	11.9221	11.831	11.3944	12	0.415845	0.18227
P22897	12.102	10.9329	11.4437	10.7083	10.9823	11.1102	23	0.2349	-0.559265
P07988	9.95193	10.3071	11.6927	10.2534	9.83277	10.1042	8	0.384684	-0.587115
P49221	11.9786	13.9842	12.1762	11.2745	12.2881	12.0354	2	0.320564	-0.847057
Q13451	11.4997	11.5333	11.5187	11.821	12.0433	11.3952	11	0.340361	0.235965
Q9UGR2	10.4961	10.5435	10.7064	10.4686	10.2428	10.3212	3	0.0607958	-0.237847
O43615	11.1992	11.2793	11.2442	11.693	11.527	11.0906	17	0.38924	0.195989
Q9UK61	11.7577	11.9074	11.7766	11.1991	11.9175	12.3005	4	0.982058	-0.00824047
P30047	11.4869	9.80315	10.7955	9.32573	9.83819	9.16907	2	0.109809	-1.25085
Q8N511	10.9348	11.6631	11.2919	11.4436	11.3515	11.1994	6	0.887118	0.0348896
Q96NY7	9.46545	10.2354	12.077	9.51126	9.34239	9.30775	19	0.259515	-1.20549
Q96T66	11.8308	11.431	10.9539	12.3078	12.8751	12.0575	3	0.0452347	1.00826
P60660	13.3846	12.6521	12.7945	12.9998	13.1358	12.952	9	0.743232	0.0855145
P14649	13.4782	12.7043	12.7553	13.0225	13.3157	13.0594	3	0.612025	0.153279
P27695	11.3398	11.7459	11.7044	11.786	11.786	12.1448	20	0.154354	0.308895
Q9NR45	11.4038	12.2004	11.7419	11.6743	11.4582	10.8887	10	0.250554	-0.441635
P06493	10.473	10.9004	10.2731	11.09	10.8746	11.77	7	0.109424	0.696031
P20592	11.8128	10.547	11.5036	11.8042	11.0508	10.4285	14	0.743329	-0.193323
Q5T6V5	11.3055	10.994	11.8287	11.4313	10.9714	10.3962	7	0.317372	-0.44312
Q12959	11.4282	11.1596	11.8152	12.3033	11.6199	11.4141	13	0.403303	0.311437
Q86W92	11.7903	11.245	11.1902	11.724	11.7978	12.4044	12	0.12172	0.566896
P21246	12.6299	11.0893	11.3796	11.8074	13.1969	14.1415	2	0.186368	1.34895
Q9BXY0	9.85567	10.2767	10.5155	9.97677	9.91654	9.9655	3	0.305474	-0.263018
Q9P2R7	11.4726	11.366	11.7818	11.3698	11.279	11.3012	12	0.211047	-0.223447
Q92530	11.3394	11.1812	11.5635	11.1526	11.2376	11.7974	3	0.890251	0.0345174
P29466	11.443	10.682	10.9787	11.0669	11.0051	10.7431	6	0.720276	-0.0962068
Q5EG05	10.9845	10.2464	10.5515	10.4461	10.417	10.156	2	0.362343	-0.254436
Q9Y5X3	11.8072	11.6889	11.9771	11.3706	11.2563	11.2593	16	0.0127681	-0.528997
O95372	12.7077	12.8708	12.8974	12.7959	11.8315	12.3675	7	0.215147	-0.493672
Q13232	11.6222	10.9488	11.2733	11.5499	10.723	10.6131	9	0.425062	-0.319479
P15559	11.5369	12.8489	14.6184	11.522	12.4695	10.604	13	0.245982	-1.46956
Q05519	11.5074	11.3031	11.4525	11.8072	11.9123	11.2618	3	0.357736	0.239414
Q8TD16	11.693	11.6236	11.0234	12.3931	12.2888	11.6663	7	0.0979577	0.669378
Q96G01	12.194	11.6148	11.5216	12.4193	12.1905	11.9132	1	0.204159	0.397529
P30050	12.1286	12.3204	12.2104	12.3106	12.183	12.2648	9	0.651296	0.033003
Q5C9Z4	10.8197	11.5598	11.4783	11.1282	12.3608	11.905	7	0.308804	0.512056
Q9H3U5	11.8825	11.5921	11.6362	11.3262	11.9568	11.8772	2	0.944883	0.0164524
O14497	11.295	11.2778	11.0791	11.2211	11.4541	11.4104	10	0.220235	0.144566
P57088	10.3729	10.5907	10.6952	10.9085	10.5468	10.5976	3	0.425216	0.131384
Q14258	11.7076	11.4078	11.3312	11.7276	11.5475	11.2081	17	0.952339	0.0121884
Q14764	12.6433	11.8172	12.3648	11.9599	11.4703	11.6181	34	0.119685	-0.592339
Q5VT52	12.168	12.3224	11.8949	11.8339	12.2593	12.1509	10	0.8054	-0.0470172
O75935	11.4724	11.5548	11.7048	11.9076	11.3861	11.5636	4	0.820455	0.0417736
P40222	11.511	11.1655	11.4167	11.8314	11.291	11.6073	21	0.330322	0.212216
Q9ULW8	10.8287	10.6031	10.6497	12.3842	10.7384	11.2617	7	0.253254	0.7676
Q9HC38	11.7743	11.4688	12.2184	11.7319	11.2581	11.1426	9	0.194499	-0.44296
Q9UBV2	11.1833	11.1656	10.9466	10.854	11.1523	10.9662	11	0.405491	-0.107601
P29083	10.9387	11.3468	11.1691	10.7793	11.4595	11.216	6	0.999732	8.38807e-05
Q5T0D9	10.8305	10.915	10.9193	10.9117	10.5008	10.6502	1	0.232792	-0.2007
Q8N2G8	11.901	11.5253	11.8592	11.0728	11.2395	11.1582	7	0.0239214	-0.605013
Q5SNT2	10.3555	10.937	11.1114	10.7463	10.6361	11.2465	5	0.812781	0.075001
Q9H269	11.7967	11.6297	11.5851	11.5156	11.5711	11.5369	6	0.17642	-0.129297
Q9HBM0	11.3191	11.2428	11.0993	11.0618	11.3023	11.1292	1	0.592964	-0.0559289
P26232	11.3169	11.0739	12.1805	11.3304	11.4783	11.1185	13	0.594708	-0.214668
Q10588	13.303	12.8513	12.5313	12.2145	12.8634	12.9793	2	0.556443	-0.209473
P12429	11.5937	11.4936	12.4676	11.4238	10.0653	11.801	20	0.298907	-0.754944
P21980	12.3184	12.4755	12.1714	11.1169	12.0951	12.075	36	0.220191	-0.559438
Q03701	10.1994	11.4966	11.3035	11.2863	11.5456	11.2554	12	0.466283	0.362629
Q70J99	10.1893	10.0874	9.81678	10.5308	10.2453	10.4117	4	0.0629594	0.36478
A6NMY6	13.7504	13.0543	13.9241	13.5059	13.6655	13.0539	22	0.633838	-0.16782
Q99615	11.6487	11.3564	10.9602	11.555	11.4998	11.5482	9	0.398381	0.212517
P30084	12.88	11.945	13.2573	11.9262	11.3843	11.4663	14	0.0893061	-1.10184
P49588	10.8248	12.5962	11.1988	12.3931	10.8189	10.7314	31	0.782293	-0.225468
Q99996	10.9994	11.0064	11.111	11.6666	11.2501	11.2312	25	0.12924	0.343726
Q8TD55	11.6642	11.4579	11.5518	11.3689	11.3623	11.3103	9	0.0606238	-0.210825
P42892	10.1128	10.921	10.5949	10.7434	10.5924	10.9037	3	0.486047	0.203605
O95347	11.1818	11.1813	10.9366	11.9655	12.1084	12.152	16	0.00105954	0.975425
Q8IWR0	10.294	10.6703	10.7298	10.7491	10.5046	10.5386	3	0.847194	0.0327056
Q7L576	11.7084	11.5692	11.7267	11.6661	11.5434	11.5958	30	0.344712	-0.0663145
Q9Y315	11.1504	11.1457	11.0003	11.3994	11.23	11.2082	6	0.084313	0.180418
Q9BXP2	11.698	10.8372	11.4287	10.3874	11.1984	11.13	3	0.316193	-0.416003
O14735	12.792	13.1946	12.6637	12.4281	12.6703	12.6524	3	0.193721	-0.299822
P55010	11.4801	11.4854	11.4079	12.0248	11.5314	11.3508	12	0.470783	0.177912
Q9H330	10.6434	10.4477	10.4676	10.2576	10.7057	10.2958	4	0.572479	-0.0998697
P05109	13.3391	12.7458	12.1064	13.1615	12.792	14.0731	10	0.305868	0.611746
O96005	11.3886	11.4155	11.6709	11.213	10.9461	11.2928	6	0.0704948	-0.341014
P40121	12.9297	12.6623	12.3328	12.035	12.3174	11.8005	13	0.0621396	-0.590628
P01860	13.0301	14.7684	13.2101	12.6868	13.8775	14.0495	14	0.860314	-0.131588
P01857	13.6666	15.1454	13.7035	13.2188	13.8279	14.5016	16	0.627938	-0.322418
Q6YN16	13.2495	12.3569	13.6099	12.0933	12.2015	11.7529	9	0.0915236	-1.05618
O43815	11.1481	11.2045	11.0874	11.3184	11.2702	11.0467	8	0.529227	0.0651371
P49961	11.727	12.0341	11.5555	11.2375	11.7433	11.9412	11	0.633028	-0.131538
P07902	10.8529	10.7912	11.7032	11.0056	10.6757	10.66	5	0.376714	-0.335373
P18669	12.2828	12.1474	12.4898	12.6445	11.7899	11.8473	15	0.529685	-0.212769
P15259	13.3498	13.7432	13.9186	13.8891	13.055	12.7996	5	0.336223	-0.422623
Q8N0Y7	11.6363	11.6475	11.9134	12.0637	11.2733	11.3341	7	0.570118	-0.175372
O14498	11.1738	11.4378	10.0494	10.7935	11.0591	11.3269	3	0.7325	0.172854
P27816	12.3169	11.828	11.779	11.9146	11.8047	11.7153	48	0.447619	-0.163093
O75094	13.7623	13.0607	13.3801	13.1682	13.4206	13.1599	2	0.546046	-0.151454
Q96DZ1	11.6935	11.6459	11.1397	11.2104	11.6399	11.5704	13	0.934469	-0.019488
Q15628	10.1873	10.5162	10.2	10.0187	9.85966	10.2146	5	0.143542	-0.270179
O43488	12.0272	11.8809	12.2709	12.3418	11.5889	11.7049	6	0.538259	-0.181073
Q16512	11.1697	10.8807	10.8951	10.7884	11.0425	11.139	4	0.956482	0.00816971
Q8NBJ5	11.6752	11.7513	11.1287	11.9394	11.8776	11.7406	22	0.225199	0.33413
P09972	10.7692	11.3436	11.6238	11.178	11.1591	11.8785	19	0.6681	0.159609
[truncated: 5,242 more rows]
