# Supplementary material for: A Pilot Proteogenomic Study with Data Integration Identifies MCT1 and GLUT1 as Prognostic Markers in Lung Adenocarcinoma
Source: PLoS One. 2015 Nov 5;10(11):e0142162. doi: 10.1371/journal.pone.0142162 (PMC4634858; doi:10.1371/journal.pone.0142162)
Supplement: S3 Table — (XLSX) [file pone.0142162.s006.xlsx]

## Sheet: SCC
Enrichment analysis report
Enrichment by Pathway Maps					TMT SCC
#	Maps	Total	pValue	Min FDR	p-value	FDR	In Data	Network Objects from
								Active Data
1	Cell cycle_Chromosome condensation in prometaphase	21	3.29002e-09	5.29693e-07	3.29002e-09	5.29693e-07	6	INCENP, BRRN1, CAP-H/H2, CAP-C, Cyclin A, CAP-E
2	Cell adhesion_ECM remodeling	52	2.20457e-05	0.00177468	2.20457e-05	0.00177468	5	SERPINE2, Stromelysin-2, MMP-14, IGF-1 receptor, Collagen IV
3	Cell cycle_Start of DNA replication in early S phase	32	5.44495e-05	0.00292212	5.44495e-05	0.00292212	4	MCM4, MCM3, MCM2, MCM5
4	Cytoskeleton remodeling_Keratin filaments	36	8.74448e-05	0.00351965	8.74448e-05	0.00351965	4	Plakophilin 1, BPAG1, Keratin 6C, Keratin 6A
5	Development_WNT signaling pathway. Part 2	53	0.000399688	0.01287	0.000399688	0.01287	4	NRCAM, Claudin-1, Dsh, WNT
6	Cell adhesion_Endothelial cell contacts by non-junctional mechanisms	24	0.000506296	0.0135856	0.000506296	0.0135856	3	Plakoglobin, alpha-6/beta-4 integrin, Collagen IV
7	Cell cycle_Transition and termination of DNA replication	28	0.000804187	0.016532	0.000804187	0.016532	3	MCM2, Cyclin A, POLD cat (p125)
8	Development_Regulation of epithelial-to-mesenchymal transition (EMT)	64	0.000821468	0.016532	0.000821468	0.016532	4	EDNRA, SRF, Claudin-1, WNT
9	Colorectal cancer (general schema)	30	0.000987306	0.0176618	0.000987306	0.0176618	3	WNT5A, IGF-1 receptor, WNT
10	dCTP/dUTP metabolism	75	0.0014886	0.0239665	0.0014886	0.0239665	4	POLE1, RRM1, POLD cat (p125), POLE3 (YBL1)
11	Development_Notch Signaling Pathway	43	0.0028233	0.039829	0.0028233	0.039829	3	TLE, p63, p73
12	Transcription_Androgen Receptor nuclear signaling	45	0.003216	0.039829	0.003216	0.039829	3	IGF-1 receptor, Dsh, WNT
13	Regulation of GSK3 beta in bipolar disorder	45	0.003216	0.039829	0.003216	0.039829	3	PP2A regulatory, Dsh, WNT
14	dATP/dITP metabolism	95	0.00353416	0.0406429	0.00353416	0.0406429	4	POLE1, RRM1, POLD cat (p125), POLE3 (YBL1)
15	Neuroprotective action of lithium	63	0.00827346	0.0888018	0.00827346	0.0888018	3	HSF1, Dsh, WNT
16	dGTP metabolism	65	0.00901586	0.0890354	0.00901586	0.0890354	3	POLE1, POLD cat (p125), POLE3 (YBL1)
17	TTP metabolism	66	0.00940125	0.0890354	0.00940125	0.0890354	3	POLE1, POLD cat (p125), POLE3 (YBL1)
18	Cell adhesion_Endothelial cell contacts by junctional mechanisms	26	0.0126544	0.113186	0.0126544	0.113186	2	Plakoglobin, Claudin-1
19	DNA damage_Brca1 as a transcription regulator	30	0.0166533	0.141115	0.0166533	0.141115	2	MSH2, IGF-1 receptor
20	Cell cycle_Spindle assembly and chromosome separation	33	0.0199593	0.160672	0.0199593	0.160672	2	KNSL1, TPX2
21	Development_TGF-beta-dependent induction of EMT via SMADs	35	0.0223031	0.170991	0.0223031	0.170991	2	HMGA2, Claudin-1
22	Cell cycle_The metaphase checkpoint	36	0.0235158	0.172093	0.0235158	0.172093	2	SPBC24, INCENP
23	Cell cycle_Regulation of G1/S transition (part 1)	38	0.0260206	0.182144	0.0260206	0.182144	2	PP2A regulatory, Cyclin A
24	Cell adhesion_Chemokines and adhesion	100	0.0283716	0.184369	0.0283716	0.184369	3	SERPINE2, alpha-6/beta-4 integrin, Collagen IV
25	Translation_Non-genomic (rapid) action of Androgen Receptor	40	0.0286288	0.184369	0.0286288	0.184369	2	Dsh, WNT
26	Immune response_IL-13 signaling via JAK-STAT	44	0.0341431	0.205654	0.0341431	0.205654	2	SCCA-1, SCCA-2
27	Role of alpha-6/beta-4 integrins in carcinoma progression	45	0.0355815	0.205654	0.0355815	0.205654	2	ITGB4, alpha-6/beta-4 integrin
28	Cytoskeleton remodeling_TGF, WNT and cytoskeletal remodeling	111	0.0369942	0.205654	0.0369942	0.205654	3	Dsh, WNT, Collagen IV
29	Development_TGF-beta-dependent induction of EMT via RhoA, PI3K and ILK.	46	0.0370432	0.205654	0.0370432	0.205654	2	SRF, Claudin-1
30	Development_WNT5A signaling	47	0.0385278	0.206766	0.0385278	0.206766	2	WNT5A, Dsh
31	Neurophysiological process_Long-term depression in cerebellum	49	0.0415641	0.215865	0.0415641	0.215865	2	PICK1, IGF-1 receptor
32	Testing CDK2, ERK1/2, Rb protein, STAT1, ERK2 (MAPK1)	50	0.0431151	0.216923	0.0431151	0.216923	2	Dsh, WNT
33	Development_Oligodendrocyte differentiation from adult stem cells	51	0.0446876	0.218021	0.0446876	0.218021	2	EDNRA, IGF-1 receptor
34	Immune response _IFN gamma signaling pathway	54	0.0495305	0.234541	0.0495305	0.234541	2	IRF9, MCM5
35	Ligand-independent activation of Androgen receptor in Prostate Cancer	67	0.0724979	0.33349	0.0724979	0.33349	2	PP2A regulatory, IGF-1 receptor
36	Cell cycle_Nucleocytoplasmic transport of CDK/Cyclins	14	0.0888696	0.347485	0.0888696	0.347485	1	Cyclin A
37	Development_Role of proteases in hematopoietic stem cell mobilization	18	0.112802	0.347485	0.112802	0.347485	1	MMP-14
38	Development_WNT signaling pathway. Part 1. Degradation of beta-catenin in the absence WNT signaling	19	0.118687	0.347485	0.118687	0.347485	1	TLE
39	DNA damage_Inhibition of telomerase activity and cellular senescence	20	0.124535	0.347485	0.124535	0.347485	1	p73
40	DNA damage_Mismatch repair	20	0.124535	0.347485	0.124535	0.347485	1	MSH2
41	Role of prenatal nicotine exposure in inhibition of pancreatic beta cells differentiation and function	21	0.130344	0.347485	0.130344	0.347485	1	IGF-1 receptor
42	Development_Role of HGF in hematopoietic stem cell mobilization	21	0.130344	0.347485	0.130344	0.347485	1	MMP-14
43	Cell cycle_Cell cycle (generic schema)	21	0.130344	0.347485	0.130344	0.347485	1	Cyclin A
44	Development_Role of G-CSF in hematopoietic stem cell mobilization	21	0.130344	0.347485	0.130344	0.347485	1	MMP-14
45	Multiple sclerosis (general schema)	21	0.130344	0.347485	0.130344	0.347485	1	WNT5A
46	Cytoskeleton remodeling_Cytoskeleton remodeling	102	0.146269	0.347485	0.146269	0.347485	2	alpha-6/beta-4 integrin, Collagen IV
47	Immune response_MIF-JAB1 signaling	24	0.147545	0.347485	0.147545	0.347485	1	UCHL1
48	Immune response_IFN alpha/beta signaling pathway	24	0.147545	0.347485	0.147545	0.347485	1	IRF9
49	Cell cycle_Initiation of mitosis	25	0.153203	0.347485	0.153203	0.347485	1	KNSL1
50	Cytoskeleton remodeling_Neurofilaments	25	0.153203	0.347485	0.153203	0.347485	1	BPAG1
51	Transcription_Transcription regulation of aminoacid metabolism	25	0.153203	0.347485	0.153203	0.347485	1	KEAP1
52	Neurophysiological process_Dopamine D2 receptor transactivation of PDGFR in CNS	26	0.158825	0.347485	0.158825	0.347485	1	PP2A regulatory
53	DNA damage_ATM / ATR regulation of G2 / M checkpoint	26	0.158825	0.347485	0.158825	0.347485	1	Cyclin A
54	Cell adhesion_Cadherin-mediated cell adhesion	26	0.158825	0.347485	0.158825	0.347485	1	Plakoglobin
55	Cell cycle_Regulation of G1/S transition (part 2)	26	0.158825	0.347485	0.158825	0.347485	1	Cyclin A
56	Development_S1P2 and S1P3 receptors in cell proliferation and differentiation	26	0.158825	0.347485	0.158825	0.347485	1	SRF
57	Transcription_Role of Akt in hypoxia induced HIF1 activation	27	0.164411	0.347485	0.164411	0.347485	1	GLUT1
58	Development_Mu-type opioid receptor regulation of proliferation	28	0.169959	0.347485	0.169959	0.347485	1	SRF
59	Immune response_Delta-type opioid receptor signaling in T-cells	29	0.175472	0.347485	0.175472	0.347485	1	SRF
60	Apoptosis and survival_p53-dependent apoptosis	29	0.175472	0.347485	0.175472	0.347485	1	p73
61	Proteolysis_Putative SUMO-1 pathway	29	0.175472	0.347485	0.175472	0.347485	1	HSF1
62	DNA damage_Role of Brca1 and Brca2 in DNA repair	30	0.180948	0.347485	0.180948	0.347485	1	MSH2
63	Cytoskeleton remodeling_RalA regulation pathway	30	0.180948	0.347485	0.180948	0.347485	1	HSF1
64	Role of prenatal nicotine exposure in apoptosis and proliferation of pancreatic beta cells	30	0.180948	0.347485	0.180948	0.347485	1	IGF-1 receptor
65	Immune response_IL-6 signaling pathway	31	0.186389	0.347485	0.186389	0.347485	1	SRF
66	Acetylcholine biosynthesis and metabolism	32	0.191794	0.347485	0.191794	0.347485	1	LPPL
67	DNA damage_ATM/ATR regulation of G1/S checkpoint	32	0.191794	0.347485	0.191794	0.347485	1	Cyclin A
68	Cell cycle_Role of Nek in cell cycle regulation	32	0.191794	0.347485	0.191794	0.347485	1	TPX2
69	Cell cycle_Role of APC in cell cycle regulation	32	0.191794	0.347485	0.191794	0.347485	1	Cyclin A
70	Development_Angiotensin signaling via STATs	32	0.191794	0.347485	0.191794	0.347485	1	IRF9
71	Apoptosis and survival_Regulation of Apoptosis by Mitochondrial Proteins	33	0.197164	0.347485	0.197164	0.347485	1	IGF-1 receptor
72	Cell cycle_ESR1 regulation of G1/S transition	33	0.197164	0.347485	0.197164	0.347485	1	Cyclin A
73	Immune response_ETV3 affect on CSF1-promoted macrophage differentiation	33	0.197164	0.347485	0.197164	0.347485	1	SRF
74	Oxidative stress_Role of ASK1 under oxidative stress	34	0.202499	0.347485	0.202499	0.347485	1	HSF1
75	G-protein signaling_RhoA regulation pathway	34	0.202499	0.347485	0.202499	0.347485	1	IGF-1 receptor
76	Apoptosis and survival_Caspase cascade	34	0.202499	0.347485	0.202499	0.347485	1	IGF-1 receptor
77	Cell adhesion_Plasmin signaling	35	0.207799	0.347485	0.207799	0.347485	1	Collagen IV
78	Action of lithium on synaptic transmission and autophagy	35	0.207799	0.347485	0.207799	0.347485	1	PP2A regulatory
79	Development_Hedgehog and PTH signaling pathways in bone and cartilage development	36	0.213064	0.347485	0.213064	0.347485	1	Cyclin A
80	Influence of low doses of Arsenite on Glucose stimulated Insulin secretion in pancreatic cells	36	0.213064	0.347485	0.213064	0.347485	1	KEAP1
81	Cell adhesion_Tight junctions	36	0.213064	0.347485	0.213064	0.347485	1	Claudin-1
82	DNA damage_Nucleotide excision repair	36	0.213064	0.347485	0.213064	0.347485	1	POLD cat (p125)
83	Development_Growth factors in regulation of oligodendrocyte precursor cell survival	37	0.218295	0.347485	0.218295	0.347485	1	IGF-1 receptor
84	Development_Retinoic acid and retinoic acid receptors in regulation of oligodendrocyte differentiation	37	0.218295	0.347485	0.218295	0.347485	1	p73
85	Transcription_Role of AP-1 in regulation of cellular metabolism	38	0.223491	0.347485	0.223491	0.347485	1	ITGB4
86	Immune response_IL-7 signaling in T lymphocytes	38	0.223491	0.347485	0.223491	0.347485	1	GLUT1
87	Development_Neural stem cell lineage commitment (schema)	38	0.223491	0.347485	0.223491	0.347485	1	MCT1 (SLC16A1)
88	Role of Endothelin-1 in inflammation and vasoconstriction in Sickle cell disease	38	0.223491	0.347485	0.223491	0.347485	1	EDNRA
89	Regulation of degradation of deltaF508-CFTR in CF	39	0.228654	0.347485	0.228654	0.347485	1	UCHL1
90	Cell adhesion_PLAU signaling	39	0.228654	0.347485	0.228654	0.347485	1	SERPINE2
91	Development_BMP7 in brown adipocyte differentiation	39	0.228654	0.347485	0.228654	0.347485	1	EDNRA
92	Blood coagulation_Blood coagulation	39	0.228654	0.347485	0.228654	0.347485	1	SERPINE2
93	Transcription_Receptor-mediated HIF regulation	39	0.228654	0.347485	0.228654	0.347485	1	IGF-1 receptor
94	Translation _Regulation of EIF2 activity	39	0.228654	0.347485	0.228654	0.347485	1	Casein kinase I
95	Vitamin B3 (nicotinamide) metabolism	40	0.233783	0.347485	0.233783	0.347485	1	NMNA3
96	Transcription_Role of heterochromatin protein 1 (HP1) family in transcriptional silencing	40	0.233783	0.347485	0.233783	0.347485	1	Cyclin A2
97	Development_Regulation of lung epithelial progenitor cell differentiation	41	0.238878	0.347485	0.238878	0.347485	1	WNT
98	Main growth factor signaling cascades in multiple myeloma cells	41	0.238878	0.347485	0.238878	0.347485	1	IGF-1 receptor
99	Apoptosis and survival_BAD phosphorylation	42	0.24394	0.347485	0.24394	0.347485	1	IGF-1 receptor
100	Apoptosis and survival_Anti-apoptotic action of Gastrin	43	0.248969	0.347485	0.248969	0.347485	1	SRF
101	Regulation of Tissue factor signaling in cancer	43	0.248969	0.347485	0.248969	0.347485	1	SRF
102	Apoptosis and survival_TNF-alpha-induced Caspase-8 signaling	43	0.248969	0.347485	0.248969	0.347485	1	PP2A regulatory
103	Signal transduction_AKT signaling	43	0.248969	0.347485	0.248969	0.347485	1	IGF-1 receptor
104	Chemotaxis_CCL16-, CCL20-, CXCL16- and CCL25-mediated cell migration	43	0.248969	0.347485	0.248969	0.347485	1	Stromelysin-2
105	K-RAS signaling in pancreatic cancer	44	0.253965	0.347485	0.253965	0.347485	1	GLUT1
106	Neurophysiological process_Glutamate regulation of Dopamine D1A receptor signaling	45	0.258928	0.347485	0.258928	0.347485	1	PP2A regulatory
107	Development_Ligand-independent activation of ESR1 and ESR2	45	0.258928	0.347485	0.258928	0.347485	1	IGF-1 receptor
108	Development_Membrane-bound ESR1: interaction with growth factors signaling	45	0.258928	0.347485	0.258928	0.347485	1	IGF-1 receptor
109	Development_Thrombopoietin-regulated cell processes	45	0.258928	0.347485	0.258928	0.347485	1	Cyclin A2
110	Development_Hedgehog signaling	46	0.263859	0.347485	0.263859	0.347485	1	Casein kinase I
111	Signal transduction_PTEN pathway	46	0.263859	0.347485	0.263859	0.347485	1	IGF-1 receptor
112	FGF signaling in pancreatic cancer	46	0.263859	0.347485	0.263859	0.347485	1	MMP-14
113	Development_Endothelin-1/EDNRA transactivation of EGFR	46	0.263859	0.347485	0.263859	0.347485	1	EDNRA
114	Development_TGF-beta-dependent induction of EMT via MAPK	47	0.268758	0.347485	0.268758	0.347485	1	Claudin-1
115	Development_PIP3 signaling in cardiac myocytes	47	0.268758	0.347485	0.268758	0.347485	1	IGF-1 receptor
116	Development_PDGF signaling via MAPK cascades	47	0.268758	0.347485	0.268758	0.347485	1	SRF
117	Development_Role of Thyroid hormone in regulation of oligodendrocyte differentiation	48	0.273624	0.347485	0.273624	0.347485	1	p73
118	Regulation of metabolism_Triiodothyronine and Thyroxine signaling	48	0.273624	0.347485	0.273624	0.347485	1	GLUT1
119	Cell adhesion_Integrin-mediated cell adhesion and migration	48	0.273624	0.347485	0.273624	0.347485	1	Collagen IV
120	Transcription_N-CoR/ SMRT complex-mediated epigenetic gene silencing	49	0.278459	0.347485	0.278459	0.347485	1	TBL1X
121	Transcription_CREB pathway	49	0.278459	0.347485	0.278459	0.347485	1	IGF-1 receptor
122	Cytoskeleton remodeling_Integrin outside-in signaling	49	0.278459	0.347485	0.278459	0.347485	1	Collagen IV
123	Apoptosis and survival_HTR1A signaling	50	0.283261	0.347485	0.283261	0.347485	1	PP2A regulatory
124	Signal transduction_PKA signaling	51	0.288033	0.347485	0.288033	0.347485	1	PP2A regulatory
125	Some pathways of EMT in cancer cells	51	0.288033	0.347485	0.288033	0.347485	1	EDNRA
126	IL-6 signaling in multiple myeloma	51	0.288033	0.347485	0.288033	0.347485	1	Bcl-6
127	Development_IGF-1 receptor signaling	52	0.292773	0.347485	0.292773	0.347485	1	IGF-1 receptor
128	Immune response_Antiviral actions of Interferons	52	0.292773	0.347485	0.292773	0.347485	1	IRF9
129	Cell cycle_Influence of Ras and Rho proteins on G1/S Transition	53	0.297482	0.347485	0.297482	0.347485	1	Cyclin A2
130	ENaC regulation in normal and CF airways	53	0.297482	0.347485	0.297482	0.347485	1	SERPINE2
131	Development_Insulin, IGF-1 and TNF-alpha in brown adipocyte differentiation	53	0.297482	0.347485	0.297482	0.347485	1	IGF-1 receptor
132	Development_Endothelin-1/EDNRA signaling	53	0.297482	0.347485	0.297482	0.347485	1	EDNRA
133	Apoptosis and survival_Role of PKR in stress-induced apoptosis	53	0.297482	0.347485	0.297482	0.347485	1	PP2A regulatory
134	Translation_Regulation of EIF4F activity	53	0.297482	0.347485	0.297482	0.347485	1	IGBP1
135	Immune response_CCL2 signaling	54	0.302161	0.347485	0.302161	0.347485	1	MMP-14
136	Regulation of AKT(PKB)/ GSK3 beta cascade in bipolar disorder	54	0.302161	0.347485	0.302161	0.347485	1	IGF-1 receptor
137	Membrane-bound ESR1: interaction with G-proteins signaling	54	0.302161	0.347485	0.302161	0.347485	1	MMP-14
138	Development_Role of HDAC and calcium/calmodulin-dependent kinase (CaMK) in control of skeletal myogenesis	54	0.302161	0.347485	0.302161	0.347485	1	IGF-1 receptor
139	Neurophysiological process_Dynein-dynactin motor complex in axonal transport in neurons	54	0.302161	0.347485	0.302161	0.347485	1	BPAG1
140	Immune response_BCR pathway	54	0.302161	0.347485	0.302161	0.347485	1	Bcl-6
141	Aberrant B-Raf signaling in melanoma progression	55	0.306808	0.350327	0.306808	0.350327	1	ITGA6
142	Hyaluronic acid/ CD44 signaling in cancer	58	0.32057	0.363463	0.32057	0.363463	1	Collagen IV
143	Neurophysiological process_Constitutive and activity-dependent synaptic AMPA receptor delivery	59	0.325097	0.365762	0.325097	0.365762	1	PICK1
144	IGF family signaling in colorectal cancer	60	0.329594	0.365762	0.329594	0.365762	1	IGF-1 receptor
145	Oxidative stress_Role of Sirtuin1 and PGC1-alpha in activation of antioxidant defense system	60	0.329594	0.365762	0.329594	0.365762	1	KEAP1
146	Neurophysiological process_Activity-dependent synaptic AMPA receptor removal	62	0.338501	0.365762	0.338501	0.365762	1	PICK1
147	Main pathways of Schwann cells transformation in neurofibromatosis type 1	62	0.338501	0.365762	0.338501	0.365762	1	IGF-1 receptor
148	Heparan sulfate/heparin metabolism	62	0.338501	0.365762	0.338501	0.365762	1	HS6ST1
149	Regulation of CFTR activity (normal and CF)	62	0.338501	0.365762	0.338501	0.365762	1	PP2A regulatory
150	Transcription_Sirtuin6 regulation and functions	64	0.347291	0.370029	0.347291	0.370029	1	GLUT1
151	Ovarian cancer (main signaling cascades)	64	0.347291	0.370029	0.347291	0.370029	1	EDNRA
152	Development_Role of IL-8 in angiogenesis	65	0.351643	0.370029	0.351643	0.370029	1	MMP-14
153	NF-AT signaling in cardiac hypertrophy	65	0.351643	0.370029	0.351643	0.370029	1	IGF-1 receptor
154	Development_Growth factors in regulation of oligodendrocyte precursor cell proliferation	67	0.360261	0.376636	0.360261	0.376636	1	IGF-1 receptor
155	Muscle contraction_GPCRs in the regulation of smooth muscle tone	83	0.425269	0.441731	0.425269	0.441731	1	EDNRA
156	GTP-XTP metabolism	90	0.451624	0.4661	0.451624	0.4661	1	GMPS
157	Histidine-glutamate-glutamine metabolism	95	0.469718	0.481686	0.469718	0.481686	1	GMPS
158	ATP metabolism	106	0.507482	0.517118	0.507482	0.517118	1	NMNA3
159	NAD metabolism	119	0.548713	0.555189	0.548713	0.555189	1	NMNA3
160	Histidine-glutamate-glutamine and proline metabolism/ Rodent version	120	0.55174	0.555189	0.55174	0.555189	1	GMPS
161	ATP/ITP metabolism	124	0.56365	0.56365	0.56365	0.56365	1	RRM1

## Sheet: ADC
Enrichment analysis report
Enrichment by Pathway Maps					TMT ADC
#	Maps	Total	pValue	Min FDR	p-value	FDR	In Data	Network Objects from Active Data
1	Immune response_Antigen presentation by MHC class II	12	7.4353e-08	3.05591e-05	7.4353e-08	3.05591e-05	5	CD74, HLA-DRA1, HLA-DM, MHC class II, Legumain
2	Transport_Clathrin-coated vesicle cycle	71	8.06832e-05	0.0165804	8.06832e-05	0.0165804	6	Rab11-FIP1, Myosin VI, SAR1, NSF, GCC2, VAMP8
3	Fructose metabolism	73	0.000863376	0.105536	0.000863376	0.105536	5	GALM, ALDOB, F16Q, ALDOA, F16P
4	Immune response _CCR3 signaling in eosinophils	77	0.00109992	0.105536	0.00109992	0.105536	5	Profilin I, G-protein alpha-i family, IP3 receptor, MyHC, Profilin
5	Transport_Alpha-2 adrenergic receptor regulation of ion channels	47	0.00129602	0.105536	0.00129602	0.105536	4	G-protein alpha-o, G-protein alpha-i family, IP3 receptor, IP3R1
6	Fructose metabolism/ Rodent version	83	0.00154068	0.105536	0.00154068	0.105536	5	GALM, ALDOB, F16Q, ALDOA, F16P
7	Neurophysiological process_GABA-B receptor-mediated regulation of glutamate signaling in Purkinje cells	27	0.00251948	0.147929	0.00251948	0.147929	3	G-protein alpha-o, G-protein alpha-i family, IP3 receptor
8	Neurophysiological process_Activity-dependent synaptic AMPA receptor removal	62	0.00360861	0.164793	0.00360861	0.164793	4	AP-2 alpha subunits, IP3 receptor, NSF, NAPB
9	Development_Alpha-2 adrenergic receptor activation of ERK	62	0.00360861	0.164793	0.00360861	0.164793	4	Monoglyceride lipase, G-protein alpha-o, G-protein alpha-i family, IP3 receptor
10	LRRK2 in neurons in Parkinson's disease	33	0.00449672	0.168895	0.00449672	0.168895	3	AP-2 alpha subunits, NSF, AP2A2
11	Glycolysis and gluconeogenesis (short map)	66	0.00452031	0.168895	0.00452031	0.168895	4	ALDOB, F16Q, ALDOA, F16P
12	Transport_Macropinocytosis	12	0.0063604	0.211898	0.0063604	0.211898	2	SNX5, LAMP1
13	Cytoskeleton remodeling_ACM3 and ACM4 in keratinocyte migration	38	0.00670237	0.211898	0.00670237	0.211898	3	G-protein alpha-o, G-protein alpha-i family, IP3 receptor
14	Transport_ACM3 in salivary glands	42	0.00885759	0.222625	0.00885759	0.222625	3	G-protein alpha-i family, IP3 receptor, VAMP1
15	Vitamin E (alfa-tocopherol) metabolism	81	0.00929573	0.222625	0.00929573	0.222625	4	DHB4, ACOX1, ACAA1, PTE2
16	Development_ACM2 and ACM4 activation of ERK	43	0.00945253	0.222625	0.00945253	0.222625	3	G-protein alpha-o, G-protein alpha-i family, IP3 receptor
17	Development_S1P1 signaling pathway	44	0.0100703	0.222625	0.0100703	0.222625	3	G-protein alpha-o, G-protein alpha-i family, IP3 receptor
18	G-protein signaling_Regulation of cAMP levels by ACM	45	0.0107111	0.222625	0.0107111	0.222625	3	G-protein alpha-o, G-protein alpha-i family, IP3 receptor
19	Neurophysiological process_ACM regulation of nerve impulse	46	0.011375	0.222625	0.011375	0.222625	3	G-protein alpha-o, G-protein alpha-i family, IP3 receptor
20	Immune response_MIF - the neuroendocrine-macrophage connector	46	0.011375	0.222625	0.011375	0.222625	3	CD74, IP3 receptor, MHC class II
21	Glycolysis and gluconeogenesis p. 1	46	0.011375	0.222625	0.011375	0.222625	3	GALM, F16Q, F16P
22	Chemotaxis_CCR1 signaling	48	0.0127728	0.228244	0.0127728	0.228244	3	G-protein alpha-o, G-protein alpha-i family, IP3 receptor
23	Immune response_C3a signaling	48	0.0127728	0.228244	0.0127728	0.228244	3	G-protein alpha-i family, IP3 receptor, MHC class II
24	Protein folding_Membrane trafficking and signal transduction of G-alpha (i) heterotrimeric G-protein	19	0.0157336	0.250578	0.0157336	0.250578	2	G-protein alpha-i family, G-protein beta
25	Neurophysiological process_Synaptic vesicle fusion and recycling in nerve terminals	52	0.0158516	0.250578	0.0158516	0.250578	3	Csp, NSF, SNAPalpha
26	CoA biosynthesis	52	0.0158516	0.250578	0.0158516	0.250578	3	MMSA, PTE2, CTE1
27	Platelet activation as a result of endothelial dysfunction after stenting	56	0.0193125	0.283481	0.0193125	0.283481	3	G-protein alpha-i family, IP3 receptor, IP3R1
28	Airway smooth muscle contraction in asthma	56	0.0193125	0.283481	0.0193125	0.283481	3	G-protein alpha-i family, IP3 receptor, MyHC
29	Development_S1P4 receptor signaling pathway	22	0.0208382	0.295328	0.0208382	0.295328	2	G-protein alpha-i family, IP3 receptor
30	Cytoskeleton remodeling_Regulation of actin cytoskeleton by Rho GTPases	23	0.0226732	0.310623	0.0226732	0.310623	2	MyHC, Profilin
31	Immune response_iC3b-induced phagocytosis via alpha-M/beta-2 integrin	61	0.0241807	0.315207	0.0241807	0.315207	3	PI4KII, Profilin I, IP3 receptor
32	n-3 Polyunsaturated fatty acid biosynthesis	63	0.0262969	0.315207	0.0262969	0.315207	3	DHB4, ACOX1, ACAA1
33	n-6 Polyunsaturated fatty acid biosynthesis	64	0.0273911	0.315207	0.0273911	0.315207	3	DHB4, ACOX1, ACAA1
34	Neurophysiological process_Dopamine D2 receptor transactivation of PDGFR in CNS	26	0.0285574	0.315207	0.0285574	0.315207	2	G-protein alpha-i family, IP3 receptor
35	Neurophysiological process_GABA-B receptor signaling at postsynaptic sides of synapses	26	0.0285574	0.315207	0.0285574	0.315207	2	G-protein alpha-o, G-protein alpha-i family
36	Muscle contraction_Delta-type opioid receptor in smooth muscle contraction	26	0.0285574	0.315207	0.0285574	0.315207	2	G-protein alpha-i family, IP3 receptor
37	Role of Tissue factor-induced Thrombin signaling in cancerogenesis	66	0.0296518	0.315207	0.0296518	0.315207	3	ErbB2, G-protein alpha-i family, IP3 receptor
38	Transcription_Role of Akt in hypoxia induced HIF1 activation	27	0.0306405	0.315207	0.0306405	0.315207	2	Heme oxygenase 1, ALDOA
39	Inhibition of neutrophil migration by proresolving lipid mediators in COPD	70	0.0344603	0.315207	0.0344603	0.315207	3	G-protein alpha-i family, IP3 receptor, PECAM1
40	Blood coagulation_GPCRs in platelet aggregation	71	0.035722	0.315207	0.035722	0.315207	3	G-protein alpha-i family, IP3 receptor, IP3R1
41	Regulation of lipid metabolism_Alpha-1 adrenergic receptors signaling via arachidonic acid	72	0.0370072	0.315207	0.0370072	0.315207	3	Monoglyceride lipase, G-protein alpha-o, IP3 receptor
42	Cell adhesion_Gap junctions	30	0.0372348	0.315207	0.0372348	0.315207	2	ZO-3, Occludin
43	Peroxysomal straight-chain fatty acid beta-oxidation	73	0.0383161	0.315207	0.0383161	0.315207	3	DHB4, ACOX1, ACAA1
44	Glycolysis and gluconeogenesis p. 2	31	0.0395434	0.315207	0.0395434	0.315207	2	ALDOB, ALDOA
45	Development_Activation of ERK by Kappa-type opioid receptor	31	0.0395434	0.315207	0.0395434	0.315207	2	G-protein alpha-i family, IP3 receptor
46	Development_Transactivation of PDGFR in non-neuronal cells by Dopamine D2 receptor	31	0.0395434	0.315207	0.0395434	0.315207	2	G-protein alpha-i family, IP3 receptor
47	Chemotaxis_Leukocyte chemotaxis	75	0.0410041	0.315207	0.0410041	0.315207	3	G-protein alpha-i family, IP3 receptor, MHC class II
48	Glycolysis and gluconeogenesis p. 2/ Rodent version	32	0.0419051	0.315207	0.0419051	0.315207	2	ALDOB, ALDOA
49	Development_Angiotensin activation of ERK	33	0.0443186	0.315207	0.0443186	0.315207	2	G-protein alpha-i family, IP3 receptor
50	G-protein signaling_N-RAS regulation pathway	33	0.0443186	0.315207	0.0443186	0.315207	2	IP3 receptor, MHC class II
51	Chemotaxis_CCL19- and CCl21-mediated chemotaxis	33	0.0443186	0.315207	0.0443186	0.315207	2	G-protein alpha-i family, IP3 receptor
52	Muscle contraction_Role of kappa-type opioid receptor in heart	33	0.0443186	0.315207	0.0443186	0.315207	2	G-protein alpha-i family, IP3 receptor
53	Cell adhesion_IL-8-dependent cell migration and adhesion	33	0.0443186	0.315207	0.0443186	0.315207	2	G-protein alpha-i family, IP3 receptor
54	CCR4-dependent immune cell chemotaxis in asthma and atopic dermatitis	34	0.0467825	0.315207	0.0467825	0.315207	2	G-protein alpha-i family, IP3 receptor
55	Cannabinoid receptor signaling in nicotine addiction	34	0.0467825	0.315207	0.0467825	0.315207	2	Monoglyceride lipase, G-protein alpha-i family
56	Development_S1P1 receptor signaling via beta-arrestin	34	0.0467825	0.315207	0.0467825	0.315207	2	G-protein alpha-o, G-protein alpha-i family
57	Neurophysiological process_GABA-B receptor signaling in presynaptic nerve terminals	34	0.0467825	0.315207	0.0467825	0.315207	2	G-protein alpha-o, G-protein alpha-i family
58	Chemotaxis_CCR4-induced chemotaxis of immune cells	34	0.0467825	0.315207	0.0467825	0.315207	2	G-protein alpha-i family, IP3 receptor
59	Mechanism of action of CCR4 antagonists in asthma and atopic dermatitis (Variant 1)	34	0.0467825	0.315207	0.0467825	0.315207	2	G-protein alpha-i family, IP3 receptor
60	Immune response_Role of the Membrane attack complex in cell survival	34	0.0467825	0.315207	0.0467825	0.315207	2	G-protein alpha-o, IP3 receptor
61	Immune response_CXCR4 signaling via second messenger	34	0.0467825	0.315207	0.0467825	0.315207	2	G-protein alpha-i family, IP3 receptor
62	G-protein signaling_S1P2 receptor signaling	35	0.0492956	0.326782	0.0492956	0.326782	2	G-protein alpha-i family, IP3 receptor
63	Cell adhesion_Tight junctions	36	0.0518568	0.338289	0.0518568	0.338289	2	ZO-3, Occludin
64	Muscle contraction_GPCRs in the regulation of smooth muscle tone	83	0.0526777	0.338289	0.0526777	0.338289	3	G-protein alpha-i family, IP3 receptor, MyHC
65	Glycogen metabolism	37	0.0544647	0.340225	0.0544647	0.340225	2	UGPA2, GALM
66	Development_Mu-type opioid receptor signaling	38	0.0571181	0.340225	0.0571181	0.340225	2	G-protein alpha-i family, IP3 receptor
67	Development_Neural stem cell lineage commitment (schema)	38	0.0571181	0.340225	0.0571181	0.340225	2	CNP1, MAP2
68	Glycolysis and gluconeogenesis p. 2 / Human version	38	0.0571181	0.340225	0.0571181	0.340225	2	ALDOB, ALDOA
69	Signal transduction_cAMP signaling	38	0.0571181	0.340225	0.0571181	0.340225	2	KDELR, G-protein alpha-i family
70	Immune response_Differentiation and clonal expansion of CD8+ T cells	39	0.059816	0.347575	0.059816	0.347575	2	MHC class I, MHC class II
71	Neurophysiological process_Delta-type opioid receptor in the nervous system	40	0.062557	0.347575	0.062557	0.347575	2	G-protein alpha-i family, IP3 receptor
72	Neurophysiological process_ACM1 and ACM2 in neuronal membrane polarization	40	0.062557	0.347575	0.062557	0.347575	2	G-protein alpha-o, IP3 receptor
73	Bile Acid Biosynthesis	90	0.064063	0.347575	0.064063	0.347575	3	ACOX1, PTE2, CYP27A1
74	Immune response_Neurotensin-induced activation of IL-8 in colonocytes	42	0.0681643	0.347575	0.0681643	0.347575	2	G-protein alpha-i family, IP3 receptor
75	Neurophysiological process_HTR1A receptor signaling in neuronal cells	42	0.0681643	0.347575	0.0681643	0.347575	2	G-protein alpha-i family, MAP2
76	Regulation of lipid metabolism_PPAR regulation of lipid metabolism	42	0.0681643	0.347575	0.0681643	0.347575	2	ACAA1, CAC
77	Neurophysiological process_Melatonin signaling	43	0.0710283	0.347575	0.0710283	0.347575	2	G-protein alpha-i family, IP3 receptor
78	Immune response_HTR2A-induced activation of cPLA2	43	0.0710283	0.347575	0.0710283	0.347575	2	G-protein alpha-i family, IP3 receptor
79	Nicotine signaling in dopaminergic neurons, Pt. 2 - axon terminal	43	0.0710283	0.347575	0.0710283	0.347575	2	G-protein alpha-i family, IP3 receptor
80	Development_S1P3 receptor signaling pathway	43	0.0710283	0.347575	0.0710283	0.347575	2	G-protein alpha-i family, IP3 receptor
81	Chemotaxis_C5a-induced chemotaxis	43	0.0710283	0.347575	0.0710283	0.347575	2	G-protein alpha-i family, IP3 receptor
82	Chemotaxis_CCL16-, CCL20-, CXCL16- and CCL25-mediated cell migration	43	0.0710283	0.347575	0.0710283	0.347575	2	G-protein alpha-i family, IP3 receptor
83	Immune response_CRTH2 signaling in Th2 cells	44	0.0739311	0.347575	0.0739311	0.347575	2	G-protein alpha-i family, IP3 receptor
84	Role of alpha-6/beta-4 integrins in carcinoma progression	45	0.0768716	0.347575	0.0768716	0.347575	2	ErbB2, IP3 receptor
85	Cell adhesion_Histamine H1 receptor signaling in the interruption of cell barrier integrity	45	0.0768716	0.347575	0.0768716	0.347575	2	IP3 receptor, Occludin
86	Signal transduction_Calcium signaling	45	0.0768716	0.347575	0.0768716	0.347575	2	IP3 receptor, IP3R1
87	Development_Activation of ERK by Alpha-1 adrenergic receptors	45	0.0768716	0.347575	0.0768716	0.347575	2	G-protein alpha-o, IP3 receptor
88	Development_G-Proteins mediated regulation MAPK-ERK signaling	46	0.0798487	0.347575	0.0798487	0.347575	2	G-protein alpha-i family, IP3 receptor
89	Immune response_MIF-induced cell adhesion, migration and angiogenesis	46	0.0798487	0.347575	0.0798487	0.347575	2	CD74, G-protein alpha-i family
90	Immune response_ICOS pathway in T-helper cell	46	0.0798487	0.347575	0.0798487	0.347575	2	IP3 receptor, MHC class II
91	Immune response_Fc gamma R-mediated phagocytosis in macrophages	46	0.0798487	0.347575	0.0798487	0.347575	2	IP3 receptor, Profilin
92	Bile Acid Biosynthesis / Rodent version	100	0.0821125	0.347575	0.0821125	0.347575	3	ACOX1, PTE2, CYP27A1
93	Neurophysiological process_Dopamine D2 receptor signaling in CNS	47	0.0828614	0.347575	0.0828614	0.347575	2	G-protein alpha-i family, IP3 receptor
94	Immune response_NF-AT signaling and leukocyte interactions	47	0.0828614	0.347575	0.0828614	0.347575	2	IP3 receptor, MHC class II
95	Immune response_PGE2 common pathways	47	0.0828614	0.347575	0.0828614	0.347575	2	G-protein alpha-i family, IP3 receptor
96	Development_Beta-adrenergic receptors regulation of ERK	47	0.0828614	0.347575	0.0828614	0.347575	2	G-protein alpha-i family, IP3 receptor
97	Development_WNT5A signaling	47	0.0828614	0.347575	0.0828614	0.347575	2	G-protein alpha-t2, IP3R1
98	Nicotine signaling in dopaminergic neurons, Pt. 1 - cell body	48	0.0859087	0.347575	0.0859087	0.347575	2	G-protein alpha-i family, IP3 receptor
99	Muscle contraction_Relaxin signaling pathway	48	0.0859087	0.347575	0.0859087	0.347575	2	G-protein alpha-o, G-protein alpha-i family
100	Oxidative stress_Role of IL-8 signaling pathway in respiratory burst	48	0.0859087	0.347575	0.0859087	0.347575	2	G-protein alpha-i family, IP3 receptor
101	Cell adhesion_Role of CDK5 in cell adhesion	9	0.0882038	0.347575	0.0882038	0.347575	1	ErbB2
102	Development_Thromboxane A2 signaling pathway	49	0.0889897	0.347575	0.0889897	0.347575	2	G-protein alpha-i family, IP3 receptor
103	Development_A3 receptor signaling	49	0.0889897	0.347575	0.0889897	0.347575	2	G-protein alpha-i family, IP3 receptor
104	Immune response_Histamine signaling in dendritic cells	50	0.0921032	0.347575	0.0921032	0.347575	2	G-protein alpha-i family, IP3 receptor
105	Development_EDNRB signaling	50	0.0921032	0.347575	0.0921032	0.347575	2	G-protein alpha-i family, IP3 receptor
106	Neurophysiological process_GABAergic neurotransmission	50	0.0921032	0.347575	0.0921032	0.347575	2	G-protein alpha-o, G-protein alpha-i family
107	Immune response_Inhibitory action of lipoxins on superoxide production induced by IL-8 and Leukotriene B4 in neutrophils	50	0.0921032	0.347575	0.0921032	0.347575	2	G-protein alpha-i family, IP3 receptor
108	Signal transduction_PKA signaling	51	0.0952484	0.347575	0.0952484	0.347575	2	KDELR, G-protein alpha-i family
109	Immune response_NFAT in immune response	51	0.0952484	0.347575	0.0952484	0.347575	2	IP3 receptor, MHC class II
110	Transport_Rab-9 regulation pathway	10	0.0975159	0.347575	0.0975159	0.347575	1	GCC2
111	G-protein signaling_Proinsulin C-peptide signaling	52	0.0984243	0.347575	0.0984243	0.347575	2	G-protein alpha-i family, IP3 receptor
112	Immune response_Antiviral actions of Interferons	52	0.0984243	0.347575	0.0984243	0.347575	2	MHC class I, MHC class II
113	Development_A1 receptor signaling	53	0.10163	0.347575	0.10163	0.347575	2	G-protein alpha-i family, IP3 receptor
114	Immune response_T cell receptor signaling pathway	53	0.10163	0.347575	0.10163	0.347575	2	IP3 receptor, MHC class II
115	Development_Endothelin-1/EDNRA signaling	53	0.10163	0.347575	0.10163	0.347575	2	G-protein alpha-i family, IP3 receptor
116	Immune response_Inhibitory PD-1 signaling in T cells	53	0.10163	0.347575	0.10163	0.347575	2	MHC class I, MHC class II
117	Translation_Translation regulation by Alpha-1 adrenergic receptors	53	0.10163	0.347575	0.10163	0.347575	2	G-protein alpha-o, IP3 receptor
118	Immune response_Role of DAP12 receptors in NK cells	54	0.104864	0.347575	0.104864	0.347575	2	HLA-C, HLA-B
119	Immune response_HSP60 and HSP70/ TLR signaling pathway	54	0.104864	0.347575	0.104864	0.347575	2	MHC class I, MHC class II
120	Membrane-bound ESR1: interaction with G-proteins signaling	54	0.104864	0.347575	0.104864	0.347575	2	G-protein alpha-i family, IP3 receptor
121	Development_FGFR signaling pathway	54	0.104864	0.347575	0.104864	0.347575	2	Syndecan-4, IP3 receptor
122	Cholesterol metabolism	54	0.104864	0.347575	0.104864	0.347575	2	LIPA, CYP27A1
123	Immune response_CCL2 signaling	54	0.104864	0.347575	0.104864	0.347575	2	G-protein alpha-i family, Occludin
124	Impaired inhibitory action of lipoxins on ROS production in neutrophils in CF	54	0.104864	0.347575	0.104864	0.347575	2	G-protein alpha-i family, IP3 receptor
125	Blood coagulation_GPVI-dependent platelet activation	55	0.108127	0.349922	0.108127	0.349922	2	IP3 receptor, PECAM1
126	Immune response_Platelet activating factor/ PTAFR pathway signaling	55	0.108127	0.349922	0.108127	0.349922	2	G-protein alpha-i family, IP3 receptor
127	Aberrant B-Raf signaling in melanoma progression	55	0.108127	0.349922	0.108127	0.349922	2	MAP2, Nicastrin
128	Chemotaxis_CCL2-induced chemotaxis	56	0.111416	0.352246	0.111416	0.352246	2	G-protein alpha-i family, IP3 receptor
129	Cell adhesion_Integrin inside-out signaling	56	0.111416	0.352246	0.111416	0.352246	2	G-protein alpha-i family, IP3 receptor
130	Muscle contraction_Regulation of eNOS activity in cardiomyocytes	56	0.111416	0.352246	0.111416	0.352246	2	G-protein alpha-i family, IP3 receptor
131	Ca(2+)-dependent NF-AT signaling in cardiac hypertrophy	57	0.114732	0.35803	0.114732	0.35803	2	G-protein alpha-i family, IP3 receptor
132	Immune response _Sialic-acid receptors (Siglecs) signaling	12	0.115859	0.35803	0.115859	0.35803	1	CD43
133	Transport_RAB1A regulation pathway	12	0.115859	0.35803	0.115859	0.35803	1	SNAPs
134	Immune response_CCR5 signaling in macrophages and T lymphocytes	58	0.118073	0.359465	0.118073	0.359465	2	G-protein alpha-i family, IP3 receptor
135	Development_Regulation of cytoskeleton proteins in oligodendrocyte differentiation and myelination	58	0.118073	0.359465	0.118073	0.359465	2	CNP1, MAP2
136	Mitochondrial dysfunction in neurodegenerative diseases	59	0.121438	0.361674	0.121438	0.361674	2	IP3 receptor, IP3R1
137	Immune response_Immunological synapse formation	59	0.121438	0.361674	0.121438	0.361674	2	IP3 receptor, MHC class II
138	Neurophysiological process_Constitutive and activity-dependent synaptic AMPA receptor delivery	59	0.121438	0.361674	0.121438	0.361674	2	NSF, NAPB
139	Oxidative stress_Role of Sirtuin1 and PGC1-alpha in activation of antioxidant defense system	60	0.124827	0.366456	0.124827	0.366456	2	PRDX3, Heme oxygenase 1
140	Immune response_LTBR1 signaling	60	0.124827	0.366456	0.124827	0.366456	2	G-protein alpha-i family, IP3 receptor
141	Main pathways of Schwann cells transformation in neurofibromatosis type 1	62	0.131672	0.381108	0.131672	0.381108	2	ErbB2, IP3 receptor
142	Immune response_IL-10 signaling pathway	62	0.131672	0.381108	0.131672	0.381108	2	Heme oxygenase 1, MHC class II
143	Transport_RAB3 regulation pathway	14	0.133833	0.383016	0.133833	0.383016	1	NSF
144	Neurophysiological process_Constitutive and regulated NMDA receptor trafficking	63	0.135127	0.383016	0.135127	0.383016	2	G-protein alpha-i family, IP3 receptor
145	Transport_Macropinocytosis regulation by growth factors	63	0.135127	0.383016	0.135127	0.383016	2	Profilin I, Profilin
146	Ovarian cancer (main signaling cascades)	64	0.138603	0.390176	0.138603	0.390176	2	ErbB2, G-protein alpha-i family
147	Muscle contraction_Regulation of eNOS activity in endothelial cells	65	0.142098	0.397293	0.142098	0.397293	2	G-protein alpha-i family, IP3 receptor
148	wtCFTR and deltaF508 traffic / Late endosome and lysosome (normal and CF)	16	0.151445	0.420567	0.151445	0.420567	1	VAMP8
149	Mucin expression in CF airways	69	0.156259	0.430121	0.156259	0.430121	2	ErbB2, IP3 receptor
150	DeltaF508-CFTR traffic / ER-to-Golgi in CF	17	0.160118	0.430121	0.160118	0.430121	1	SAR1
151	LRRK2 in neuronal apoptosis in Parkinson's disease	17	0.160118	0.430121	0.160118	0.430121	1	PRDX3
152	G-protein signaling_Rap2A regulation pathway	17	0.160118	0.430121	0.160118	0.430121	1	G-protein alpha-i family
153	wtCFTR traffic / ER-to-Golgi (normal)	17	0.160118	0.430121	0.160118	0.430121	1	SAR1
154	Blood coagulation_Platelet microparticle generation	71	0.16344	0.436192	0.16344	0.436192	2	IP3 receptor, MyHC
155	Regulation of lipid metabolism_Stimulation of Arachidonic acid production by ACM receptors	72	0.167052	0.442957	0.167052	0.442957	2	Monoglyceride lipase, IP3 receptor
156	Schema: Initiation of T cell recruitment in allergic contact dermatitis	18	0.168703	0.444468	0.168703	0.444468	1	MHC class I
157	Cell adhesion_Integrin inside-out signaling in T cells	74	0.174318	0.456335	0.174318	0.456335	2	G-protein alpha-i family, MHC class II
158	DNA damage_NHEJ mechanisms of DSBs repair	19	0.177201	0.460948	0.177201	0.460948	1	Sirtuin
159	Cell adhesion_Integrin inside-out signaling in neutrophils	76	0.181635	0.469509	0.181635	0.469509	2	G-protein alpha-i family, IP3 receptor
160	Regulation of degradation of wtCFTR	20	0.185614	0.470909	0.185614	0.470909	1	Csp
161	Neurophysiological process_Olfactory transduction	20	0.185614	0.470909	0.185614	0.470909	1	G-protein alpha-olf
162	wtCFTR and deltaF508-CFTR traffic / Clathrin coated vesicles formation (normal and CF)	20	0.185614	0.470909	0.185614	0.470909	1	Myosin VI
163	Transcription_ChREBP regulation pathway	21	0.193941	0.484508	0.193941	0.484508	1	G-protein alpha-i family
164	Transcription_CREM signaling in testis	22	0.202184	0.484508	0.202184	0.484508	1	ACE1
165	Translation_Role of Retinoic acid signaling in the initiation of translation	22	0.202184	0.484508	0.202184	0.484508	1	MAP2
166	Immune response_MIF-mediated glucocorticoid regulation	22	0.202184	0.484508	0.202184	0.484508	1	CD74
167	Amitraz-induced inhibition of Insulin secretion	22	0.202184	0.484508	0.202184	0.484508	1	G-protein alpha-i family
168	LRRK2 and immune function in Parkinson's disease	22	0.202184	0.484508	0.202184	0.484508	1	MHC class II
169	wtCFTR traffic / Sorting endosome formation (normal)	23	0.210344	0.484508	0.210344	0.484508	1	NSF
170	Action of GSK3 beta in bipolar disorder	23	0.210344	0.484508	0.210344	0.484508	1	Heme oxygenase 1
171	Apoptosis and survival_Beta-2 adrenergic receptor anti-apoptotic action	23	0.210344	0.484508	0.210344	0.484508	1	G-protein alpha-i family
172	Development_Delta- and kappa-type opioid receptors signaling via beta-arrestin	23	0.210344	0.484508	0.210344	0.484508	1	G-protein alpha-i family
173	Development_EGFR signaling via PIP3	23	0.210344	0.484508	0.210344	0.484508	1	ErbB2
174	Transport_Intracellular cholesterol transport	85	0.215061	0.484508	0.215061	0.484508	2	LIPA, CD36L2
175	Cell adhesion_Endothelial cell contacts by non-junctional mechanisms	24	0.218421	0.484508	0.218421	0.484508	1	PECAM1
176	Development_Mu-type opioid receptor signaling via Beta-arrestin	24	0.218421	0.484508	0.218421	0.484508	1	G-protein alpha-i family
177	Development_Dopamine D2 receptor transactivation of EGFR	24	0.218421	0.484508	0.218421	0.484508	1	G-protein alpha-i family
178	CFTR folding and maturation (normal and CF)	24	0.218421	0.484508	0.218421	0.484508	1	Csp
179	Translation_Opioid receptors in regulation of translation	24	0.218421	0.484508	0.218421	0.484508	1	G-protein alpha-i family
180	Development_Cross-talk between VEGF and Angiopoietin 1 signaling pathways	26	0.23433	0.484508	0.23433	0.484508	1	IP3 receptor
181	Cell adhesion_Endothelial cell contacts by junctional mechanisms	26	0.23433	0.484508	0.23433	0.484508	1	Occludin
182	Sphingolipid metabolism	91	0.237659	0.484508	0.237659	0.484508	2	ASAH, SPHK2
183	Sphingolipid metabolism / Human version	92	0.24144	0.484508	0.24144	0.484508	2	ASAH, SPHK2
184	G-protein signaling_G-Protein alpha-i signaling cascades	27	0.242164	0.484508	0.242164	0.484508	1	G-protein alpha-i family
185	Immune response_Role of HMGB1 in dendritic cell maturation and migration	27	0.242164	0.484508	0.242164	0.484508	1	MHC class II
186	Neurophysiological process_Sweet taste signaling	27	0.242164	0.484508	0.242164	0.484508	1	Gustducin
187	Neurophysiological process_GABA-A receptor life cycle	27	0.242164	0.484508	0.242164	0.484508	1	NSF
188	Development_Mu-type opioid receptor regulation of proliferation	28	0.249919	0.484508	0.249919	0.484508	1	G-protein alpha-i family
189	DeltaF508-CFTR traffic / Sorting endosome formation in CF	28	0.249919	0.484508	0.249919	0.484508	1	NSF
190	Muscle contraction_nNOS signaling in skeletal muscle	28	0.249919	0.484508	0.249919	0.484508	1	Dystrobrevin alpha
191	Development_Delta-type opioid receptor signaling via G-protein alpha-14	28	0.249919	0.484508	0.249919	0.484508	1	IP3 receptor
192	Neurophysiological process_Bitter taste signaling	28	0.249919	0.484508	0.249919	0.484508	1	Gustducin
193	Immune response_Antigen presentation by MHC class I	28	0.249919	0.484508	0.249919	0.484508	1	MHC class I
194	Immune response_Delta-type opioid receptor signaling in T-cells	29	0.257596	0.484508	0.257596	0.484508	1	G-protein alpha-i family
195	Adiponectin in pathogenesis of type 2 diabetes	29	0.257596	0.484508	0.257596	0.484508	1	ACOX1
196	Muscle contraction_S1P2 receptor-mediated smooth muscle contraction	30	0.265194	0.484508	0.265194	0.484508	1	IP3 receptor
197	PDGF activation of prostacyclin synthesis	30	0.265194	0.484508	0.265194	0.484508	1	IP3 receptor
198	Neurophysiological process_Mu-type opioid receptor-mediated analgesia	30	0.265194	0.484508	0.265194	0.484508	1	G-protein alpha-i family
199	Apoptosis and survival_Granzyme A signaling	30	0.265194	0.484508	0.265194	0.484508	1	LAMP1
200	Development_Slit-Robo signaling	30	0.265194	0.484508	0.265194	0.484508	1	Profilin I
201	Neurophysiological process _Visual perception	30	0.265194	0.484508	0.265194	0.484508	1	Transducin, rod-specific
202	Cell adhesion_Chemokines and adhesion	100	0.27176	0.484508	0.27176	0.484508	2	G-protein alpha-o, G-protein alpha-i family
203	Neurophysiological process_Kappa-type opioid receptor in transmission of nerve impulses	31	0.272716	0.484508	0.272716	0.484508	1	G-protein alpha-i family
204	Beta-alanine metabolism/ Rodent version	31	0.272716	0.484508	0.272716	0.484508	1	DPYD
205	Apoptosis and survival_Role of IAP-proteins in apoptosis	31	0.272716	0.484508	0.272716	0.484508	1	Aif
206	Cytoskeleton remodeling_Reverse signaling by ephrin B	31	0.272716	0.484508	0.272716	0.484508	1	G-protein alpha-i family
207	Apoptosis and survival_Granzyme B signaling	32	0.280162	0.484508	0.280162	0.484508	1	LAMP1
208	Development_Angiotensin signaling via STATs	32	0.280162	0.484508	0.280162	0.484508	1	IP3 receptor
209	Protein folding and maturation_Bradykinin / Kallidin maturation	32	0.280162	0.484508	0.280162	0.484508	1	ACE1
210	G-protein signaling_Regulation of CDC42 activity	33	0.287532	0.484508	0.287532	0.484508	1	LyGDI
211	Development_EGFR signaling via small GTPases	33	0.287532	0.484508	0.287532	0.484508	1	ErbB2
212	Apoptosis and survival_Regulation of Apoptosis by Mitochondrial Proteins	33	0.287532	0.484508	0.287532	0.484508	1	Aif
213	Cytoskeleton remodeling_Thyroliberin in cytoskeleton remodeling	33	0.287532	0.484508	0.287532	0.484508	1	IP3 receptor
214	Nicotine signaling in glutamatergic neurons	33	0.287532	0.484508	0.287532	0.484508	1	G-protein alpha-i family
215	Development_Activation of astroglial cells proliferation by ACM3	33	0.287532	0.484508	0.287532	0.484508	1	IP3 receptor
216	Heme metabolism	105	0.290711	0.484508	0.290711	0.484508	2	Heme oxygenase 1, FLRE
217	Oxidative phosphorylation	105	0.290711	0.484508	0.290711	0.484508	2	ATP8, UQCRC1
218	Oxidative stress_Role of ASK1 under oxidative stress	34	0.294827	0.484508	0.294827	0.484508	1	Glutaredoxin
219	Signal transduction_Erk Interactions: Inhibition of Erk	34	0.294827	0.484508	0.294827	0.484508	1	VHR
220	Apoptosis and survival_Role of CDK5 in neuronal death and survival	34	0.294827	0.484508	0.294827	0.484508	1	ErbB2
221	G-protein signaling_RhoA regulation pathway	34	0.294827	0.484508	0.294827	0.484508	1	LyGDI
222	Beta-alanine metabolism	34	0.294827	0.484508	0.294827	0.484508	1	DPYD
223	Immune response_IL-22 signaling pathway	34	0.294827	0.484508	0.294827	0.484508	1	MHC class II
224	Fatty Acid Omega Oxidation	34	0.294827	0.484508	0.294827	0.484508	1	DHB4
225	Development_Role of cell-cell and ECM-cell interactions in oligodendrocyte differentiation and myelination	34	0.294827	0.484508	0.294827	0.484508	1	CNP1
226	Chemotaxis_CXCR4 signaling pathway	34	0.294827	0.484508	0.294827	0.484508	1	G-protein alpha-i family
227	G-protein signaling_G-Protein alpha-q signaling cascades	34	0.294827	0.484508	0.294827	0.484508	1	IP3 receptor
228	Immune response_Th17 cell differentiation	35	0.302049	0.484508	0.302049	0.484508	1	MHC class II
229	Immune response_Lipoxins and Resolvin E1 inhibitory action on neutrophil functions	35	0.302049	0.484508	0.302049	0.484508	1	G-protein alpha-i family
230	Oxidative stress_Angiotensin II-induced production of ROS	35	0.302049	0.484508	0.302049	0.484508	1	IP3 receptor
231	Development_TGF-beta-dependent induction of EMT via SMADs	35	0.302049	0.484508	0.302049	0.484508	1	Occludin
232	Role of growth factor receptors transactivation by Hyaluronic acid / CD44 signaling in tumor progression	35	0.302049	0.484508	0.302049	0.484508	1	ErbB2
233	Neurophysiological process_Thyroliberin in cell hyperpolarization and excitability	35	0.302049	0.484508	0.302049	0.484508	1	IP3 receptor
234	Immune response_Differentiation of natural regulatory T cells	35	0.302049	0.484508	0.302049	0.484508	1	MHC class II
235	Development_SSTR2 in regulation of cell proliferation	36	0.309197	0.484508	0.309197	0.484508	1	G-protein alpha-i family
236	G-protein signaling_Regulation of RAC1 activity	36	0.309197	0.484508	0.309197	0.484508	1	LyGDI
237	Influence of low doses of Arsenite on Glucose stimulated Insulin secretion in pancreatic cells	36	0.309197	0.484508	0.309197	0.484508	1	Heme oxygenase 1
238	Development_Lipoxin inhibitory action on PDGF, EGF and LTD4 signaling	36	0.309197	0.484508	0.309197	0.484508	1	G-protein alpha-i family
239	Development_Growth factors in regulation of oligodendrocyte precursor cell survival	37	0.316273	0.484508	0.316273	0.484508	1	ErbB2
240	Immune response_Generation of memory CD4+ T cells	37	0.316273	0.484508	0.316273	0.484508	1	MHC class II
241	Vitamin D2 (ergocalciferol) metabolism	37	0.316273	0.484508	0.316273	0.484508	1	CYP27A1
242	Development_MAG-dependent inhibition of neurite outgrowth	37	0.316273	0.484508	0.316273	0.484508	1	MyHC
243	Regulation of metabolism_Bile acids regulation of glucose and lipid metabolism via FXR	37	0.316273	0.484508	0.316273	0.484508	1	F16P
244	Role of red blood cell adhesion to endothelium in vaso-occlusion in Sickle cell disease	37	0.316273	0.484508	0.316273	0.484508	1	G-protein alpha-i family
245	Development_Beta-adrenergic receptors transactivation of EGFR	37	0.316273	0.484508	0.316273	0.484508	1	G-protein alpha-i family
246	Development_Delta-type opioid receptor mediated cardioprotection	37	0.316273	0.484508	0.316273	0.484508	1	G-protein alpha-i family
247	Transcription_Role of AP-1 in regulation of cellular metabolism	38	0.323277	0.484508	0.323277	0.484508	1	ALDOA
248	Substance P-mediated inflammation and pain in Sickle cell disease	38	0.323277	0.484508	0.323277	0.484508	1	IP3 receptor
249	Cholesterol and Sphingolipid transport / Distribution to the intracellular membrane compartments (normal and CF)	38	0.323277	0.484508	0.323277	0.484508	1	LIPA
250	wtCFTR and deltaF508-CFTR traffic / Generic schema (normal and CF)	38	0.323277	0.484508	0.323277	0.484508	1	VAMP8
251	Immune response_Human NKG2D signaling	38	0.323277	0.484508	0.323277	0.484508	1	IP3 receptor
252	Signal transduction_Soluble CXCL16 signaling	38	0.323277	0.484508	0.323277	0.484508	1	G-protein alpha-i family
253	Development_Gastrin in differentiation of the gastric mucosa	38	0.323277	0.484508	0.323277	0.484508	1	IP3 receptor
254	Immune response_Th17, Th22 and Th9 cell differentiation	39	0.33021	0.484508	0.33021	0.484508	1	MHC class II
255	Regulation of degradation of deltaF508-CFTR in CF	39	0.33021	0.484508	0.33021	0.484508	1	Csp
256	Nicotine signaling in GABAergic neurons	39	0.33021	0.484508	0.33021	0.484508	1	G-protein alpha-i family
257	Untitled	39	0.33021	0.484508	0.33021	0.484508	1	ErbB2
258	HIV-1 signaling via CCR5 in macrophages and T lymphocytes	39	0.33021	0.484508	0.33021	0.484508	1	IP3 receptor
259	Development_ERBB-family signaling	39	0.33021	0.484508	0.33021	0.484508	1	ErbB2
260	Development_PACAP signaling in neural cells	39	0.33021	0.484508	0.33021	0.484508	1	IP3 receptor
261	Propionate metabolism p.1	39	0.33021	0.484508	0.33021	0.484508	1	MMSA
262	G-protein signaling_Regulation of p38 and JNK signaling mediated by G-proteins	39	0.33021	0.484508	0.33021	0.484508	1	G-protein alpha-i family
263	Leukotriene 4 biosynthesis and metabolism	40	0.337073	0.484508	0.337073	0.484508	1	LTA4H
264	Translation_Non-genomic (rapid) action of Androgen Receptor	40	0.337073	0.484508	0.337073	0.484508	1	ErbB2
265	Development_Oxytocin receptor signaling	40	0.337073	0.484508	0.337073	0.484508	1	IP3 receptor
266	Immune response_TCR and CD28 co-stimulation in activation of NF-kB	40	0.337073	0.484508	0.337073	0.484508	1	MHC class II
267	G-protein signaling_Rap1A regulation pathway	40	0.337073	0.484508	0.337073	0.484508	1	G-protein alpha-i family
268	Reproduction_Progesterone-mediated oocyte maturation	40	0.337073	0.484508	0.337073	0.484508	1	G-protein alpha-i family
269	Immune response_Th1 and Th2 cell differentiation	40	0.337073	0.484508	0.337073	0.484508	1	MHC class II
270	Cytoskeleton remodeling_Role of PKA in cytoskeleton reorganisation	40	0.337073	0.484508	0.337073	0.484508	1	IP3 receptor
271	NAD metabolism	119	0.343355	0.484508	0.343355	0.484508	2	5'-NTC, Sirtuin2
272	Development_GH-RH signaling	41	0.343866	0.484508	0.343866	0.484508	1	IP3 receptor
273	Neurophysiological process_Netrin-1 in regulation of axon guidance	41	0.343866	0.484508	0.343866	0.484508	1	IP3 receptor
274	CFTR-dependent regulation of ion channels in CF	41	0.343866	0.484508	0.343866	0.484508	1	IP3 receptor
275	TLR2-induced platelet activation	41	0.343866	0.484508	0.343866	0.484508	1	IP3 receptor
276	N-Glycan biosynthesis p2	41	0.343866	0.484508	0.343866	0.484508	1	MA1A1
277	Immune response_HMGB1 release from the cell	41	0.343866	0.484508	0.343866	0.484508	1	IP3 receptor
278	Development_VEGF-family signaling	41	0.343866	0.484508	0.343866	0.484508	1	IP3 receptor
279	Development_Neurotrophin family signaling	41	0.343866	0.484508	0.343866	0.484508	1	Sortilin
280	Signal transduction_PTMs (phosphorylation and acetylation) in TNF-alpha-induced NF-kB signaling	41	0.343866	0.484508	0.343866	0.484508	1	IP3 receptor
281	Breast cancer (general schema)	41	0.343866	0.484508	0.343866	0.484508	1	ErbB2
282	Immune response_Murine NKG2D signaling	42	0.350591	0.484508	0.350591	0.484508	1	IP3 receptor
283	Immune response_PIP3 signaling in B lymphocytes	42	0.350591	0.484508	0.350591	0.484508	1	IP3 receptor
284	Serotonin modulation of dopamine release in nicotine addiction	42	0.350591	0.484508	0.350591	0.484508	1	G-protein alpha-i family
285	Impaired inhibitory action of lipoxins and Resolvin E1 on neutrophil functions in CF	43	0.357247	0.484508	0.357247	0.484508	1	G-protein alpha-i family
286	Vitamin D3 metabolic C-23 and C-24 pathways	43	0.357247	0.484508	0.357247	0.484508	1	CYP27A1
287	Regulation of metabolism_Role of Adiponectin in regulation of metabolism	43	0.357247	0.484508	0.357247	0.484508	1	ACOX1
288	Development_EPO-induced PI3K/AKT pathway and Ca(2+) influx	43	0.357247	0.484508	0.357247	0.484508	1	IP3 receptor
289	Pentose phosphate pathway/ Rodent version	43	0.357247	0.484508	0.357247	0.484508	1	TKT
290	Development_Angiotensin signaling via PYK2	43	0.357247	0.484508	0.357247	0.484508	1	IP3 receptor
291	Protein folding and maturation_Angiotensin system maturation \ Human version	43	0.357247	0.484508	0.357247	0.484508	1	ACE1
292	Apoptosis and survival_Anti-apoptotic action of Gastrin	43	0.357247	0.484508	0.357247	0.484508	1	IP3 receptor
293	Leucine, isoleucine and valine metabolism	43	0.357247	0.484508	0.357247	0.484508	1	BCKD-E1beta
294	Role of cell adhesion in vaso-occlusion in Sickle cell disease	43	0.357247	0.484508	0.357247	0.484508	1	PECAM1
295	Immune response_Substance P-stimulated expression of proinflammatory cytokines via MAPKs	43	0.357247	0.484508	0.357247	0.484508	1	IP3 receptor
296	Apoptosis and survival_TNF-alpha-induced Caspase-8 signaling	43	0.357247	0.484508	0.357247	0.484508	1	ErbB2
297	Cytoskeleton remodeling_Hyaluronic acid/ CD44 signaling pathways	43	0.357247	0.484508	0.357247	0.484508	1	IP3R1
298	Signal transduction_PTMs in BAFF-induced canonical NF-kB signaling	43	0.357247	0.484508	0.357247	0.484508	1	IP3 receptor
299	Transport_cAMP/ Ca(2+)-dependent Insulin secretion	43	0.357247	0.484508	0.357247	0.484508	1	IP3 receptor
300	Immune response_PGE2 in immune and neuroendocrine system interactions	44	0.363836	0.484508	0.363836	0.484508	1	G-protein alpha-i family
301	Impaired Lipoxin A4 signaling in CF	44	0.363836	0.484508	0.363836	0.484508	1	G-protein alpha-i family
302	Development_Activation of Erk by ACM1, ACM3 and ACM5	44	0.363836	0.484508	0.363836	0.484508	1	IP3 receptor
303	Pentose phosphate pathway	44	0.363836	0.484508	0.363836	0.484508	1	TKT
304	Transport_HDL-mediated reverse cholesterol transport	44	0.363836	0.484508	0.363836	0.484508	1	LIPA
305	Immune response_IL-1 signaling pathway	44	0.363836	0.484508	0.363836	0.484508	1	Heme oxygenase 1
306	Regulation of lipid metabolism_Regulation of lipid metabolism by niacin and isoprenaline	45	0.370358	0.484508	0.370358	0.484508	1	G-protein alpha-i family
307	Cell adhesion_Ephrin signaling	45	0.370358	0.484508	0.370358	0.484508	1	G-protein alpha-i family
308	Neurophysiological process_Glutamate regulation of Dopamine D1A receptor signaling	45	0.370358	0.484508	0.370358	0.484508	1	IP3 receptor
309	Development_Adiponectin signaling	45	0.370358	0.484508	0.370358	0.484508	1	IP3 receptor
310	Development_EPO-induced MAPK pathway	45	0.370358	0.484508	0.370358	0.484508	1	IP3 receptor
311	Development_Ligand-independent activation of ESR1 and ESR2	45	0.370358	0.484508	0.370358	0.484508	1	ErbB2
312	Development_Membrane-bound ESR1: interaction with growth factors signaling	45	0.370358	0.484508	0.370358	0.484508	1	ErbB2
313	High shear stress-induced platelet activation	46	0.376813	0.484508	0.376813	0.484508	1	G-protein alpha-i family
314	Immune response_Naive CD4+ T cell differentiation	46	0.376813	0.484508	0.376813	0.484508	1	MHC class II
315	Chemotaxis_Lipoxin inhibitory action on Formyl-Met-Leu-Phe-induced neutrophil chemotaxis	46	0.376813	0.484508	0.376813	0.484508	1	G-protein alpha-i family
316	Development_TGF-beta-dependent induction of EMT via RhoA, PI3K and ILK.	46	0.376813	0.484508	0.376813	0.484508	1	Occludin
317	Development_Endothelin-1/EDNRA transactivation of EGFR	46	0.376813	0.484508	0.376813	0.484508	1	IP3 receptor
318	Development_Angiotensin activation of Akt	46	0.376813	0.484508	0.376813	0.484508	1	IP3 receptor
319	Mechanisms of deltaF508 CFTR activation by S-nitrosoglutathione	47	0.383204	0.484508	0.383204	0.484508	1	Csp
320	Development_TGF-beta-dependent induction of EMT via MAPK	47	0.383204	0.484508	0.383204	0.484508	1	Occludin
321	Development_PDGF signaling via MAPK cascades	47	0.383204	0.484508	0.383204	0.484508	1	IP3 receptor
322	Immune response_Histamine H1 receptor signaling in immune response	48	0.389529	0.484508	0.389529	0.484508	1	IP3 receptor
323	Protein folding and maturation_Angiotensin system maturation \ Rodent version	48	0.389529	0.484508	0.389529	0.484508	1	ACE1
324	IL-17-induced mucin expression in CF airways	48	0.389529	0.484508	0.389529	0.484508	1	MHC class II
325	Phospholipid metabolism p.2	48	0.389529	0.484508	0.389529	0.484508	1	EKI1
326	Signal transduction_PTMs in IL-12 signaling pathway	48	0.389529	0.484508	0.389529	0.484508	1	SPHK2
327	Cell adhesion_Integrin-mediated cell adhesion and migration	48	0.389529	0.484508	0.389529	0.484508	1	MyHC
328	Neurophysiological process_Long-term depression in cerebellum	49	0.39579	0.484508	0.39579	0.484508	1	IP3 receptor
329	Signal transduction_IP3 signaling	49	0.39579	0.484508	0.39579	0.484508	1	IP3 receptor
330	Arachidonic acid production	49	0.39579	0.484508	0.39579	0.484508	1	ASAH
331	Th17 cells in CF (mouse model)	49	0.39579	0.484508	0.39579	0.484508	1	MHC class II
332	Tissue Factor signaling in cancer via PAR1 and PAR2	49	0.39579	0.484508	0.39579	0.484508	1	IP3 receptor
333	Apoptosis and survival_HTR1A signaling	50	0.401988	0.484508	0.401988	0.484508	1	G-protein alpha-i family
334	Neurophysiological process_Corticoliberin signaling via CRHR1	50	0.401988	0.484508	0.401988	0.484508	1	IP3 receptor
335	Transport_The role of AVP in regulation of Aquaporin 2 and renal water reabsorption	50	0.401988	0.484508	0.401988	0.484508	1	MyHC
336	Immune response_C5a signaling	50	0.401988	0.484508	0.401988	0.484508	1	G-protein alpha-i family
337	Development_TGF-beta receptor signaling	50	0.401988	0.484508	0.401988	0.484508	1	ErbB2
338	Immune response_Production and main functions of biologically active leukotrienes and Lipoxin A4	50	0.401988	0.484508	0.401988	0.484508	1	LTA4H
339	Development_A2B receptor: action via G-protein alpha s	50	0.401988	0.484508	0.401988	0.484508	1	IP3 receptor
340	PDE4 regulation of cyto/chemokine expression in inflammatory skin diseases	50	0.401988	0.484508	0.401988	0.484508	1	G-protein alpha-i family
341	Immune response_IL-13 signaling via PI3K-ERK	50	0.401988	0.484508	0.401988	0.484508	1	IP3 receptor
342	Chemotaxis_Inhibitory action of lipoxins on IL-8- and Leukotriene B4-induced neutrophil migration	51	0.408123	0.487612	0.408123	0.487612	1	G-protein alpha-i family
343	Immune response_Function of MEF2 in T lymphocytes	51	0.408123	0.487612	0.408123	0.487612	1	IP3 receptor
344	Development_Oligodendrocyte differentiation from adult stem cells	51	0.408123	0.487612	0.408123	0.487612	1	CNP1
345	Signal transduction_Activation of PKC via G-Protein coupled receptor	52	0.414195	0.492007	0.414195	0.492007	1	IP3 receptor
346	Development_FGF-family signaling	52	0.414195	0.492007	0.414195	0.492007	1	IP3 receptor
347	Regulation of AKT(PKB)/ GSK3 beta cascade in bipolar disorder	54	0.426156	0.497586	0.426156	0.497586	1	G-protein alpha-i family
348	Th17 cells in CF	54	0.426156	0.497586	0.426156	0.497586	1	MHC class II
349	Neurophysiological process_Dynein-dynactin motor complex in axonal transport in neurons	54	0.426156	0.497586	0.426156	0.497586	1	Sortilin
350	Immune response _IFN gamma signaling pathway	54	0.426156	0.497586	0.426156	0.497586	1	IP3 receptor
351	Immune response_IL-16 signaling pathway	54	0.426156	0.497586	0.426156	0.497586	1	IP3 receptor
352	Immune response_BCR pathway	54	0.426156	0.497586	0.426156	0.497586	1	IP3 receptor
353	Apoptosis and survival_Endoplasmic reticulum stress response pathway	55	0.432046	0.498523	0.432046	0.498523	1	IP3R1
354	Prostaglandin 1 biosynthesis and metabolism	55	0.432046	0.498523	0.432046	0.498523	1	ZADH1
355	PGE2 pathways in cancer	55	0.432046	0.498523	0.432046	0.498523	1	G-protein alpha-i family
356	Immune response_Fc epsilon RI pathway	55	0.432046	0.498523	0.432046	0.498523	1	IP3 receptor
357	Immune response_CD28 signaling	56	0.437875	0.498523	0.437875	0.498523	1	IP3 receptor
358	Muscle contraction_ACM regulation of smooth muscle contraction	56	0.437875	0.498523	0.437875	0.498523	1	IP3 receptor
359	Development_Non-genomic action of Retinoic acid in cell differentiation	56	0.437875	0.498523	0.437875	0.498523	1	IP3 receptor
360	Development_Keratinocyte differentiation	56	0.437875	0.498523	0.437875	0.498523	1	IP3 receptor
361	Impaired inhibitory action of lipoxins on neutrophil migration in CF	56	0.437875	0.498523	0.437875	0.498523	1	G-protein alpha-i family
362	Cytoskeleton remodeling_FAK signaling	57	0.443646	0.50231	0.443646	0.50231	1	IP3 receptor
363	Transcription_Epigenetic regulation of gene expression	57	0.443646	0.50231	0.443646	0.50231	1	Sirtuin2
364	Hyaluronic acid/ CD44 signaling in cancer	58	0.449357	0.505989	0.449357	0.505989	1	IP3R1
365	Effect of H. pylori infection on gastric epithelial cell proliferation	58	0.449357	0.505989	0.449357	0.505989	1	IP3 receptor
366	Immune response_TREM1 signaling pathway	59	0.455011	0.509563	0.455011	0.509563	1	IP3 receptor
367	Development_Regulation of endothelial progenitor cell differentiation from adult stem cells	59	0.455011	0.509563	0.455011	0.509563	1	G-protein alpha-i family
368	Chondroitin sulfate and dermatan sulfate metabolism	60	0.460608	0.510269	0.460608	0.510269	1	B3GA3
369	O-glycan biosynthesis	60	0.460608	0.510269	0.460608	0.510269	1	C1GALT1
370	Development_Thyroliberin signaling	60	0.460608	0.510269	0.460608	0.510269	1	IP3 receptor
371	Apoptosis and survival_TNF-alpha-induced ROS-dependent Caspase-3 signaling	60	0.460608	0.510269	0.460608	0.510269	1	Glutaredoxin 1
372	Regulation of lipid metabolism_G-alpha(q) regulation of lipid metabolism	61	0.466147	0.513637	0.466147	0.513637	1	IP3 receptor
373	Development_c-Kit ligand signaling pathway during hemopoiesis	61	0.466147	0.513637	0.466147	0.513637	1	IP3 receptor
374	Muscle contraction_Oxytocin signaling in uterus and mammary gland	62	0.47163	0.514165	0.47163	0.514165	1	IP3 receptor
375	Regulation of CFTR activity (normal and CF)	62	0.47163	0.514165	0.47163	0.514165	1	G-protein alpha-i family
376	Development_Gastrin in cell growth and proliferation	62	0.47163	0.514165	0.47163	0.514165	1	IP3 receptor
377	O-glycan biosynthesis / Human version	62	0.47163	0.514165	0.47163	0.514165	1	C1GALT1
378	Glutathione metabolism	64	0.48243	0.519054	0.48243	0.519054	1	MGST3
379	Transcription_Sirtuin6 regulation and functions	64	0.48243	0.519054	0.48243	0.519054	1	ACOX1
380	Lacto-series GSL Metabolism	64	0.48243	0.519054	0.48243	0.519054	1	FUCO
381	Lacto-series GSL Metabolism / Human version	64	0.48243	0.519054	0.48243	0.519054	1	FUCO
382	Development_Regulation of epithelial-to-mesenchymal transition (EMT)	64	0.48243	0.519054	0.48243	0.519054	1	Occludin
383	Development_Role of IL-8 in angiogenesis	65	0.487748	0.519338	0.487748	0.519338	1	G-protein alpha-i family
384	Glutathione metabolism / Human version	65	0.487748	0.519338	0.487748	0.519338	1	MGST3
385	dGTP metabolism	65	0.487748	0.519338	0.487748	0.519338	1	5'-NTC
386	NF-AT signaling in cardiac hypertrophy	65	0.487748	0.519338	0.487748	0.519338	1	G-protein alpha-i family
387	TTP metabolism	66	0.493011	0.522236	0.493011	0.522236	1	DPYD
388	Propionate metabolism p.2	66	0.493011	0.522236	0.493011	0.522236	1	MMSA
389	Development_Growth factors in regulation of oligodendrocyte precursor cell proliferation	67	0.498221	0.525049	0.498221	0.525049	1	ErbB2
390	Ligand-independent activation of Androgen receptor in Prostate Cancer	67	0.498221	0.525049	0.498221	0.525049	1	ErbB2
391	Immune response_Gastrin in inflammatory response	69	0.508483	0.533129	0.508483	0.533129	1	IP3 receptor
392	Immune response_CD16 signaling in NK cells	69	0.508483	0.533129	0.508483	0.533129	1	IP3 receptor
393	Glutathione metabolism / Rodent version	70	0.513536	0.537057	0.513536	0.537057	1	MGST3
394	Development_EGFR signaling pathway	71	0.518537	0.540911	0.518537	0.540911	1	ErbB2
395	Immune response_T regulatory cell-mediated modulation of antigen-presenting cell functions	72	0.523488	0.543317	0.523488	0.543317	1	MHC class II
396	Reproduction_GnRH signaling	72	0.523488	0.543317	0.523488	0.543317	1	IP3 receptor
397	Transport_ACM3 signaling in lacrimal glands	75	0.538039	0.557013	0.538039	0.557013	1	IP3 receptor
398	Blood coagulation_GPIb-IX-V-dependent platelet activation	76	0.542791	0.560521	0.542791	0.560521	1	IP3 receptor
399	Leucine, isoleucine and valine metabolism.p.2	78	0.552151	0.568757	0.552151	0.568757	1	MMSA
400	Neurophysiological process_NMDA-dependent postsynaptic long-term potentiation in CA1 hippocampal neurons	80	0.561321	0.575319	0.561321	0.575319	1	IP3 receptor
401	Leucine, isoleucine and valine metabolism/ Rodent version	80	0.561321	0.575319	0.561321	0.575319	1	MMSA
402	Aminoacyl-tRNA biosynthesis in mitochondrion	81	0.565836	0.578504	0.565836	0.578504	1	CARS2
403	HETE and HPETE biosynthesis and metabolism	82	0.570305	0.581626	0.570305	0.581626	1	MGST3
404	Peroxisomal branched chain fatty acid oxidation	83	0.574728	0.584687	0.574728	0.584687	1	DHB4
405	Development_VEGF signaling via VEGFR2 - generic cascades	84	0.579107	0.587686	0.579107	0.587686	1	IP3 receptor
406	GTP-XTP metabolism	90	0.604457	0.611901	0.604457	0.611901	1	5'-NTC
407	dATP/dITP metabolism	95	0.624423	0.63056	0.624423	0.63056	1	5'-NTC
408	Cytoskeleton remodeling_Cytoskeleton remodeling	102	0.650711	0.655495	0.650711	0.655495	1	MyHC
409	ATP metabolism	106	0.664906	0.668158	0.664906	0.668158	1	FHIT
410	CTP/UTP metabolism	108	0.671788	0.673427	0.671788	0.673427	1	DPYD
411	ATP/ITP metabolism	124	0.72204	0.72204	0.72204	0.72204	1	5'-NTC
