# Supplementary material for: A Pilot Proteogenomic Study with Data Integration Identifies MCT1 and GLUT1 as Prognostic Markers in Lung Adenocarcinoma
Source: PLoS One. 2015 Nov 5;10(11):e0142162. doi: 10.1371/journal.pone.0142162 (PMC4634858; doi:10.1371/journal.pone.0142162)
Supplement: S4 Table — (XLSX) [file pone.0142162.s007.xlsx]

## Sheet: SCC
Enrichment analysis report
Enrichment by Pathway Maps					Combined SCC
#	Maps	Total	pValue	Min FDR	p-value	FDR	In Data	Network Objects from
								Active Data
1	Cytoskeleton remodeling_Keratin filaments	36	2.614e-17	2.007e-14	2.614e-17	2.007e-14	21	Tubulin beta, Keratin 17, Keratin 16, Keratin 5/14, 14-3-3 gamma, Keratin 4, Keratin 6C, Actin cytoskeletal, Keratin 6A, BPAG1, Keratin 13, Keratin 4/13, Tubulin alpha, Plakophilin 1, Keratin 14, Keratin 2, Vimentin, Keratin 19, Keratin 5, Tubulin (in microtubules), Desmoplakin
2	Cytoskeleton remodeling_Cytoskeleton remodeling	102	6.778e-14	2.603e-11	6.778e-14	2.603e-11	30	Casein kinase II, beta chain (Phosvitin), 4E-BP1, Beta-catenin, eIF4H, ROCK, Actin cytoskeletal, Nucleolin, Alpha-actinin, GSK3 beta, alpha-6/beta-4 integrin, Plasmin, eIF4G1/3, ERK2 (MAPK1), Alpha-actinin 1, PI3K reg class IA, Collagen IV, MELC, eIF4G1, C1 inhibitor, MyHC, eIF4G3, Zyxin, H-Ras, ILK, MRLC, eIF4A, Collagen I, Paxillin, eIF4E, ERK1/2
3	Cytoskeleton remodeling_TGF, WNT and cytoskeletal remodeling	111	4.323e-09	1.107e-06	4.323e-09	1.107e-06	25	Plasminogen, Casein kinase II, beta chain (Phosvitin), 4E-BP1, Beta-catenin, ROCK, Actin cytoskeletal, Nucleolin, Alpha-actinin, GSK3 beta, Plasmin, ERK2 (MAPK1), Alpha-actinin 1, PI3K reg class IA, Collagen IV, MELC, C1 inhibitor, Dsh, WNT, Actin, H-Ras, ILK, MRLC, Paxillin, eIF4E, ERK1/2
4	Cell adhesion_Chemokines and adhesion	100	1.183e-08	2.271e-06	1.183e-08	2.271e-06	23	Beta-catenin, ROCK, Actin cytoskeletal, Alpha-actinin, GSK3 beta, alpha-6/beta-4 integrin, Plasmin, Alpha-actinin 1, PI3K reg class IA, Collagen IV, CD44, SERPINE2, Caveolin-2, Thrombospondin 1, Actin, LAMA4, Zyxin, H-Ras, ILK, Collagen I, Paxillin, ERK1/2, MMP-2
5	LRRK2 in neurons in Parkinson's disease	33	1.801e-07	2.766e-05	1.801e-07	2.766e-05	12	Actin cytoskeletal, GSK3 beta, Actin cytoplasmic 2, AP2A2, AP-2 alpha subunits, ACTB, ERK1/2, AP2A1, eEF1A, Tubulin (in microtubules), Beta-adaptin 2, 14-3-3
6	Development_TGF-beta-dependent induction of EMT via RhoA, PI3K and ILK.	46	2.196e-07	2.811e-05	2.196e-07	2.811e-05	14	Beta-catenin, ACTA2, Caldesmon, PI3K reg class IA (p85), GSK3 beta, Hic-5/ARA55, Vimentin, Claudin-1, Actin, H-Ras, SRF, ILK, ROCK1, ACTB
7	Cell adhesion_Endothelial cell contacts by junctional mechanisms	26	1.066e-06	0.000117	1.066e-06	0.000117	10	VE-cadherin, Beta-catenin, Actin cytoskeletal, Alpha-actinin, Plakoglobin, JAM1, Vimentin, Claudin-1, Alpha-catenin, Desmoplakin
8	Blood coagulation_Blood coagulation	39	1.431e-06	0.0001374	1.431e-06	0.0001374	12	Plasminogen, PAI2, Thrombomodulin, Fibrinogen gamma, Plasmin, Fibrinogen alpha, SERPINE2, Fibrinogen (fibrin), Protein S, Coagulation factor XIII A, SERPINF2, Fibrinogen beta
9	Cytoskeleton remodeling_Regulation of actin cytoskeleton by Rho GTPases	23	3.164e-06	0.00027	3.164e-06	0.00027	9	Myosin II, ROCK, Actin cytoskeletal, Profilin, MELC, MyHC, Actin, MRLC, Fascin
10	Cytoskeleton remodeling_Reverse signaling by ephrin B	31	6.802e-06	0.0004833	6.802e-06	0.0004833	10	Beta-catenin, Actin cytoskeletal, GSK3 beta, Tubulin alpha, Ephrin-B, Ephrin-B receptors, H-Ras, ILK, Paxillin, Tubulin (in microtubules)
11	Cell adhesion_ECM remodeling	52	6.922e-06	0.0004833	6.922e-06	0.0004833	13	Plasminogen, IGF-1 receptor, Plasmin, Stromelysin-2, Collagen IV, CD44, SERPINE2, Osteonectin, LAMA4, Collagen I, MMP-14, MMP-2, Collagen III
12	Cell adhesion_PLAU signaling	39	1.012e-05	0.0006303	1.012e-05	0.0006303	11	Plasminogen, Casein kinase II, beta chain (Phosvitin), PAI2, Nucleolin, Plasmin, PI3K reg class IA, SERPINE2, H-Ras, ILK, STAT1, ERK1/2
13	Glutathione metabolism / Rodent version	70	1.067e-05	0.0006303	1.067e-05	0.0006303	15	GSTP1, GSTM1, GSTM2, GSTK1, GPX2, GSTA2, GPX1, GSTA5, GSTA3, GSTM3, GSTA1, G6PD, GSTM4, GCL reg, GPX4 (PHGPx)
14	Cell adhesion_Integrin-mediated cell adhesion and migration	48	1.563e-05	0.0008281	1.563e-05	0.0008281	12	ROCK, Actin cytoskeletal, Alpha-actinin, ERK2 (MAPK1), Collagen IV, MELC, MyHC, Zyxin, MRLC, Collagen I, Paxillin, ERK1/2
15	Glutathione metabolism	64	1.633e-05	0.0008281	1.633e-05	0.0008281	14	GSTP1, GSTM1, GSTM2, GSTK1, GPX2, GSTA2, GPX1, GSTA5, GSTA3, GSTM3, GSTA1, GSTM4, GCL reg, GPX4 (PHGPx)
16	Cytoskeleton remodeling_Substance P mediated membrane blebbing	16	1.725e-05	0.0008281	1.725e-05	0.0008281	7	Myosin II, Dynamin-1, Tubulin alpha, Dynamin, MRLC, ROCK1, Tubulin (in microtubules)
17	Glutathione metabolism / Human version	65	1.971e-05	0.0008902	1.971e-05	0.0008902	14	GSTP1, GSTM1, GSTM2, GSTK1, GPX2, GSTA2, GPX1, GSTA5, GSTA3, GSTM3, GSTA1, GSTM4, GCL reg, GPX4 (PHGPx)
18	Translation_Insulin regulation of translation	42	2.199e-05	0.0009383	2.199e-05	0.0009383	11	4E-BP1, eIF4H, eEF2, GSK3 beta, eIF4G1/3, PI3K reg class IA, RPS6, H-Ras, eIF4A, eIF4E, ERK1/2
19	Development_Growth factors in regulation of oligodendrocyte precursor cell survival	37	3.872e-05	0.001565	3.872e-05	0.001565	10	4E-BP1, IGF-1 receptor, 14-3-3 beta/alpha, 14-3-3 epsilon, PI3K reg class IA (p85), Bax, GSK3 beta, PI3K reg class IA, 14-3-3 zeta/delta, Caspase-3
20	Cell adhesion_Endothelial cell contacts by non-junctional mechanisms	24	4.441e-05	0.001593	4.441e-05	0.001593	8	Beta-catenin, Actin cytoskeletal, Alpha-actinin, alpha-6/beta-4 integrin, Plakoglobin, Collagen IV, Alpha-catenin, Collagen I
21	CFTR folding and maturation (normal and CF)	24	4.441e-05	0.001593	4.441e-05	0.001593	8	HSP40, HSP105, Glucosidase II, alpha subunits, UGCGL1, Sti1, HSP70, Aha1, FKBP8
22	Translation_Regulation of EIF4F activity	53	4.564e-05	0.001593	4.564e-05	0.001593	12	4E-BP1, eIF4H, PP2A catalytic, eIF4G1/3, PI3K reg class IA, eIF4G1, IGBP1, H-Ras, eIF4A, MEK6(MAP2K6), eIF4E, ERK1/2
23	FGF signaling in pancreatic cancer	46	5.524e-05	0.001844	5.524e-05	0.001844	11	Beta-catenin, PI3K reg class IA (p85), Glypican-1, Syndecan-1, FRS2, Heparanase 1, PLC-gamma 1, H-Ras, Alpha-catenin, ERK1/2, MMP-14
24	Cell cycle_Start of DNA replication in early S phase	32	6.726e-05	0.002152	6.726e-05	0.002152	9	MCM3, PP2A catalytic, MCM2, MCM5, RPA3, HP1 alpha, MCM4, RPA2, Histone H1
25	Development_VEGF signaling via VEGFR2 - generic cascades	84	0.0001017	0.003123	0.0001017	0.003123	15	IKK-gamma, Beta-catenin, Actin cytoskeletal, GSK3 beta, MAPKAPK2, Calcineurin A (catalytic), PKC, ERK2 (MAPK1), PI3K reg class IA, PLC-gamma 1, HSP27, H-Ras, ROCK1, Paxillin, ERK1/2
26	Translation_Regulation of translation initiation	27	0.0001145	0.003382	0.0001145	0.003382	8	eIF5, eIF3S3, eIF4G1/3, eIF5B (IF-2), RPS6, eIF1A, eIF4A, eIF4E
27	Cell cycle_Chromosome condensation in prometaphase	21	0.0001353	0.003848	0.0001353	0.003848	7	INCENP, CAP-H/H2, CAP-C, Cyclin A, BRRN1, CAP-E, Histone H1
28	IGF family signaling in colorectal cancer	60	0.0001639	0.004496	0.0001639	0.004496	12	GSK3 alpha/beta, 4E-BP1, IGF-1 receptor, Beta-catenin, GSK3 beta, PI3K reg class IA (p85-alpha), ERK2 (MAPK1), H-Ras, IBP, eIF4E, ERK1/2, IBP3
29	Development_IGF-1 receptor signaling	52	0.0001811	0.004796	0.0001811	0.004796	11	GSK3 alpha/beta, 4E-BP1, IGF-1 receptor, 14-3-3 beta/alpha, 14-3-3 epsilon, PI3K reg class IA, RPS6, H-Ras, 14-3-3 zeta/delta, IBP, ERK1/2
30	Transport_HDL-mediated reverse cholesterol transport	44	0.0001897	0.004855	0.0001897	0.004855	10	Pre beta-1 HDL, APOA1, CES1, APOE, APOA2, PLTP, HDL, LIPA, Nascent HDL, Large apoE-rich HDL
31	Cell adhesion_Histamine H1 receptor signaling in the interruption of cell barrier integrity	45	0.0002312	0.005727	0.0002312	0.005727	10	VE-cadherin, Myosin II, Beta-catenin, ROCK, Actin cytoskeletal, Alpha-actinin, MELC, Alpha-catenin, MRLC, Paxillin
32	High shear stress-induced platelet activation	46	0.0002801	0.006518	0.0002801	0.006518	10	Ephrin-B1, Actin cytoskeletal, PI3K reg class IA (p85), Alpha-actinin, PI3K reg class IA (p85-alpha), JAM1, Fibrinogen (fibrin), 14-3-3 zeta/delta, Collagen I, Collagen III
33	Signal transduction_PTEN pathway	46	0.0002801	0.006518	0.0002801	0.006518	10	PCNA, IGF-1 receptor, Beta-catenin, GSK3 beta, PI3K reg class IA, H-Ras, ILK, Caspase-3, Paxillin, ERK1/2
34	Untitled	39	0.0003507	0.007696	0.0003507	0.007696	9	PP2A cat (beta), Beta-catenin, Bax, PP2A cat (alpha), K-RAS, CD44, N-Ras, H-Ras, ERK1/2
35	Regulation of degradation of deltaF508-CFTR in CF	39	0.0003507	0.007696	0.0003507	0.007696	9	HSP105, UFD1, VCP, Sti1, HSP70, Aha1, E2I, HSP27, UCHL1
36	Cytoskeleton remodeling_Neurofilaments	25	0.0004547	0.009701	0.0004547	0.009701	7	DCTN1(p150Glued), Tubulin beta, Actin cytoskeletal, BPAG1, Tubulin alpha, Vimentin, Tubulin (in microtubules)
37	Cytoskeleton remodeling_Integrin outside-in signaling	49	0.0004812	0.00973	0.0004812	0.00973	10	Beta-catenin, Actin cytoskeletal, Alpha-actinin, GSK3 beta, Collagen IV, H-Ras, ILK, Collagen I, Paxillin, ERK1/2
38	Ligand-independent activation of Androgen receptor in Prostate Cancer	67	0.0004815	0.00973	0.0004815	0.00973	12	IGF-1 receptor, Beta-catenin, PP2A regulatory, GSK3 beta, PP2A catalytic, FRS2, ERK2 (MAPK1), PI3K reg class IA, K-RAS, N-Ras, H-Ras, IBP3
39	Main growth factor signaling cascades in multiple myeloma cells	41	0.0005217	0.01027	0.0005217	0.01027	9	GSK3 alpha/beta, IGF-1 receptor, PI3K reg class IA (p85), PI3K reg class IA (p85-alpha), ERK2 (MAPK1), PI3K reg class IA, K-RAS, N-Ras, H-Ras
40	Transport_The role of AVP in regulation of Aquaporin 2 and renal water reabsorption	50	0.0005703	0.01068	0.0005703	0.01068	10	MYH9, MRLC2, Myosin II, Actin cytoskeletal, Actin cytoplasmic 2, MyHC, SNAP-23, MRLC, ACTB, ERK1/2
41	Testing CDK2, ERK1/2, Rb protein, STAT1, ERK2 (MAPK1)	50	0.0005703	0.01068	0.0005703	0.01068	10	Beta-catenin, GSK3 beta, ERK2 (MAPK1), CD44, PKR, Dsh, WNT, N-Ras, STAT1, ERK1/2
42	Cell adhesion_Cadherin-mediated cell adhesion	26	0.000591	0.01081	0.000591	0.01081	7	PTPRF (LAR), VE-cadherin, Beta-catenin, Actin cytoskeletal, Plakoglobin, Actin, Alpha-catenin
43	Apoptosis and survival_BAD phosphorylation	42	0.0006298	0.01125	0.0006298	0.01125	9	IGF-1 receptor, Bax, Calcineurin A (catalytic), PP2C, PP2A catalytic, PI3K reg class IA, H-Ras, ERK1/2, 14-3-3
44	Signal transduction_PTMs in BAFF-induced signaling	51	0.0006726	0.01174	0.0006726	0.01174	10	GSK3 alpha/beta, 4E-BP1, PI3K reg class IA (p85), MAPKAPK2, ERK2 (MAPK1), HIST3H2BB, RPS6, MEK6(MAP2K6), eIF4E, ERK1/2
45	Cell adhesion_Plasmin signaling	35	0.0007986	0.01363	0.0007986	0.01363	8	Plasminogen, Plasmin, FRS2, PI3K reg class IA, Collagen IV, Fibrinogen (fibrin), C1 inhibitor, MEK6(MAP2K6)
46	Neuroprotective action of lithium	63	0.001024	0.01684	0.001024	0.01684	11	HSF1, Beta-catenin, Bax, GSK3 beta, Calcineurin A (catalytic), Calpain 1(mu), HSP70, Amyloid beta, Dsh, WNT, Caspase-3
47	Transcription_Androgen Receptor nuclear signaling	45	0.001069	0.01684	0.001069	0.01684	9	IGF-1 receptor, Beta-catenin, GSK3 beta, ERK2 (MAPK1), Hic-5/ARA55, Dsh, WNT, H-Ras, MMP-2
48	Immune response _IFN gamma signaling pathway	54	0.001074	0.01684	0.001074	0.01684	10	CrkL, IRF9, PI3K reg class IA, MCM5, PKR, C/EBPbeta, ISGF3, MEK6(MAP2K6), STAT1, ERK1/2
49	Neurophysiological process_Dynein-dynactin motor complex in axonal transport in neurons	54	0.001074	0.01684	0.001074	0.01684	10	DCTN1(p150Glued), Importin (karyopherin)-alpha, BPAG1, NudE, DYNLL, Rab-7, APP, Vimentin, ERK1/2, Tubulin (in microtubules)
50	Cell cycle_Role of 14-3-3 proteins in cell cycle regulation	22	0.001363	0.02053	0.001363	0.02053	6	14-3-3 gamma, 14-3-3 beta/alpha, 14-3-3 epsilon, MAPKAPK2, 14-3-3 sigma, 14-3-3 zeta/delta
51	Translation_Role of Retinoic acid signaling in the initiation of translation	22	0.001363	0.02053	0.001363	0.02053	6	4E-BP1, CRM1, RPS6, H-Ras, eIF4E, ERK1/2
52	DNA damage_Brca1 as a transcription regulator	30	0.001489	0.02199	0.001489	0.02199	7	PCNA, IGF-1 receptor, XPC, MSH2, 14-3-3 sigma, NFYA, STAT1
53	Role of Tissue factor-induced Thrombin signaling in cancerogenesis	66	0.001521	0.02205	0.001521	0.02205	11	ROCK, Actin cytoskeletal, PI3K reg class IA (p85-alpha), ERK2 (MAPK1), Fibrinogen alpha, MELC, Fibrinogen (fibrin), MRLC, Paxillin, ERK1/2, MMP-2
54	Transcription_Receptor-mediated HIF regulation	39	0.001695	0.0241	0.001695	0.0241	8	4E-BP1, IGF-1 receptor, PI3K reg class IA, RPS6, H-Ras, eIF4E, ERK1/2, IBP3
55	Development_Regulation of cytoskeleton proteins in oligodendrocyte differentiation and myelination	58	0.001895	0.02645	0.001895	0.02645	10	Tubulin beta, Myosin II, Actin cytoskeletal, Tubulin alpha, MAP-1B, MAP4, MELC, MRLC, Paxillin, Tubulin (in microtubules)
56	Translation_Non-genomic (rapid) action of Androgen Receptor	40	0.002011	0.02758	0.002011	0.02758	8	4E-BP1, Beta-catenin, GSK3 beta, PI3K reg class IA (p85-alpha), ERK2 (MAPK1), Dsh, WNT, H-Ras
57	Cell cycle_Role of Nek in cell cycle regulation	32	0.002221	0.02894	0.002221	0.02894	7	Tubulin beta, Tubulin alpha, PI3K reg class IA, TPX2, NEK7, Histone H1, Tubulin (in microtubules)
58	Proteolysis_Role of Parkin in the Ubiquitin-Proteasomal Pathway	24	0.002223	0.02894	0.002223	0.02894	6	Tubulin beta, Septin 5 (CDC-REL1), UBC7, Tubulin alpha, HSP70, Caspase-1
59	Immune response_IFN alpha/beta signaling pathway	24	0.002223	0.02894	0.002223	0.02894	6	STAT2, IRF9, PTP-1B, ISGF3, STAT1, STAT1/STAT2
60	Main pathways of Schwann cells transformation in neurofibromatosis type 1	62	0.003159	0.03895	0.003159	0.03895	10	IGF-1 receptor, Beta-catenin, PI3K reg class IA (p85), GSK3 beta, K-RAS, PLC-gamma 1, TC21, N-Ras, H-Ras, ERK1/2
61	Transport_RAN regulation pathway	18	0.003173	0.03895	0.003173	0.03895	5	Importin (karyopherin)-alpha, CRM1, NUP58, E2I, RanBP1
62	Development_Role of CDK5 in neuronal development	34	0.003205	0.03895	0.003205	0.03895	7	DCTN1(p150Glued), Beta-catenin, Actin cytoskeletal, PI3K reg class IA (p85), GSK3 beta, PI3K reg class IA (p85-alpha), Tubulin (in microtubules)
63	Cytoskeleton remodeling_Hyaluronic acid/ CD44 signaling pathways	43	0.003246	0.03895	0.003246	0.03895	8	Actin cytoskeletal, PRK2, CD44, PLC-gamma 1, Actin, H-Ras, ROCK1, ERK1/2
64	Signal transduction_AKT signaling	43	0.003246	0.03895	0.003246	0.03895	8	GSK3 alpha/beta, PCNA, 4E-BP1, IGF-1 receptor, Bax, PP2A catalytic, PI3K reg class IA, RPS6
65	Development_S1P2 and S1P3 receptors in cell proliferation and differentiation	26	0.003439	0.04063	0.003439	0.04063	6	ACTA2, MYH11, Actin, H-Ras, SRF, ERK1/2
66	Development_Regulation of epithelial-to-mesenchymal transition (EMT)	64	0.004005	0.0466	0.004005	0.0466	10	VE-cadherin, ACTA2, Caldesmon, Vimentin, Claudin-1, WNT, SRF, EDNRA, ACTB, MMP-2
67	Role of alpha-6/beta-4 integrins in carcinoma progression	45	0.00435	0.04913	0.00435	0.04913	8	ITGB4, 4E-BP1, 14-3-3 gamma, Actin cytoskeletal, PI3K reg class IA (p85), alpha-6/beta-4 integrin, PLC-gamma 1, eIF4E
68	Development_EPO-induced MAPK pathway	45	0.00435	0.04913	0.00435	0.04913	8	PAK3, CrkL, K-RAS, PLC-gamma 1, N-Ras, H-Ras, PLC-gamma, ERK1/2
69	DNA damage_Nucleotide excision repair	36	0.00449	0.04997	0.00449	0.04997	7	PCNA, DDB1, XPC, POLD cat (p125), RPA3, DNA ligase III, RPA2
70	Blood coagulation_GPIb-IX-V-dependent platelet activation	76	0.004764	0.05227	0.004764	0.05227	11	PI3K reg class IA (p85), Alpha-actinin, Protein kinase G1, PI3K reg class IA (p85-alpha), ERK2 (MAPK1), PREL1, Fibrinogen (fibrin), SNAP-23, Actin, 14-3-3 zeta/delta, Collagen I
71	Signal transduction_PTMs in IL-17-induced CIKS-independent signaling pathways	46	0.005	0.05409	0.005	0.05409	8	STAT2, PI3K reg class IA (p85), GSK3 beta, MAPKAPK2, PI3K reg class IA, C/EBPbeta, STAT1, ERK1/2
72	Development_Growth factors in regulation of oligodendrocyte precursor cell proliferation	67	0.005598	0.05939	0.005598	0.05939	10	IGF-1 receptor, PI3K reg class IA (p85), GSK3 beta, FRS2, PKC, PI3K reg class IA, Tenascin-C, PLC-gamma 1, H-Ras, ERK1/2
73	Development_PIP3 signaling in cardiac myocytes	47	0.005722	0.05939	0.005722	0.05939	8	GSK3 alpha/beta, 4E-BP1, IGF-1 receptor, PTP-1B, PI3K reg class IA, RPS6, H-Ras, 14-3-3
74	Development_HGF signaling pathway	47	0.005722	0.05939	0.005722	0.05939	8	CrkL, Beta-catenin, GSK3 beta, Syndecan-1, PI3K reg class IA, PLC-gamma 1, H-Ras, ERK1/2
75	Cell adhesion_Cell-matrix glycoconjugates	38	0.00613	0.06277	0.00613	0.06277	7	Fibulin-1, Plasmin, CD44, Tenascin-C, ITIH2, A1M, Aggrecan
76	Development_BMP7 in brown adipocyte differentiation	39	0.0071	0.07082	0.0071	0.07082	7	ENDOD1, COX IV-1, TFAM, COL5A1, Resistin, PSAT, EDNRA
77	Translation _Regulation of EIF2 activity	39	0.0071	0.07082	0.0071	0.07082	7	GSK3 alpha/beta, Casein kinase II, beta chain (Phosvitin), Casein kinase I, PI3K reg class IA, PKR, H-Ras, ERK1/2
78	Colorectal cancer (general schema)	30	0.007258	0.07146	0.007258	0.07146	6	IGF-1 receptor, Beta-catenin, WNT5A, Ephrin-B, WNT, Ephrin-B receptors
79	Cell cycle_Nucleocytoplasmic transport of CDK/Cyclins	14	0.007481	0.07273	0.007481	0.07273	4	Importin (karyopherin)-alpha, Cyclin A, GSK3 beta, CRM1
80	Apoptosis and survival_Ceramides signaling pathway	40	0.008179	0.07755	0.008179	0.07755	7	PI3K reg class IA (p85), Bax, PI3K reg class IA (p85-alpha), PP2A catalytic, H-Ras, Caspase-3, ERK1/2
81	Transcription_Role of heterochromatin protein 1 (HP1) family in transcriptional silencing	40	0.008179	0.07755	0.008179	0.07755	7	TIF1-beta, DNMT1, Cyclin A2, HP1 alpha, E2I, HP1 gamma, HP1
82	Development_EGFR signaling pathway	71	0.008446	0.07911	0.008446	0.07911	10	PI3K reg class IA (p85), Bax, GSK3 beta, ERK2 (MAPK1), PLC-gamma 1, H-Ras, ILK, STAT1, ERK1/2, MMP-2
83	Development_Neurotrophin family signaling	41	0.009375	0.08621	0.009375	0.08621	7	CrkL, PI3K reg class IA (p85), Bax, PI3K reg class IA, NRAGE(MAGED1), H-Ras, ERK1/2
84	Some pathways of EMT in cancer cells	51	0.009429	0.08621	0.009429	0.08621	8	4E-BP1, Beta-catenin, GSK3 beta, PI3K reg class IA, H-Ras, ILK, EDNRA, STAT1
85	Development_Angiotensin signaling via STATs	32	0.01002	0.08873	0.01002	0.08873	6	STAT2, IRF9, Calcineurin A (catalytic), PP2A catalytic, ISGF3, STAT1
86	Neurophysiological process_Activity-dependent synaptic AMPA receptor removal	62	0.01005	0.08873	0.01005	0.08873	9	eEF2, Actin cytoskeletal, Calcineurin A (catalytic), MAP-1B, PP2A catalytic, PKC, AP-2 alpha subunits, PICK1, Beta-adaptin 2
87	Regulation of CFTR activity (normal and CF)	62	0.01005	0.08873	0.01005	0.08873	9	Casein kinase II, beta chain (Phosvitin), EBP50, PP2A regulatory, Calcineurin A (catalytic), PP2C, PP2A catalytic, SNAP-23, AMPK beta subunit, Tubulin (in microtubules)
88	Immune response_Antiviral actions of Interferons	52	0.01058	0.09237	0.01058	0.09237	8	MHC class I, STAT2, IRF9, PKR, HLA-A, ISGF3, ADAR1, STAT1
89	Transport_Macropinocytosis regulation by growth factors	63	0.01113	0.09607	0.01113	0.09607	9	EHD4, AMPK alpha subunit, Actin cytoskeletal, PI3K reg class IA (p85-alpha), Profilin, K-RAS, BAIAP2, AMPK beta subunit, H-Ras
90	Cell cycle_Spindle assembly and chromosome separation	33	0.01166	0.09779	0.01166	0.09779	6	Importin (karyopherin)-alpha, KNSL1, Tubulin alpha, ZW10, TPX2, Tubulin (in microtubules)
91	Immune response_HMGB1/RAGE signaling pathway	53	0.01184	0.09779	0.01184	0.09779	8	PI3K reg class IA (p85), PI3K reg class IA (p85-alpha), IL1RN, K-RAS, HMGB1, MEK6(MAP2K6), Paxillin, ERK1/2
92	Translation_Translation regulation by Alpha-1 adrenergic receptors	53	0.01184	0.09779	0.01184	0.09779	8	4E-BP1, eEF2, PI3K reg class IA (p85-alpha), eIF4G1/3, ERK2 (MAPK1), H-Ras, eIF4A, eIF4E
93	Development_WNT signaling pathway. Part 2	53	0.01184	0.09779	0.01184	0.09779	8	Beta-catenin, GSK3 beta, CD44, Vimentin, Claudin-1, Dsh, WNT, NRCAM
94	Ovarian cancer (main signaling cascades)	64	0.0123	0.1005	0.0123	0.1005	9	Beta-catenin, GSK3 beta, PI3K reg class IA, K-RAS, H-Ras, ILK, EDNRA, ERK1/2, MMP-2
95	Development_FGFR signaling pathway	54	0.01321	0.1056	0.01321	0.1056	8	MAPKAPK2, Syndecan-1, FRS2, PI3K reg class IA, PLC-gamma 1, H-Ras, MEK6(MAP2K6), ERK1/2
96	Immune response_Role of DAP12 receptors in NK cells	54	0.01321	0.1056	0.01321	0.1056	8	CrkL, Actin cytoskeletal, HLA-C, HLA-B, PI3K reg class IA, PLC-gamma 1, H-Ras, ERK1/2
97	Oxidative stress_Role of ASK1 under oxidative stress	34	0.01347	0.1066	0.01347	0.1066	6	GSK3 alpha/beta, HSF1, GPX1, HSP70, MEK6(MAP2K6), ERK1/2
98	Immune response_IL-13 signaling via JAK-STAT	44	0.01373	0.1076	0.01373	0.1076	7	IL1RN, COL1A2, IGHG4, STAT6, SCCA-2, SCCA-1, STAT1
99	Cell cycle_Initiation of mitosis	25	0.01398	0.1085	0.01398	0.1085	5	Lamin B, Nucleolin, KNSL1, MYRL2, Histone H1
100	Immune response _CCR3 signaling in eosinophils	77	0.01465	0.1116	0.01465	0.1116	10	Myosin II, ROCK, Actin cytoskeletal, Profilin, ERK2 (MAPK1), MELC, MyHC, H-Ras, MRLC, p47-phox
101	Immune response_Fc epsilon RI pathway	55	0.01468	0.1116	0.01468	0.1116	8	IKK-gamma, Calcineurin A (catalytic), PI3K reg class IA, PLC-gamma 1, H-Ras, PLC-gamma, MEK6(MAP2K6), ERK1/2
102	Regulation of GSK3 beta in bipolar disorder	45	0.01545	0.1121	0.01545	0.1121	7	PP2A regulatory, GSK3 beta, PP2A catalytic, Dsh, WNT, H-Ras, ERK1/2
103	Development_Thrombopoietin-regulated cell processes	45	0.01545	0.1121	0.01545	0.1121	7	GSK3 alpha/beta, CrkL, GSK3 beta, PI3K reg class IA, Cyclin A2, H-Ras, ERK1/2
104	Role of Tissue factor in cancer independent of coagulation protease signaling	35	0.01547	0.1121	0.01547	0.1121	6	Actin cytoskeletal, PI3K reg class IA (p85-alpha), ERK2 (MAPK1), Thrombospondin 1, H-Ras, ERK1/2
105	Development_Growth hormone signaling via STATs and PLC/IP3	35	0.01547	0.1121	0.01547	0.1121	6	PTP-1B, PLC-gamma 1, Fibrinogen beta, PLC-gamma, Paxillin, STAT1
106	G-protein signaling_RAC1 in cellular process	35	0.01547	0.1121	0.01547	0.1121	6	PAK3, NckAP1, Actin cytoskeletal, HSPC300, BAIAP2, p47-phox
107	G-protein signaling_Ras family GTPases in kinase cascades (schema)	26	0.01649	0.1173	0.01649	0.1173	5	K-RAS, C/EBPbeta, N-Ras, H-Ras, ERK1/2
108	Apoptosis and survival_NGF signaling pathway	26	0.01649	0.1173	0.01649	0.1173	5	PI3K reg class IA, Nucleophosmin, PLC-gamma 1, H-Ras, Caspase-3
109	Chemotaxis_Lipoxin inhibitory action on Formyl-Met-Leu-Phe-induced neutrophil chemotaxis	46	0.01733	0.1221	0.01733	0.1221	7	ROCK, Actin cytoskeletal, Fibrinogen gamma, MAPKAPK2, Fibrinogen (fibrin), HSP27, MEK6(MAP2K6)
110	Cell cycle_The metaphase checkpoint	36	0.01766	0.1233	0.01766	0.1233	6	INCENP, PMF1, ZW10, HP1 alpha, SPBC24, HP1 gamma
111	Development_Role of proteases in hematopoietic stem cell mobilization	18	0.01896	0.1304	0.01896	0.1304	4	CD44, Cathepsin K, MMP-14, MMP-2
112	Regulation of lipid metabolism_Insulin signaling:generic cascades	47	0.01936	0.1304	0.01936	0.1304	7	4E-BP1, eEF2, GSK3 beta, PI3K reg class IA, RPS6, H-Ras, ERK1/2
113	Development_Leptin signaling via PI3K-dependent pathway	47	0.01936	0.1304	0.01936	0.1304	7	GSK3 alpha/beta, AMPK alpha subunit, CPT-1A, ATP1A1, PTP-1B, PI3K reg class IA, AMPK beta subunit
114	Development_WNT5A signaling	47	0.01936	0.1304	0.01936	0.1304	7	Beta-catenin, PI3K reg class IA (p85), WNT5A, Protein kinase G1, GSK3 beta, Calcineurin A (catalytic), Dsh
115	G-protein signaling_G-Protein alpha-12 signaling pathway	37	0.02006	0.1317	0.02006	0.1317	6	14-3-3 beta/alpha, ROCK, PI3K reg class IA (p85), TC21, PLC-gamma, ERK1/2
116	Development_MAG-dependent inhibition of neurite outgrowth	37	0.02006	0.1317	0.02006	0.1317	6	Myosin II, ROCK, Actin cytoskeletal, MELC, MyHC, MRLC
117	Development_Beta-adrenergic receptors transactivation of EGFR	37	0.02006	0.1317	0.02006	0.1317	6	PP2A catalytic, ERK2 (MAPK1), PI3K reg class IA, CD44, H-Ras, ERK1/2
118	Oxidative phosphorylation	105	0.0206	0.1341	0.0206	0.1341	12	COX VIc, NDUFB7, NDUFS8, NDUFS1, NDUFA13, COX Va, CYC1, NDUFS7, NDUFB4, NDUFB6, UQCRC2, NDUFB10
119	Platelet activation during ADAM-TS13-deficient thrombotic microangiopathy development	28	0.02237	0.1408	0.02237	0.1408	5	Calpain 1(mu), Fibrinogen (fibrin), Histone H2B, Collagen I, Collagen III
120	Cell cycle_Transition and termination of DNA replication	28	0.02237	0.1408	0.02237	0.1408	5	PCNA, Cyclin A, MCM2, FEN1, POLD cat (p125)
121	Development_SDF-1 signaling in hematopoietic stem cell homing	38	0.02267	0.1408	0.02267	0.1408	6	CrkL, PI3K reg class IA (p85), H-Ras, PLC-gamma, Paxillin, ERK1/2
122	Role of tumor microenvironment in plexiform neurofibroma formation in neurofibromatosis type 1	38	0.02267	0.1408	0.02267	0.1408	6	PI3K reg class IA (p85), PI3K reg class IA (p85-alpha), K-RAS, H-Ras, ERK1/2, MMP-2
123	Cytoskeleton remodeling_Alpha-1A adrenergic receptor-dependent inhibition of PI3K	19	0.02292	0.1408	0.02292	0.1408	4	Myosin II, PI3K reg class IA (p85-alpha), MELC, MRLC
124	Development_WNT signaling pathway. Part 1. Degradation of beta-catenin in the absence WNT signaling	19	0.02292	0.1408	0.02292	0.1408	4	Beta-catenin, GSK3 beta, TLE, Casein kinase I alpha
125	DNA damage_NHEJ mechanisms of DSBs repair	19	0.02292	0.1408	0.02292	0.1408	4	Casein kinase II, beta chain (Phosvitin), Sirtuin, FEN1, DNA-PK
126	Immune response_IL-18 signaling	60	0.02389	0.1424	0.02389	0.1424	8	PI3K reg class IA (p85-alpha), PI3K reg class IA, IL-18, H-Ras, CD147, MEK6(MAP2K6), p47-phox, ERK1/2
127	Oxidative stress_Role of Sirtuin1 and PGC1-alpha in activation of antioxidant defense system	60	0.02389	0.1424	0.02389	0.1424	8	GSTP1, AMPK alpha subunit, GPX1, KEAP1, GSTA5, PRDX1, GCL reg, AMPK beta subunit
128	Development_Thromboxane A2 signaling pathway	49	0.02391	0.1424	0.02391	0.1424	7	GSK3 alpha/beta, Beta-catenin, PI3K reg class IA (p85), PKC, PI3K reg class IA, H-Ras, ERK1/2
129	Immune response_Lectin induced complement pathway	49	0.02391	0.1424	0.02391	0.1424	7	C2, C7, C1 inhibitor, C2b, Factor I, C8alpha, C2a
130	Transcription_P53 signaling pathway	39	0.02551	0.1507	0.02551	0.1507	6	Beta-catenin, XPC, MAP4, FHL2, HSP27, MMP-2
131	DNA damage_Mismatch repair	20	0.02735	0.1591	0.02735	0.1591	4	PCNA, MSH2, RPA3, RPA2
132	Cytoskeleton remodeling_Role of Activin A in cytoskeleton remodeling	20	0.02735	0.1591	0.02735	0.1591	4	ACTA2, FTase-alpha, ROCK1, Paxillin
133	Development_Gastrin in cell growth and proliferation	62	0.02852	0.1637	0.02852	0.1637	8	Beta-catenin, PI3K reg class IA (p85), PI3K reg class IA (p85-alpha), ERK2 (MAPK1), PLC-gamma 1, H-Ras, MEK6(MAP2K6), ERK1/2
134	Cytoskeleton remodeling_Role of PKA in cytoskeleton reorganisation	40	0.02856	0.1637	0.02856	0.1637	6	14-3-3 beta/alpha, ROCK, Actin cytoskeletal, LASP1, MELC, Paxillin
135	IL-6 signaling in multiple myeloma	51	0.02915	0.164	0.02915	0.164	7	PI3K reg class IA (p85), GSK3 beta, K-RAS, Bcl-6, N-Ras, STAT1, ERK1/2
136	Immune response_IL-4 - antiapoptotic action	30	0.02947	0.164	0.02947	0.164	5	GSK3 beta, STAT6, PI3K reg class IA, H-Ras, ERK1/2
137	Cell adhesion_Gap junctions	30	0.02947	0.164	0.02947	0.164	5	Tubulin beta, Tubulin alpha, PKC, Actin, Tubulin (in microtubules)
138	Development_Slit-Robo signaling	30	0.02947	0.164	0.02947	0.164	5	ROCK, Actin cytoskeletal, Actin, ACTB, Tubulin (in microtubules)
139	Transport_Macropinocytosis	12	0.03019	0.1668	0.03019	0.1668	3	Actin cytoskeletal, Rab-7, Tubulin (in microtubules)
140	Immune response_HMGB1 release from the cell	41	0.03185	0.1745	0.03185	0.1745	6	PI3K reg class IA (p85), CRM1, PI3K reg class IA, HMGB1, Karyopherin alpha 1, HSPA1A
141	Immune response_Classical complement pathway	52	0.03204	0.1745	0.03204	0.1745	7	C2, C7, C1 inhibitor, C2b, Factor I, C8alpha, C2a
142	Immune response_IL-15 signaling	64	0.03372	0.1824	0.03372	0.1824	8	4E-BP1, PI3K reg class IA (p85), ERK2 (MAPK1), PLC-gamma 1, H-Ras, MEK6(MAP2K6), eIF4E, ERK1/2
143	Apoptosis and survival_Role of PKR in stress-induced apoptosis	53	0.03511	0.186	0.03511	0.186	7	4E-BP1, PP2A regulatory, PP2A catalytic, PKR, Caspase-3, eIF4E, ERK1/2
144	Development_Differentiation of white adipocytes	53	0.03511	0.186	0.03511	0.186	7	A-FABP, C/EBPbeta, Resistin, FTase-alpha, H-Ras, PSAT, ERK1/2
145	Development_Endothelin-1/EDNRA signaling	53	0.03511	0.186	0.03511	0.186	7	Beta-catenin, GSK3 beta, PI3K reg class IA, H-Ras, MEK6(MAP2K6), EDNRA, ERK1/2
146	Development_Growth hormone signaling via PI3K/AKT and MAPK cascades	42	0.03538	0.1861	0.03538	0.1861	6	4E-BP1, GSK3 beta, PI3K reg class IA (p85-alpha), ERK2 (MAPK1), C/EBPbeta, H-Ras
147	Cell cycle_Sister chromatid cohesion	22	0.03764	0.1926	0.03764	0.1926	4	PCNA, Rad21, Stromalins 1/2, Histone H1
148	Cytoskeleton remodeling_ESR1 action on cytoskeleton remodeling and cell migration	22	0.03764	0.1926	0.03764	0.1926	4	EBP50, Actin cytoskeletal, PI3K reg class IA (p85), ILK
149	Development_PDGF signaling via STATs and NF-kB	32	0.03783	0.1926	0.03783	0.1926	5	STAT6, PI3K reg class IA, PKR, H-Ras, STAT1
150	Signal transduction_ERK1/2 signaling pathway	32	0.03783	0.1926	0.03783	0.1926	5	ERK2 (MAPK1), K-RAS, N-Ras, H-Ras, ERK1/2
151	Development_Role of HDAC and calcium/calmodulin-dependent kinase (CaMK) in control of skeletal myogenesis	54	0.03837	0.1926	0.03837	0.1926	7	IGF-1 receptor, Calcineurin A (catalytic), MAP3K2 (MEKK2), PI3K reg class IA, PGAM2, MEK6(MAP2K6), 14-3-3
152	Immune response_CCL2 signaling	54	0.03837	0.1926	0.03837	0.1926	7	VE-cadherin, Actin cytoskeletal, PI3K reg class IA (p85), p47-phox, ERK1/2, MMP-14, MMP-2
153	Immune response_BCR pathway	54	0.03837	0.1926	0.03837	0.1926	7	GSK3 beta, Calcineurin A (catalytic), PI3K reg class IA, Bcl-6, H-Ras, PLC-gamma, ERK1/2
154	Pentose phosphate pathway/ Rodent version	43	0.03915	0.1927	0.03915	0.1927	6	TKT, TALDO, KPR1, G6PD, KPR2, TKT2
155	Development_VEGF signaling and activation	43	0.03915	0.1927	0.03915	0.1927	6	IKK-gamma, PKC, PI3K reg class IA, PLC-gamma 1, H-Ras, ERK1/2
156	Apoptosis and survival_Anti-apoptotic action of Gastrin	43	0.03915	0.1927	0.03915	0.1927	6	ROCK, PI3K reg class IA (p85), Bax, PLC-gamma 1, SRF, ERK1/2
157	Aberrant B-Raf signaling in melanoma progression	55	0.04183	0.2046	0.04183	0.2046	7	AMPK alpha subunit, ROCK, PDE5A, ITGA6, ERK2 (MAPK1), ROCK1, ERK1/2
158	Development_EGFR signaling via small GTPases	33	0.0425	0.2066	0.0425	0.2066	5	PI3K reg class IA, K-RAS, N-Ras, H-Ras, ERK1/2
159	Immune response_IL-4 signaling pathway	44	0.04316	0.2072	0.04316	0.2072	6	GSK3 beta, IGHG4, STAT6, PI3K reg class IA, H-Ras, ERK1/2
160	K-RAS signaling in pancreatic cancer	44	0.04316	0.2072	0.04316	0.2072	6	GSK3 alpha/beta, GLUT1, Bax, K-RAS, Thrombospondin 1, ERK1/2
161	Action of GSK3 beta in bipolar disorder	23	0.04351	0.2076	0.04351	0.2076	4	Beta-catenin, Bax, GSK3 beta, MAP-1B
162	Platelet activation as a result of endothelial dysfunction after stenting	56	0.04548	0.2156	0.04548	0.2156	7	Plasminogen, Actin cytoskeletal, Protein kinase G1, Plasmin, PKC, Fibrinogen (fibrin), Collagen I
163	Cell adhesion_Ephrin signaling	45	0.04743	0.2172	0.04743	0.2172	6	Ephrin-A receptors, Ephrin-B, Ephrin-B receptors, H-Ras, Intersectin, Paxillin
164	Development_Adiponectin signaling	45	0.04743	0.2172	0.04743	0.2172	6	AMPK alpha subunit, Casein kinase II, beta chain (Phosvitin), H-Ras, Caspase-3, APPL, ERK1/2
165	Signal transduction_Erk Interactions: Inhibition of Erk	34	0.04751	0.2172	0.04751	0.2172	5	Calcineurin A (catalytic), PP2A catalytic, PKC, ERK2 (MAPK1), ERK1/2
166	Apoptosis and survival_Caspase cascade	34	0.04751	0.2172	0.04751	0.2172	5	Lamin B, IGF-1 receptor, Bax, Caspase-3, Caspase-4
167	Development_S1P1 receptor signaling via beta-arrestin	34	0.04751	0.2172	0.04751	0.2172	5	PI3K reg class IA (p85-alpha), ERK2 (MAPK1), H-Ras, GRK2, ERK1/2
168	Apoptosis and survival_Role of CDK5 in neuronal death and survival	34	0.04751	0.2172	0.04751	0.2172	5	PI3K reg class IA (p85), Bax, H-Ras, Caspase-3, ERK1/2
169	Development_Cytokine-mediated regulation of megakaryopoiesis	57	0.04933	0.2214	0.04933	0.2214	7	4E-BP1, PI3K reg class IA (p85), GSK3 beta, PI3K reg class IA, 14-3-3 zeta/delta, STAT1, ERK1/2
170	Immune response_CD16 signaling in NK cells	69	0.04946	0.2214	0.04946	0.2214	8	Actin cytoskeletal, Calcineurin A (catalytic), ERK2 (MAPK1), PI3K reg class IA, PLA2, PLC-gamma 1, H-Ras, ERK1/2
171	Development_GDNF signaling	24	0.04987	0.2214	0.04987	0.2214	4	PLC-gamma 1, H-Ras, Paxillin, ERK1/2
172	Putative pathways of hormone action in neurofibromatosis type 1	24	0.04987	0.2214	0.04987	0.2214	4	PI3K reg class IA (p85), PI3K reg class IA (p85-alpha), PI3K reg class IA, K-RAS
173	Development_Mu-type opioid receptor signaling via Beta-arrestin	24	0.04987	0.2214	0.04987	0.2214	4	Dynamin-1, ERK2 (MAPK1), GRK2, ERK1/2
174	Histidine-glutamate-glutamine and proline metabolism/ Rodent version	120	0.05057	0.2218	0.05057	0.2218	12	GABT, AL4A1, GNA1, ALD9A1, DHE3, GMPS, P5CR2, P4HA, GLNA, AOC2, MAOB, AL3A1
175	Immune response_MIF-induced cell adhesion, migration and angiogenesis	46	0.05194	0.2218	0.05194	0.2218	6	ROCK, PI3K reg class IA (p85), CD74, CD44, H-Ras, ERK1/2
176	Immune response_Fc gamma R-mediated phagocytosis in macrophages	46	0.05194	0.2218	0.05194	0.2218	6	Myosin II, Actin cytoskeletal, Profilin, PI3K reg class IA, PLC-gamma 1, Paxillin
177	Development_Hedgehog signaling	46	0.05194	0.2218	0.05194	0.2218	6	Beta-catenin, Casein kinase I, GSK3 beta, CDC37, SAP18, GRK2
178	Immune response_MIF - the neuroendocrine-macrophage connector	46	0.05194	0.2218	0.05194	0.2218	6	PP2A catalytic, CD74, PKC, PLA2, PRDX1, ERK1/2
179	wtCFTR and deltaF508 traffic / Membrane expression (normal and CF)	46	0.05194	0.2218	0.05194	0.2218	6	EBP50, SNAP-23, Calreticulin, EHD1, NEDD4L, Tubulin (in microtubules)
180	Immune response_Oncostatin M signaling via MAPK in mouse cells	35	0.05285	0.2218	0.05285	0.2218	5	ERK2 (MAPK1), C/EBPbeta, H-Ras, STAT1, ERK1/2
181	Development_TGF-beta-dependent induction of EMT via SMADs	35	0.05285	0.2218	0.05285	0.2218	5	HMGA2, Vimentin, Claudin-1, ILK, MMP-2
182	Role of growth factor receptors transactivation by Hyaluronic acid / CD44 signaling in tumor progression	35	0.05285	0.2218	0.05285	0.2218	5	CD44, H-Ras, p47-phox, ERK1/2, MMP-2
183	Neurophysiological process_EphB receptors in dendritic spine morphogenesis and synaptogenesis	35	0.05285	0.2218	0.05285	0.2218	5	Actin cytoskeletal, Ephrin-B, Ephrin-B receptors, Intersectin, Ephrin-B receptor 2
184	Glycine, serine, cysteine and threonine metabolism	121	0.05328	0.2224	0.05328	0.2224	12	H protein N6-lipoyllysine, SYTC, SDHL, GlyRS, H protein N6-dihydrolipoyllysine, SERA, GCSH, SERB, AOC2, PSAT, DLDH, GATM
185	Immune response_Regulatory role of C1q in platelet activation	15	0.05478	0.2274	0.05478	0.2274	3	PKC, Collagen I, Collagen III
186	Transcription_Transcription regulation of aminoacid metabolism	25	0.0567	0.2312	0.0567	0.2312	4	PKC, KEAP1, GCL reg, ERK1/2
187	Development_TGF-beta-dependent induction of EMT via MAPK	47	0.05671	0.2312	0.05671	0.2312	6	Vimentin, Claudin-1, H-Ras, MEK6(MAP2K6), ERK1/2, MMP-2
188	Blood coagulation_GPCRs in platelet aggregation	71	0.0569	0.2312	0.0569	0.2312	8	Myosin II, ROCK, Actin cytoskeletal, PREL1, MELC, Fibrinogen (fibrin), SNAP-23, MRLC
189	Blood coagulation_Platelet microparticle generation	71	0.0569	0.2312	0.0569	0.2312	8	Actin cytoskeletal, PTP-1B, PKC, Calpain 1(mu), Fibrinogen (fibrin), MyHC, Caspase-3, Collagen I
190	Neurophysiological process_Constitutive and activity-dependent synaptic AMPA receptor delivery	59	0.05763	0.2317	0.05763	0.2317	7	Chapsyn-110, Actin cytoskeletal, PKC, PICK1, SNAP-23, Dynamin-3, SAP97 (DLG1)
191	Immune response_TREM1 signaling pathway	59	0.05763	0.2317	0.05763	0.2317	7	IKK-gamma, Bax, Calcineurin A (catalytic), PI3K reg class IA, H-Ras, PLC-gamma, ERK1/2
192	Cell adhesion_Tight junctions	36	0.05853	0.2329	0.05853	0.2329	5	Myosin II, CSDA, JAM1, Claudin-1, Actin
193	Immune response_Regulation of T cell function by CTLA-4	36	0.05853	0.2329	0.05853	0.2329	5	AP-1 beta subunit, PI3K reg class IA (p85), PP2A catalytic, PP2A cat (alpha), Beta-adaptin 2
194	Glycine, serine, cysteine and threonine metabolism/ Rodent version	123	0.05898	0.2335	0.05898	0.2335	12	H protein N6-lipoyllysine, SYTC, SDHL, GlyRS, H protein N6-dihydrolipoyllysine, SERA, GCSH, SERB, AOC2, PSAT, DLDH, GATM
195	Neurophysiological process_Dopamine D2 receptor transactivation of PDGFR in CNS	26	0.06401	0.2491	0.06401	0.2491	4	PP2A regulatory, PP2A catalytic, PKC, PLC-gamma 1
196	Muscle contraction_Delta-type opioid receptor in smooth muscle contraction	26	0.06401	0.2491	0.06401	0.2491	4	Myosin II, ILK, MRLC, MYRL2
197	Immune response_Oncostatin M signaling via MAPK in human cells	37	0.06454	0.2491	0.06454	0.2491	5	ERK2 (MAPK1), C/EBPbeta, H-Ras, STAT1, ERK1/2
198	Cell adhesion_Role of tetraspanins in the integrin-mediated cell adhesion	37	0.06454	0.2491	0.06454	0.2491	5	ROCK, Actin cytoskeletal, CD82, CD9, Actin
199	Role of red blood cell adhesion to endothelium in vaso-occlusion in Sickle cell disease	37	0.06454	0.2491	0.06454	0.2491	5	TfR1, CD44, Thrombospondin 1, CD147, ERK1/2
200	Fructose metabolism	73	0.06501	0.2496	0.06501	0.2496	8	F261, F264, F263, AK1BA, HXK2, HXK1, ALDOC, PMM2
201	Immune response_iC3b-induced phagocytosis via alpha-M/beta-2 integrin	61	0.06674	0.2498	0.06674	0.2498	7	Myosin II, Actin cytoskeletal, PI3K reg class IA (p85), Profilin II, PKC, PREL1, p47-phox
202	Development_c-Kit ligand signaling pathway during hemopoiesis	61	0.06674	0.2498	0.06674	0.2498	7	CrkL, PI3K reg class IA (p85), H-Ras, PLC-gamma, Paxillin, STAT1, ERK1/2
203	Development_Melanocyte development and pigmentation	49	0.06701	0.2498	0.06701	0.2498	6	Beta-catenin, Protein kinase G1, GSK3 beta, PI3K reg class IA, H-Ras, ERK1/2
204	Transcription_CREB pathway	49	0.06701	0.2498	0.06701	0.2498	6	IGF-1 receptor, PP2A catalytic, PI3K reg class IA, H-Ras, MEK6(MAP2K6), ERK1/2
205	Neurophysiological process_Long-term depression in cerebellum	49	0.06701	0.2498	0.06701	0.2498	6	IGF-1 receptor, PP2A catalytic, PICK1, H-Ras, ERK1/2, Protein kinase G
206	Development_G-CSF signaling	49	0.06701	0.2498	0.06701	0.2498	6	PI3K reg class IA (p85), C/EBPbeta, H-Ras, p47-phox, STAT1, ERK1/2
207	Ubiquinone metabolism	74	0.06932	0.2572	0.06932	0.2572	8	NDUFB7, NDUFS8, NDUFS1, NDUFA13, NDUFS7, NDUFB4, NDUFB6, NDUFB10
208	Signal transduction_Soluble CXCL16 signaling	38	0.07088	0.2603	0.07088	0.2603	5	IKK-gamma, 4E-BP1, CD44, ERK1/2, MMP-2
209	Role of Endothelin-1 in inflammation and vasoconstriction in Sickle cell disease	38	0.07088	0.2603	0.07088	0.2603	5	PI3K reg class IA (p85), EDNRA, p47-phox, ERK1/2, Casein kinase II
210	Muscle contraction_Oxytocin signaling in uterus and mammary gland	62	0.07161	0.2603	0.07161	0.2603	7	eEF2, PLA2(hGIIA), ROCK, PP2A catalytic, PKC, H-Ras, ERK1/2
211	Transcription_Role of Akt in hypoxia induced HIF1 activation	27	0.07179	0.2603	0.07179	0.2603	4	GLUT1, GSK3 beta, ARD1, HSP70
212	Apoptosis and survival_HTR1A signaling	50	0.07254	0.2603	0.07254	0.2603	6	PP2A regulatory, Bax, PP2A catalytic, ERK2 (MAPK1), H-Ras, Caspase-3
213	Development_GM-CSF signaling	50	0.07254	0.2603	0.07254	0.2603	6	PI3K reg class IA (p85), PI3K reg class IA (p85-alpha), H-Ras, 14-3-3 zeta/delta, Caspase-3, ERK1/2
214	Immune response_IL-13 signaling via PI3K-ERK	50	0.07254	0.2603	0.07254	0.2603	6	PI3K reg class IA (p85-alpha), COL1A2, Tenascin-C, PLC-gamma 1, H-Ras, ERK1/2
215	Regulation of lipid metabolism_Regulation of acetyl-CoA carboxylase 1 activity in lipogenic tissue	17	0.07509	0.267	0.07509	0.267	3	AMPK alpha subunit, CPT-1A, AMPK beta subunit
216	Regulation of lipid metabolism_Regulation of acetyl-CoA carboxylase 1 activity in keratinocytes	17	0.07509	0.267	0.07509	0.267	3	AMPK alpha subunit, CPT-1A, AMPK beta subunit
217	Development_ERBB-family signaling	39	0.07755	0.2732	0.07755	0.2732	5	IKK-gamma, PI3K reg class IA, PLC-gamma 1, H-Ras, ERK1/2
218	Immune response_TSLP signalling	39	0.07755	0.2732	0.07755	0.2732	5	STAT6, PI3K reg class IA, H-Ras, STAT1, ERK1/2
219	Immune response_Function of MEF2 in T lymphocytes	51	0.07833	0.2734	0.07833	0.2734	6	Calcineurin A (catalytic), MAP3K2 (MEKK2), PKC, PLC-gamma 1, MEK6(MAP2K6), 14-3-3
220	Chemotaxis_Inhibitory action of lipoxins on IL-8- and Leukotriene B4-induced neutrophil migration	51	0.07833	0.2734	0.07833	0.2734	6	Myosin II, Actin cytoskeletal, Alpha-actinin, MELC, MRLC, ERK1/2
221	Development_Role of CNTF and LIF in regulation of oligodendrocyte development	28	0.08003	0.2769	0.08003	0.2769	4	PI3K reg class IA, Caspase-3, STAT1, 14-3-3
222	Immune response_Antigen presentation by MHC class I	28	0.08003	0.2769	0.08003	0.2769	4	MHC class I, PSMD1, PSME3, Calreticulin
223	Transcription_Sirtuin6 regulation and functions	64	0.08195	0.2822	0.08195	0.2822	7	AMPK alpha subunit, CPT-1A, GLUT1, HMGCS1, ALDOC, AMPK beta subunit, DNA-PK
224	Development_FGF-family signaling	52	0.08436	0.288	0.08436	0.288	6	FRS2, ERK2 (MAPK1), PI3K reg class IA, PLC-gamma 1, H-Ras, MEK6(MAP2K6)
225	G-protein signaling_Proinsulin C-peptide signaling	52	0.08436	0.288	0.08436	0.288	6	PI3K reg class IA (p85), ATP1A1, PI3K reg class IA (p85-alpha), PI3K reg class IA, H-Ras, ERK1/2
226	Transcription_Assembly of RNA Polymerase II preinitiation complex on TATA-less promoters	18	0.08631	0.2933	0.08631	0.2933	3	PCNA, APP, TFII-I
227	Development_Role of IL-8 in angiogenesis	65	0.08743	0.2958	0.08743	0.2958	7	IKK-gamma, VE-cadherin, PI3K reg class IA (p85), PI3K reg class IA (p85-alpha), Paxillin, ERK1/2, MMP-14
228	Apoptosis and survival_nAChR in apoptosis inhibition and cell cycle progression	29	0.08871	0.2975	0.08871	0.2975	4	4E-BP1, GSK3 alpha, PI3K reg class IA (p85), GSK3 beta
229	Apoptosis and survival_p53-dependent apoptosis	29	0.08871	0.2975	0.08871	0.2975	4	p73, Bax, 14-3-3 sigma, Caspase-3
230	Immune response_Inhibitory PD-1 signaling in T cells	53	0.09065	0.3001	0.09065	0.3001	6	MHC class I, PI3K reg class IA (p85), GSK3 beta, Csk, PLC-gamma 1, ERK1/2
231	ENaC regulation in normal and CF airways	53	0.09065	0.3001	0.09065	0.3001	6	AMPK alpha subunit, PI3K reg class IA, SERPINE2, ERK1/2, Protein kinase G, NEDD4L
232	Cell cycle_Influence of Ras and Rho proteins on G1/S Transition	53	0.09065	0.3001	0.09065	0.3001	6	GSK3 beta, PI3K reg class IA, Cyclin A2, H-Ras, MRLC, ERK1/2
233	Cell adhesion_Role of CDK5 in cell adhesion	9	0.0951	0.3129	0.0951	0.3129	2	Beta-catenin, Alpha-catenin
234	Immune response_HSP60 and HSP70/ TLR signaling pathway	54	0.09719	0.3129	0.09719	0.3129	6	IKK-gamma, MHC class I, HSP60, HSP70, MEK6(MAP2K6), ERK1/2
235	Immune response_IL-16 signaling pathway	54	0.09719	0.3129	0.09719	0.3129	6	PI3K reg class IA (p85-alpha), PKC, CD9, PPP1R12C, PLC-gamma 1, Caspase-3
236	Role of prenatal nicotine exposure in apoptosis and proliferation of pancreatic beta cells	30	0.09783	0.3129	0.09783	0.3129	4	IGF-1 receptor, Bax, GPX1, Caspase-3
237	Regulation of lipid metabolism_RXR-dependent regulation of lipid metabolism via PPAR, RAR and VDR	30	0.09783	0.3129	0.09783	0.3129	4	CPT-1A, APOA1, ADHG, CYP4F2
238	Transport_Aldosterone-mediated regulation of ENaC sodium transport	30	0.09783	0.3129	0.09783	0.3129	4	SAHH, ERK2 (MAPK1), K-RAS, NEDD4L
239	DNA damage_Role of Brca1 and Brca2 in DNA repair	30	0.09783	0.3129	0.09783	0.3129	4	PCNA, Histone H2AX, XPC, MSH2
240	Apoptosis and survival_Granzyme A signaling	30	0.09783	0.3129	0.09783	0.3129	4	SET, Histone H2B, DNA-PK, Histone H1
241	Regulation of lipid metabolism_Regulation of acetyl-CoA carboxylase 2 activity in muscle	19	0.0982	0.3129	0.0982	0.3129	3	AMPK alpha subunit, PP2A catalytic, AMPK beta subunit
242	Immune response_Platelet activating factor/ PTAFR pathway signaling	55	0.104	0.3286	0.104	0.3286	6	STAT2, Actin cytoskeletal, MAPKAPK2, Calcineurin A (catalytic), PI3K reg class IA, STAT1
243	Apoptosis and survival_NO synthesis and signaling	55	0.104	0.3286	0.104	0.3286	6	PDE5A, Protein kinase G1, Calcineurin A (catalytic), PI3K reg class IA (p85-alpha), H-Ras, ERK1/2
244	Cytoskeleton remodeling_Fibronectin-binding integrins in cell motility	31	0.1074	0.3314	0.1074	0.3314	4	ROCK, Actin cytoskeletal, PI3K reg class IA (p85), Alpha-actinin
245	Immune response_IL-6 signaling pathway	31	0.1074	0.3314	0.1074	0.3314	4	C/EBPbeta, H-Ras, SRF, ERK1/2
246	Development_Transactivation of PDGFR in non-neuronal cells by Dopamine D2 receptor	31	0.1074	0.3314	0.1074	0.3314	4	ERK2 (MAPK1), PI3K reg class IA, PLC-gamma 1, H-Ras
247	Methionine-cysteine-glutamate metabolism	43	0.1074	0.3314	0.1074	0.3314	5	DNMT1, SAHH2, GluProRS, SAHH, GCL reg
248	Development_Notch Signaling Pathway	43	0.1074	0.3314	0.1074	0.3314	5	p63, p73, SKIP (Ski-interacting protein), TLE, c-Rel (NF-kB subunit)
249	Regulation of Tissue factor signaling in cancer	43	0.1074	0.3314	0.1074	0.3314	5	Heparanase 1, ERK2 (MAPK1), K-RAS, SRF, ERK1/2
250	Regulation of degradation of wtCFTR	20	0.1107	0.3341	0.1107	0.3341	3	HSP105, UFD1, VCP
251	Development_FGF2-dependent induction of EMT	20	0.1107	0.3341	0.1107	0.3341	3	PI3K reg class IA (p85), FRS2, Collagen I
252	wtCFTR and deltaF508-CFTR traffic / Clathrin coated vesicles formation (normal and CF)	20	0.1107	0.3341	0.1107	0.3341	3	Actin cytoskeletal, Myosin I, Actin
253	Development_Keratinocyte differentiation	56	0.111	0.3341	0.111	0.3341	6	Keratin 10, PLC-gamma 1, H-Ras, MEK6(MAP2K6), Cystatin A, ERK1/2
254	Chemotaxis_CCL2-induced chemotaxis	56	0.111	0.3341	0.111	0.3341	6	ROCK, Actin cytoskeletal, PI3K reg class IA (p85), H-Ras, Paxillin, ERK1/2
255	Impaired inhibitory action of lipoxins on neutrophil migration in CF	56	0.111	0.3341	0.111	0.3341	6	Myosin II, Actin cytoskeletal, Alpha-actinin, MELC, MRLC, ERK1/2
256	Immune response_Gastrin in inflammatory response	69	0.1114	0.3341	0.1114	0.3341	7	ELAVL1 (HuR), PAI2, PI3K reg class IA (p85), ERK2 (MAPK1), PLC-gamma 1, H-Ras, MEK6(MAP2K6)
257	ATP/ITP metabolism	124	0.1148	0.3381	0.1148	0.3381	11	5'-NTC, POLR1A, AMD3, RRP4, RRP42, ADAR1, RRM1, PNPH, AMP deaminase, ADA, PR44 (DIS3)
258	Development_Flt3 signaling	44	0.1157	0.3381	0.1157	0.3381	5	CrkL, PI3K reg class IA (p85), H-Ras, MEK6(MAP2K6), ERK1/2
259	Immune response_CRTH2 signaling in Th2 cells	44	0.1157	0.3381	0.1157	0.3381	5	Bax, GSK3 beta, Calcineurin A (catalytic), PKC, 14-3-3
260	Transcription_Sin3 and NuRD in transcription regulation	44	0.1157	0.3381	0.1157	0.3381	5	NRB54, PSF, SAP18, p66alpha, MTA1
261	Influence of smoking on activation of EGFR signaling in lung cancer cells	44	0.1157	0.3381	0.1157	0.3381	5	ERK2 (MAPK1), H-Ras, MEK6(MAP2K6), ERK1/2, MMP-2
262	Pentose phosphate pathway	44	0.1157	0.3381	0.1157	0.3381	5	TKT, TALDO, KPR1, G6PD, KPR2
263	Fructose metabolism/ Rodent version	83	0.1158	0.3381	0.1158	0.3381	8	F261, F264, F263, AK1BA, HXK2, HXK1, ALDOC, PMM2
264	Putative pathways for stimulation of fat cell differentiation by Bisphenol A	32	0.1173	0.3386	0.1173	0.3386	4	Beta-catenin, A-FABP, PI3K reg class IA, C/EBPbeta
265	Protein folding and maturation_Bradykinin / Kallidin maturation	32	0.1173	0.3386	0.1173	0.3386	4	ECE1, Plasmin, Prolyl endopeptidase, Tissue kallikreins
266	Signal transduction_PTMs in IL-17-induced CIKS-dependent MAPK signaling pathways	32	0.1173	0.3386	0.1173	0.3386	4	IKK-gamma, C/EBPbeta, MEK6(MAP2K6), ERK1/2
267	Cytoskeleton remodeling_FAK signaling	57	0.1182	0.3388	0.1182	0.3388	6	GSK3 beta, PI3K reg class IA, PLC-gamma 1, H-Ras, Paxillin, ERK1/2
268	Immune response_IL-33 signaling pathway	57	0.1182	0.3388	0.1182	0.3388	6	IKK-gamma, PI3K reg class IA, Histone H2A, Histone H2B, MEK6(MAP2K6), ERK1/2
269	Lysine metabolism	84	0.1218	0.3477	0.1218	0.3477	8	ODO2, ARD1, ALD9A1, ECHS1, AASS, AK1BA, DLDH, HCDH
270	Development_Role of HGF in hematopoietic stem cell mobilization	21	0.1238	0.3482	0.1238	0.3482	3	PI3K reg class IA, MMP-14, MMP-2
271	Transcription_ChREBP regulation pathway	21	0.1238	0.3482	0.1238	0.3482	3	AMPK alpha subunit, PP2A catalytic, AMPK beta subunit
272	Role of ZNF202 in regulation of expression of genes involved in atherosclerosis	21	0.1238	0.3482	0.1238	0.3482	3	TIF1-beta, APOE, PLTP
273	Development_Ligand-independent activation of ESR1 and ESR2	45	0.1242	0.3482	0.1242	0.3482	5	IGF-1 receptor, ERK2 (MAPK1), PI3K reg class IA, H-Ras, ERK1/2
274	Development_Membrane-bound ESR1: interaction with growth factors signaling	45	0.1242	0.3482	0.1242	0.3482	5	GSK3 alpha/beta, IGF-1 receptor, PI3K reg class IA, H-Ras, ERK1/2
275	Hyaluronic acid/ CD44 signaling in cancer	58	0.1257	0.3486	0.1257	0.3486	6	Actin cytoskeletal, ERK2 (MAPK1), Collagen IV, CD44, PDCD4, ROCK1
276	Development_Prolactin receptor signaling	58	0.1257	0.3486	0.1257	0.3486	6	PI3K reg class IA (p85), C/EBPbeta, H-Ras, PLC-gamma, STAT1, ERK1/2
277	Effect of H. pylori infection on gastric epithelial cell proliferation	58	0.1257	0.3486	0.1257	0.3486	6	CrkL, Calcineurin A (catalytic), Csk, H-Ras, PLC-gamma, ERK1/2
278	p53 signaling in Prostate Cancer	33	0.1276	0.3522	0.1276	0.3522	4	PI3K reg class IA (p85), MAP4, IBP3, Tubulin (in microtubules)
279	Transport_Intracellular cholesterol transport	85	0.128	0.3522	0.128	0.3522	8	APOA1, CES1, Rab-7, Caveolin-2, LIPA, VIP36, EHD3, EHD1
280	Development_GDNF family signaling	46	0.133	0.3621	0.133	0.3621	5	PI3K reg class IA (p85), FRS2, H-Ras, PLC-gamma, ERK1/2
281	Development_Endothelin-1/EDNRA transactivation of EGFR	46	0.133	0.3621	0.133	0.3621	5	PI3K reg class IA, H-Ras, EDNRA, Collagen I, ERK1/2
282	Immune response_IL-5 signalling	46	0.133	0.3621	0.133	0.3621	5	CrkL, PI3K reg class IA (p85), H-Ras, STAT1, ERK1/2
283	Immune response_Immunological synapse formation	59	0.1334	0.3621	0.1334	0.3621	6	CrkL, Actin cytoskeletal, Alpha-actinin, PI3K reg class IA, PLC-gamma 1, LFA-3
284	Lysine metabolism/ Rodent version	86	0.1343	0.3631	0.1343	0.3631	8	ODO2, ARD1, ALD9A1, ECHS1, AASS, AK1BA, DLDH, HCDH
285	Cytoskeleton remodeling_CDC42 in cellular processes	22	0.1374	0.3662	0.1374	0.3662	3	PAK3, Actin cytoskeletal, COPG2
286	Development_CNTF receptor signaling	34	0.1383	0.3662	0.1383	0.3662	4	PI3K reg class IA, H-Ras, STAT1, ERK1/2
287	Chemotaxis_CXCR4 signaling pathway	34	0.1383	0.3662	0.1383	0.3662	4	CrkL, ERK2 (MAPK1), H-Ras, Paxillin
288	Apoptosis and survival_Cytoplasmic/mitochondrial transport of proapoptotic proteins Bid, Bmf and Bim	34	0.1383	0.3662	0.1383	0.3662	4	Bax, N-myristoyltransferase, DLC2 (Dynein LC8b), DLC1 (Dynein LC8a)
289	Immune response_Role of the Membrane attack complex in cell survival	34	0.1383	0.3662	0.1383	0.3662	4	C7, H-Ras, C8alpha, ERK1/2
290	G-protein signaling_G-Protein alpha-q signaling cascades	34	0.1383	0.3662	0.1383	0.3662	4	ROCK, H-Ras, GRK2, PLC-gamma
291	Immune response_IL-17 signaling pathways	60	0.1414	0.3705	0.1414	0.3705	6	IKK-gamma, GSK3 beta, PI3K reg class IA, C/EBPbeta, MEK6(MAP2K6), ERK1/2
292	Apoptosis and survival_TNF-alpha-induced ROS-dependent Caspase-3 signaling	60	0.1414	0.3705	0.1414	0.3705	6	PI3K reg class IA (p85), Bax, GPX1, Caspase-3, MEK6(MAP2K6), p47-phox
293	Immune response_LTBR1 signaling	60	0.1414	0.3705	0.1414	0.3705	6	AUF1, CRM1, PKC, H-Ras, p47-phox, ERK1/2
294	Development_PDGF signaling via MAPK cascades	47	0.1421	0.3712	0.1421	0.3712	5	PI3K reg class IA, PLC-gamma 1, H-Ras, SRF, ERK1/2
295	Development_EPO-induced Jak-STAT pathway	35	0.1493	0.3887	0.1493	0.3887	4	CrkL, ERK2 (MAPK1), H-Ras, STAT1
296	Apoptosis and survival_NO signaling in apoptosis	23	0.1515	0.389	0.1515	0.389	3	Bax, Protein kinase G1, MEK6(MAP2K6)
297	Development_Delta- and kappa-type opioid receptors signaling via beta-arrestin	23	0.1515	0.389	0.1515	0.389	3	Dynamin-1, PKC, GRK2
298	Stimulation of TGF-beta signaling in lung cancer	48	0.1515	0.389	0.1515	0.389	5	ACTA2, PI3K reg class IA (p85-alpha), Vimentin, Keratin 19, MMP-2
299	Development_Role of Thyroid hormone in regulation of oligodendrocyte differentiation	48	0.1515	0.389	0.1515	0.389	5	4E-BP1, p73, 4E-BP2, PI3K reg class IA (p85-alpha), GLNA
300	Immune response_IL-9 signaling pathway	36	0.1607	0.4059	0.1607	0.4059	4	PI3K reg class IA, H-Ras, STAT1, ERK1/2
301	HBV signaling via protein kinases leading to HCC	36	0.1607	0.4059	0.1607	0.4059	4	PKC, ERK2 (MAPK1), H-Ras, ERK1/2
302	Immune response_HMGB1/TLR signaling pathway	36	0.1607	0.4059	0.1607	0.4059	4	IKK-gamma, IL1RN, HMGB1, MEK6(MAP2K6)
303	G-protein signaling_G-Protein alpha-s signaling cascades	36	0.1607	0.4059	0.1607	0.4059	4	GSK3 alpha, GSK3 beta, H-Ras, ERK1/2
304	Influence of low doses of Arsenite on Glucose stimulated Insulin secretion in pancreatic cells	36	0.1607	0.4059	0.1607	0.4059	4	GPX2, KEAP1, PRDX1, GCL reg
305	Development_Glucocorticoid receptor signaling	24	0.166	0.4122	0.166	0.4122	3	HSP70, C/EBPbeta, E2I
306	Development_Dopamine D2 receptor transactivation of EGFR	24	0.166	0.4122	0.166	0.4122	3	ERK2 (MAPK1), PI3K reg class IA, H-Ras
307	Apoptosis and survival_NO signaling in survival	24	0.166	0.4122	0.166	0.4122	3	Protein kinase G1, PI3K reg class IA (p85-alpha), H-Ras
308	Cholesterol and Sphingolipid transport / Recycling to plasma membrane in lung (normal and CF)	24	0.166	0.4122	0.166	0.4122	3	APOA1, EHD3, EHD1
309	Huntingtin-depended transcription deregulation in Huntington's Disease	24	0.166	0.4122	0.166	0.4122	3	NFYA, TCERG1 (CA150), HSPA1A
310	Neurophysiological process_Constitutive and regulated NMDA receptor trafficking	63	0.1664	0.4122	0.1664	0.4122	6	Chapsyn-110, Calcineurin A (catalytic), PKC, Calpain 1(mu), MALS, SAP97 (DLG1)
311	Nicotine signaling in cholinergic neurons	50	0.1709	0.4201	0.1709	0.4201	5	Protein kinase G1, GSK3 beta, ERK2 (MAPK1), PI3K reg class IA, PLC-gamma
312	Development_A2B receptor: action via G-protein alpha s	50	0.1709	0.4201	0.1709	0.4201	5	Beta-catenin, GSK3 beta, C/EBPbeta, H-Ras, ERK1/2
313	Glycogen metabolism	37	0.1723	0.4201	0.1723	0.4201	4	PYGL, HXK2, GDE, HXK1
314	Regulation of metabolism_Bile acids regulation of glucose and lipid metabolism via FXR	37	0.1723	0.4201	0.1723	0.4201	4	GSK3 alpha/beta, ME1, APOE, PLTP
315	Development_Delta-type opioid receptor mediated cardioprotection	37	0.1723	0.4201	0.1723	0.4201	4	GSK3 beta, ERK2 (MAPK1), PI3K reg class IA, PLC-gamma 1
316	Development_Leptin signaling via JAK/STAT and MAPK cascades	25	0.1809	0.4343	0.1809	0.4343	3	PTP-1B, H-Ras, ERK1/2
317	Immune response_LPS-induced platelet activation	25	0.1809	0.4343	0.1809	0.4343	3	Protein kinase G1, Fibrinogen (fibrin), Collagen I
318	Development_Angiotensin signaling via beta-Arrestin	25	0.1809	0.4343	0.1809	0.4343	3	ERK2 (MAPK1), GRK2, Beta-adaptin 2
319	Immune response_NFAT in immune response	51	0.181	0.4343	0.181	0.4343	5	GSK3 alpha/beta, IKK-gamma, Calcineurin A (catalytic), PI3K reg class IA, PLC-gamma 1
320	Tricarbonic acid cycle	51	0.181	0.4343	0.181	0.4343	5	ODO2, IDH3G, IDH3B, DLDH, ACON
321	Immune response_IL-7 signaling in T lymphocytes	38	0.1842	0.4381	0.1842	0.4381	4	GLUT1, PI3K reg class IA (p85-alpha), STAT6, STAT1
322	Development_Neural stem cell lineage commitment (schema)	38	0.1842	0.4381	0.1842	0.4381	4	MCT1 (SLC16A1), MAP-1B, Vimentin, GLAST1/EAAT1
323	Cell cycle_Regulation of G1/S transition (part 1)	38	0.1842	0.4381	0.1842	0.4381	4	PP2A regulatory, Cyclin A, GSK3 beta, PP2A catalytic
324	Signal transduction_Activation of PKC via G-Protein coupled receptor	52	0.1912	0.4519	0.1912	0.4519	5	IKK-gamma, GSK3 beta, Calcineurin A (catalytic), MELC, ERK1/2
325	Neurophysiological process_Synaptic vesicle fusion and recycling in nerve terminals	52	0.1912	0.4519	0.1912	0.4519	5	SNAPalpha, Dynamin-1, Actin cytoskeletal, Calcineurin A (catalytic), Beta-adaptin 2
326	Neurophysiological process_NMDA-dependent postsynaptic long-term potentiation in CA1 hippocampal neurons	80	0.1924	0.4532	0.1924	0.4532	7	4E-BP1, PI3K reg class IA (p85-alpha), ERK2 (MAPK1), H-Ras, eIF4E, ERK1/2, Protein kinase G
327	Pyruvate metabolism/ Rodent version	66	0.1931	0.4536	0.1931	0.4536	6	Glyoxalase II, ALD2, ADHG, DLDH, AL3A1, ADH1
328	Development_Signaling of Beta-adrenergic receptors via Beta-arrestins	26	0.1961	0.4572	0.1961	0.4572	3	H-Ras, GRK2, ERK1/2
329	Cell cycle_Regulation of G1/S transition (part 2)	26	0.1961	0.4572	0.1961	0.4572	3	Cyclin A, GSK3 beta, ERK1/2
330	Immune response_Alternative complement pathway	39	0.1964	0.4572	0.1964	0.4572	4	C7, Factor H, Factor I, C8alpha
331	dATP/dITP metabolism	95	0.1978	0.4589	0.1978	0.4589	8	XRN2, POLE1, 5'-NTC, POLD cat (p125), POLE3 (YBL1), RRM1, PNPH, ADA
332	Gamma-aminobutyrate (GABA) biosynthesis and metabolism	53	0.2017	0.4638	0.2017	0.4638	5	GABT, ALD9A1, DHE3, AOC2, MAOB
333	Development_Insulin, IGF-1 and TNF-alpha in brown adipocyte differentiation	53	0.2017	0.4638	0.2017	0.4638	5	IGF-1 receptor, A-FABP, PI3K reg class IA (p85-alpha), C/EBPbeta, ERK1/2
334	Immune response_T cell receptor signaling pathway	53	0.2017	0.4638	0.2017	0.4638	5	IKK-gamma, Calcineurin A (catalytic), PLC-gamma 1, H-Ras, ERK1/2
335	Development_Astrocyte differentiation from adult stem cells	40	0.2089	0.4788	0.2089	0.4788	4	CD44, Vimentin, H-Ras, ERK1/2
336	Neurophysiological process_GABA-A receptor life cycle	27	0.2116	0.4809	0.2116	0.4809	3	Dynamin-1, Dynamin, Tubulin (in microtubules)
337	Immune response_Role of HMGB1 in dendritic cell maturation and migration	27	0.2116	0.4809	0.2116	0.4809	3	IL-18, HMGB1, ERK1/2
338	HCV-dependent regulation of membrane receptors signaling in HCC	27	0.2116	0.4809	0.2116	0.4809	3	ERK2 (MAPK1), H-Ras, ERK1/2
339	Regulation of AKT(PKB)/ GSK3 beta cascade in bipolar disorder	54	0.2124	0.4811	0.2124	0.4811	5	IGF-1 receptor, 14-3-3 beta/alpha, PI3K reg class IA (p85), GSK3 beta, H-Ras
340	Apoptosis and survival_DNA-damage-induced apoptosis	15	0.2208	0.4975	0.2208	0.4975	2	Histone H2AX, DNA-PK
341	Translation_(L)-selenoaminoacids incorporation in proteins during translation	41	0.2215	0.4975	0.2215	0.4975	4	Selenoprotein O, GPX2, GPX1, GPX4 (PHGPx)
342	Development_VEGF-family signaling	41	0.2215	0.4975	0.2215	0.4975	4	PI3K reg class IA, H-Ras, PLC-gamma, ERK1/2
343	Blood coagulation_GPVI-dependent platelet activation	55	0.2232	0.4983	0.2232	0.4983	5	PI3K reg class IA (p85-alpha), PREL1, Fibrinogen (fibrin), SNAP-23, Collagen I
344	Proline metabolism	55	0.2232	0.4983	0.2232	0.4983	5	AL4A1, DHE3, GluProRS, P5CR2, P4HA
345	Histamine metabolism	28	0.2274	0.5034	0.2274	0.5034	3	ALD9A1, AOC2, MAOB
346	Development_Mu-type opioid receptor regulation of proliferation	28	0.2274	0.5034	0.2274	0.5034	3	H-Ras, SRF, ERK1/2
347	Development_Thrombospondin-1 signaling	28	0.2274	0.5034	0.2274	0.5034	3	Protein kinase G1, Thrombospondin 1, Caspase-3
348	Airway smooth muscle contraction in asthma	56	0.2342	0.5139	0.2342	0.5139	5	Myosin II, ROCK, MELC, MyHC, MRLC
349	Regulation of lipid metabolism_Insulin regulation of glycogen metabolism	56	0.2342	0.5139	0.2342	0.5139	5	GSK3 alpha/beta, PI3K reg class IA, PYGL, H-Ras, ERK1/2
350	Immune response_CD28 signaling	56	0.2342	0.5139	0.2342	0.5139	5	IKK-gamma, GSK3 beta, Calcineurin A (catalytic), PI3K reg class IA, PLC-gamma 1
351	Apoptosis and survival_NGF activation of NF-kB	29	0.2434	0.5292	0.2434	0.5292	3	IKK-gamma, PI3K reg class IA, H-Ras
352	Development_SSTR1 in regulation of cell proliferation and migration	29	0.2434	0.5292	0.2434	0.5292	3	H-Ras, ROCK1, ERK1/2
353	Immune response_Role of PKR in stress-induced antiviral cell response	57	0.2454	0.5292	0.2454	0.5292	5	PKR, Caspase-3, MEK6(MAP2K6), STAT1, ERK1/2
354	Immune response_IL-7 signaling in B lymphocytes	43	0.2474	0.5292	0.2474	0.5292	4	PI3K reg class IA (p85-alpha), H-Ras, STAT1, ERK1/2
355	Development_Angiotensin signaling via PYK2	43	0.2474	0.5292	0.2474	0.5292	4	ERK2 (MAPK1), PI3K reg class IA, PLC-gamma 1, H-Ras
356	Role of cell adhesion in vaso-occlusion in Sickle cell disease	43	0.2474	0.5292	0.2474	0.5292	4	TfR1, CD44, Fibrinogen (fibrin), Thrombospondin 1
357	Chemotaxis_C5a-induced chemotaxis	43	0.2474	0.5292	0.2474	0.5292	4	Actin cytoskeletal, MAPKAPK2, HSP27, ERK1/2
358	Regulation of metabolism_Role of Adiponectin in regulation of metabolism	43	0.2474	0.5292	0.2474	0.5292	4	AMPK alpha subunit, CPT-1A, TFAM, APPL
359	Apoptosis and survival_TNF-alpha-induced Caspase-8 signaling	43	0.2474	0.5292	0.2474	0.5292	4	PP2A regulatory, Bax, PP2A catalytic, Caspase-3
360	Immune response_CCR5 signaling in macrophages and T lymphocytes	58	0.2567	0.5438	0.2567	0.5438	5	MAPKAPK2, Calcineurin A (catalytic), Paxillin, STAT1, ERK1/2
361	Transcription_Ligand-dependent activation of the ESR1/SP pathway	30	0.2596	0.5438	0.2596	0.5438	3	C/EBPbeta, NFYA, ADA
362	Development_Osteopontin signaling in osteoclasts	30	0.2596	0.5438	0.2596	0.5438	3	Actin cytoskeletal, PI3K reg class IA (p85-alpha), CD44
363	Immune response_Signaling pathway mediated by IL-6 and IL-1	30	0.2596	0.5438	0.2596	0.5438	3	C/EBPbeta, H-Ras, ERK1/2
364	Immune response_Mast cell proliferation, differentiation and survival	30	0.2596	0.5438	0.2596	0.5438	3	PI3K reg class IA (p85), STAT6, ERK1/2
365	Cytoskeleton remodeling_RalA regulation pathway	30	0.2596	0.5438	0.2596	0.5438	3	HSF1, Actin, H-Ras
366	Apoptosis and survival_FAS signaling cascades	44	0.2606	0.5438	0.2606	0.5438	4	Lamin B, Bax, HSP27, Caspase-3
367	Immune response_IL-1 signaling pathway	44	0.2606	0.5438	0.2606	0.5438	4	IKK-gamma, MEK6(MAP2K6), TOLLIP, STAT1
368	Apoptosis and survival_Inhibition of ROS-induced apoptosis by 17beta-estradiol	44	0.2606	0.5438	0.2606	0.5438	4	Bax, GPX1, 14-3-3 sigma, p47-phox
369	LRRK2 in neuronal apoptosis in Parkinson's disease	17	0.2655	0.5512	0.2655	0.5512	2	KCRU, Caspase-3
370	Transcription_Transcription factor Tubby signaling pathways	17	0.2655	0.5512	0.2655	0.5512	2	PKC, PLC-gamma
371	Cell adhesion_Integrin inside-out signaling in T cells	74	0.2711	0.5613	0.2711	0.5613	6	CrkL, PI3K reg class IA (p85), PREL1, Csk, STK4, PLC-gamma 1
372	Neurophysiological process_Receptor-mediated axon growth repulsion	45	0.2739	0.5636	0.2739	0.5636	4	ROCK, Actin cytoskeletal, Ephrin-A receptors, Tubulin (in microtubules)
373	Apoptosis and survival_Role of IAP-proteins in apoptosis	31	0.2759	0.5636	0.2759	0.5636	3	Bax, HSP70, Caspase-3
374	Development_Inhibition of angiogenesis by PEDF	31	0.2759	0.5636	0.2759	0.5636	3	Bax, PEDF (serpinF1), Caspase-3
375	Immune response_IL-3 activation and signaling pathway	31	0.2759	0.5636	0.2759	0.5636	3	Calcineurin A (catalytic), H-Ras, ERK1/2
376	Influence of low doses of Arsenite on glucose uptake in adipocytes	31	0.2759	0.5636	0.2759	0.5636	3	A-FABP, PI3K reg class IA, Tubulin (in microtubules)
377	GTP-XTP metabolism	90	0.2812	0.5718	0.2812	0.5718	7	5'-NTC, POLR1A, GMPS, RRP4, RRP42, PNPH, PR44 (DIS3)
378	dCTP/dUTP metabolism	75	0.2814	0.5718	0.2814	0.5718	6	XRN2, POLE1, CDD, POLD cat (p125), POLE3 (YBL1), RRM1
379	Development_Angiotensin activation of Akt	46	0.2873	0.582	0.2873	0.582	4	GPX1, PI3K reg class IA, MEK6(MAP2K6), NSGPeroxidase
380	Multiple myeloma (general schema)	18	0.288	0.582	0.288	0.582	2	K-RAS, N-Ras
381	Development_Beta-adrenergic receptors regulation of ERK	47	0.3008	0.6047	0.3008	0.6047	4	PP2A catalytic, CD44, H-Ras, ERK1/2
382	Vitamin B7 (biotin) metabolism	47	0.3008	0.6047	0.3008	0.6047	4	SPC12, Histone H2, SPC22, SPC18
383	Development_Alpha-2 adrenergic receptor activation of ERK	62	0.3029	0.6074	0.3029	0.6074	5	PI3K reg class IA (p85-alpha), ERK2 (MAPK1), PI3K reg class IA, H-Ras, ERK1/2
384	Development_Activation of astroglial cells proliferation by ACM3	33	0.3088	0.6129	0.3088	0.6129	3	4E-BP1, PI3K reg class IA (p85), eIF4E
385	Immune response_ETV3 affect on CSF1-promoted macrophage differentiation	33	0.3088	0.6129	0.3088	0.6129	3	H-Ras, SRF, ERK1/2
386	Cell cycle_ESR1 regulation of G1/S transition	33	0.3088	0.6129	0.3088	0.6129	3	Cyclin A, CRM1, ERK2 (MAPK1)
387	Normal and pathological TGF-beta-mediated regulation of cell proliferation	33	0.3088	0.6129	0.3088	0.6129	3	Beta-catenin, GSK3 beta, MEK6(MAP2K6)
388	Cell adhesion_Alpha-4 integrins in cell migration and adhesion	34	0.3253	0.6345	0.3253	0.6345	3	Actin cytoskeletal, PI3K reg class IA (p85), Paxillin
389	Immune response_Inflammasome in inflammatory response	34	0.3253	0.6345	0.3253	0.6345	3	IKK-gamma, IL-18, Caspase-1
390	G-protein signaling_RhoA regulation pathway	34	0.3253	0.6345	0.3253	0.6345	3	IGF-1 receptor, ROCK, Ephrin-A receptors
391	Immune response_TLR ligands	34	0.3253	0.6345	0.3253	0.6345	3	HSP60, HMGB1, HSP70
392	Methionine metabolism	34	0.3253	0.6345	0.3253	0.6345	3	DNMT1, SAHH2, SAHH
393	G-protein signaling_G-Protein beta/gamma signaling cascades	34	0.3253	0.6345	0.3253	0.6345	3	H-Ras, PLC-gamma, ERK1/2
394	Immune response_IL-2 activation and signaling pathway	49	0.328	0.6345	0.328	0.6345	4	PI3K reg class IA (p85), Calcineurin A (catalytic), H-Ras, ERK1/2
395	Transcription_N-CoR/ SMRT complex-mediated epigenetic gene silencing	49	0.328	0.6345	0.328	0.6345	4	TBL1X, BAF155, BAF47, Histone H2B
396	Signal transduction_IP3 signaling	49	0.328	0.6345	0.328	0.6345	4	PI3K reg class IA, PLC-gamma 1, H-Ras, ERK1/2
397	Pyruvate metabolism	49	0.328	0.6345	0.328	0.6345	4	ADHG, DLDH, AL3A1, ADH1
398	Histidine-glutamate-glutamine metabolism	95	0.3289	0.6347	0.3289	0.6347	7	GABT, AL4A1, GNA1, DHE3, GluProRS, GMPS, GLNA
399	DNA damage_Inhibition of telomerase activity and cellular senescence	20	0.3325	0.6383	0.3325	0.6383	2	p73, PP2A catalytic
400	Translation_IL-2 regulation of translation	20	0.3325	0.6383	0.3325	0.6383	2	4E-BP1, PI3K reg class IA (p85)
401	Muscle contraction_Regulation of eNOS activity in endothelial cells	65	0.3384	0.6448	0.3384	0.6448	5	NMT2, NOSIP, NMT1, PI3K reg class IA, PLC-gamma 1
402	dGTP metabolism	65	0.3384	0.6448	0.3384	0.6448	5	POLE1, 5'-NTC, POLD cat (p125), POLE3 (YBL1), PNPH
403	NF-AT signaling in cardiac hypertrophy	65	0.3384	0.6448	0.3384	0.6448	5	IGF-1 receptor, ACTC, GSK3 beta, Calcineurin A (catalytic), PI3K reg class IA
404	Development_Angiopoietin - Tie2 signaling	35	0.3418	0.6466	0.3418	0.6466	3	IKK-gamma, PI3K reg class IA, STAT1
405	Action of lithium on synaptic transmission and autophagy	35	0.3418	0.6466	0.3418	0.6466	3	PP2A regulatory, GSK3 beta, PP2A catalytic
406	Nitrogen metabolism	35	0.3418	0.6466	0.3418	0.6466	3	DHE3, Carbonic anhydrase IX, GLNA
407	Development_Role of G-CSF in hematopoietic stem cell mobilization	21	0.3544	0.6663	0.3544	0.6663	2	Cathepsin K, MMP-14
408	Upregulation of MITF in melanoma	36	0.3583	0.6663	0.3583	0.6663	3	ERK2 (MAPK1), E2I, ERK1/2
409	Development_SSTR2 in regulation of cell proliferation	36	0.3583	0.6663	0.3583	0.6663	3	PI3K reg class IA (p85), H-Ras, ERK1/2
410	Development_Hedgehog and PTH signaling pathways in bone and cartilage development	36	0.3583	0.6663	0.3583	0.6663	3	COL1A1, Cyclin A, COL1A2
411	G-protein signaling_Regulation of RAC1 activity	36	0.3583	0.6663	0.3583	0.6663	3	Caspase-1, H-Ras, Caspase-3
412	Nitrogen metabolism/ Rodent version	36	0.3583	0.6663	0.3583	0.6663	3	DHE3, Carbonic anhydrase IX, GLNA
413	Development_Lipoxin inhibitory action on PDGF, EGF and LTD4 signaling	36	0.3583	0.6663	0.3583	0.6663	3	PI3K reg class IA (p85), PRDX2, PLC-gamma 1
414	Muscle contraction_GPCRs in the regulation of smooth muscle tone	83	0.3659	0.6788	0.3659	0.6788	6	Myosin II, ROCK, MELC, MyHC, MRLC, EDNRA
415	Tyrosine metabolism p.1 (dopamine)	68	0.3741	0.6861	0.3741	0.6861	5	ALD9A1, AOC2, MAOB, AL3A1, ADH7
416	Polyamine metabolism	68	0.3741	0.6861	0.3741	0.6861	5	ALD9A1, ARG2, AOC2, MAOB, GATM
417	Development_Beta adrenergic receptors in brown adipocyte differentiation	37	0.3747	0.6861	0.3747	0.6861	3	A-FABP, C/EBPbeta, MEK6(MAP2K6)
418	Complement pathway disruption in thrombotic microangiopathy	37	0.3747	0.6861	0.3747	0.6861	3	Factor H, PKC, Factor I
419	Apoptosis and survival_Anti-apoptotic action of nuclear ESR1 and ESR2	37	0.3747	0.6861	0.3747	0.6861	3	Bax, Protein kinase G1, ERK1/2
420	Development_S1P4 receptor signaling pathway	22	0.3761	0.6861	0.3761	0.6861	2	H-Ras, ERK1/2
421	Immune response_MIF-mediated glucocorticoid regulation	22	0.3761	0.6861	0.3761	0.6861	2	CD74, ERK1/2
422	Signal transduction_Additional pathways of NF-kB activation (in the cytoplasm)	53	0.3826	0.6963	0.3826	0.6963	4	IKK-gamma, MAP3K2 (MEKK2), PI3K reg class IA, ERK1/2
423	Immune response_Role of integrins in NK cells cytotoxicity	38	0.391	0.7033	0.391	0.7033	3	ERK2 (MAPK1), H-Ras, Paxillin
424	Apoptosis and survival_Anti-apoptotic action of membrane-bound ESR1	38	0.391	0.7033	0.391	0.7033	3	PI3K reg class IA (p85), Bax, ERK1/2
425	Signal transduction_cAMP signaling	38	0.391	0.7033	0.391	0.7033	3	GSK3 alpha/beta, Calcineurin A (catalytic), PKC
426	Development_Gastrin in differentiation of the gastric mucosa	38	0.391	0.7033	0.391	0.7033	3	PKC, PLC-gamma 1, ERK1/2
427	Transcription_Role of AP-1 in regulation of cellular metabolism	38	0.391	0.7033	0.391	0.7033	3	ITGB4, GCL reg, ERK1/2
428	Membrane-bound ESR1: interaction with G-proteins signaling	54	0.3962	0.7067	0.3962	0.7067	4	H-Ras, ERK1/2, MMP-14, MMP-2
429	Development_ERK5 in cell proliferation and neuronal survival	23	0.3975	0.7067	0.3975	0.7067	2	MAP3K2 (MEKK2), H-Ras
430	Proteolysis_Putative ubiquitin pathway	23	0.3975	0.7067	0.3975	0.7067	2	Septin 5 (CDC-REL1), HSP70
431	Immune response_IL-15 signaling via JAK-STAT cascade	23	0.3975	0.7067	0.3975	0.7067	2	STAT2, STAT6
432	wtCFTR traffic / Sorting endosome formation (normal)	23	0.3975	0.7067	0.3975	0.7067	2	TfR1, Rab-7
433	Development_PACAP signaling in neural cells	39	0.4073	0.7223	0.4073	0.7223	3	Bax, Caspase-3, ERK1/2
434	Translation_Opioid receptors in regulation of translation	24	0.4186	0.729	0.4186	0.729	2	4E-BP1, 4E-BP2
435	Immune response_MIF-JAB1 signaling	24	0.4186	0.729	0.4186	0.729	2	CRM1, UCHL1
436	Regulation of lipid metabolism_Stimulation of Arachidonic acid production by ACM receptors	72	0.4217	0.729	0.4217	0.729	5	betaAPPs, PKC, APP, alphaAPPs, ERK1/2
437	DNA damage_DNA-damage-induced responses	9	0.4219	0.729	0.4219	0.729	1	DNA-PK
438	Hypoxia-induced EMT in cancer and fibrosis	9	0.4219	0.729	0.4219	0.729	1	LOXL2
439	Development_Non-genomic action of Retinoic acid in cell differentiation	56	0.4233	0.729	0.4233	0.729	4	PI3K reg class IA (p85), PI3K reg class IA (p85-alpha), PLC-gamma, ERK1/2
440	Cell adhesion_Integrin inside-out signaling	56	0.4233	0.729	0.4233	0.729	4	Actin cytoskeletal, Fibrinogen (fibrin), Collagen I, ERK1/2
441	IMP biosynthesis	40	0.4233	0.729	0.4233	0.729	3	KPR1, KPR2, PUR6
442	Immune response_Th1 and Th2 cell differentiation	40	0.4233	0.729	0.4233	0.729	3	STAT6, IL-18, STAT1
443	Leukotriene 4 biosynthesis and metabolism	40	0.4233	0.729	0.4233	0.729	3	CYP4F3, CYP4F12, CYP4F2
444	Immune response_TCR and CD28 co-stimulation in activation of NF-kB	40	0.4233	0.729	0.4233	0.729	3	IKK-gamma, PI3K reg class IA, PLC-gamma 1
445	Reproduction_Progesterone-mediated oocyte maturation	40	0.4233	0.729	0.4233	0.729	3	GSK3 beta, ERK2 (MAPK1), H-Ras
446	Cholesterol and Sphingolipid transport / Transport from Golgi and ER to the apical membrane (normal and CF)	40	0.4233	0.729	0.4233	0.729	3	CES1, PPID, VIP36
447	Transcription_Epigenetic regulation of gene expression	57	0.4368	0.7366	0.4368	0.7366	4	HAT1, DNMT1, Histone H2A, Histone H2B
448	Role of Nicotine-induced Leptin resistance in hypothalamus in development of obesity	25	0.4392	0.7366	0.4392	0.7366	2	AMPK alpha subunit, ERK1/2
449	Apoptosis and survival_Apoptotic Activin A signaling	25	0.4392	0.7366	0.4392	0.7366	2	ERK2 (MAPK1), H-Ras
450	G-protein signaling_TC21 regulation pathway	25	0.4392	0.7366	0.4392	0.7366	2	TC21, ERK1/2
451	Immune response_IL-23 signaling pathway	25	0.4392	0.7366	0.4392	0.7366	2	PI3K reg class IA, STAT1
452	Resolution of inflammation in healing myocardial infarction	25	0.4392	0.7366	0.4392	0.7366	2	ERK1/2, MMP-2
453	Development_Regulation of lung epithelial progenitor cell differentiation	41	0.4393	0.7366	0.4393	0.7366	3	Beta-catenin, WNT, O-fucose
454	Neurophysiological process_Netrin-1 in regulation of axon guidance	41	0.4393	0.7366	0.4393	0.7366	3	Protein kinase G1, Calcineurin A (catalytic), PLC-gamma
455	CFTR-dependent regulation of ion channels in CF	41	0.4393	0.7366	0.4393	0.7366	3	EBP50, Actin cytoskeletal, YAP1 (YAp65)
456	TLR2-induced platelet activation	41	0.4393	0.7366	0.4393	0.7366	3	PI3K reg class IA (p85), PLC-gamma, ERK1/2
457	Possible pathway of TGF-beta 1-dependent inhibition of CFTR expression	41	0.4393	0.7366	0.4393	0.7366	3	PI3K reg class IA (p85-alpha), GRK2, MEK6(MAP2K6)
458	Signal transduction_PTMs (phosphorylation and acetylation) in TNF-alpha-induced NF-kB signaling	41	0.4393	0.7366	0.4393	0.7366	3	PI3K reg class IA (p85), ERK1/2, DGK-alpha
459	Arginine metabolism/ Rodent version	91	0.4515	0.7554	0.4515	0.7554	6	KCRU, ALD9A1, ARG2, AOC2, MAOB, GATM
460	Apoptosis and survival_Lymphotoxin-beta receptor signaling	42	0.455	0.7597	0.455	0.7597	3	IKK-gamma, Bax, Caspase-3
461	CTP/UTP metabolism	108	0.4561	0.7599	0.4561	0.7599	7	CDD, POLR1A, PCY1A, RRP4, RRP42, PCY1B, PR44 (DIS3)
462	Development_Cross-talk between VEGF and Angiopoietin 1 signaling pathways	26	0.4595	0.7609	0.4595	0.7609	2	IKK-gamma, PLC-gamma
463	Galactose metabolism	59	0.4633	0.7609	0.4633	0.7609	4	Glycogen phosphorylase, PYGL, HXK2, HXK1
464	Development_Regulation of endothelial progenitor cell differentiation from adult stem cells	59	0.4633	0.7609	0.4633	0.7609	4	VE-cadherin, PI3K reg class IA (p85), Fibrinogen gamma, Fibrinogen (fibrin)
465	Cell adhesion_Integrin inside-out signaling in neutrophils	76	0.4687	0.7609	0.4687	0.7609	5	Protein kinase G1, ERK2 (MAPK1), PREL1, CD44, Protein kinase G
466	Development_ACM2 and ACM4 activation of ERK	43	0.4706	0.7609	0.4706	0.7609	3	Caldesmon, H-Ras, ERK1/2
467	Development_EPO-induced PI3K/AKT pathway and Ca(2+) influx	43	0.4706	0.7609	0.4706	0.7609	3	PI3K reg class IA (p85), PLC-gamma 1, PLC-gamma
468	Role of platelets in the initiation of in-stent restenosis	43	0.4706	0.7609	0.4706	0.7609	3	Fibrinogen (fibrin), Collagen I, Collagen III
469	Nicotine signaling in dopaminergic neurons, Pt. 2 - axon terminal	43	0.4706	0.7609	0.4706	0.7609	3	Plasminogen, Calcineurin A (catalytic), Plasmin
470	Development_S1P3 receptor signaling pathway	43	0.4706	0.7609	0.4706	0.7609	3	PI3K reg class IA, CD44, ROCK1
471	Chemotaxis_CCL16-, CCL20-, CXCL16- and CCL25-mediated cell migration	43	0.4706	0.7609	0.4706	0.7609	3	ROCK, Stromelysin-2, MMP-2
472	Leucine, isoleucine and valine metabolism	43	0.4706	0.7609	0.4706	0.7609	3	BCKD-E1alpha, IleRS, DLDH
473	Apoptosis and survival_TNFR1 signaling pathway	43	0.4706	0.7609	0.4706	0.7609	3	IKK-gamma, Bax, Caspase-3
474	Role of platelets in allograft rejection	43	0.4706	0.7609	0.4706	0.7609	3	Fibrinogen (fibrin), Collagen I, Collagen III
475	Development_A2A receptor signaling	43	0.4706	0.7609	0.4706	0.7609	3	H-Ras, MEK6(MAP2K6), ERK1/2
476	G-protein signaling_G-Protein alpha-i signaling cascades	27	0.4793	0.7734	0.4793	0.7734	2	H-Ras, ERK1/2
477	Impaired Lipoxin A4 signaling in CF	44	0.486	0.7808	0.486	0.7808	3	PI3K reg class IA (p85), PRDX2, PLC-gamma 1
478	Development_S1P1 signaling pathway	44	0.486	0.7808	0.486	0.7808	3	GSK3 beta, PI3K reg class IA (p85-alpha), CD44
479	DeltaF508-CFTR traffic / Sorting endosome formation in CF	28	0.4987	0.7871	0.4987	0.7871	2	TfR1, Rab-7
480	Ascorbate metabolism / Rodent version	28	0.4987	0.7871	0.4987	0.7871	2	ALD9A1, AL3A1
481	Neurophysiological process_Role of CDK5 in presynaptic signaling	28	0.4987	0.7871	0.4987	0.7871	2	Dynamin-1, Beta-adaptin 2
482	Muscle contraction_nNOS signaling in skeletal muscle	28	0.4987	0.7871	0.4987	0.7871	2	Calpain 1(mu), Actin
483	Development_Regulation of CDK5 in CNS	28	0.4987	0.7871	0.4987	0.7871	2	H-Ras, ERK1/2
484	Mitochondrial unsaturated fatty acid beta-oxidation	45	0.5011	0.7871	0.5011	0.7871	3	DCI, ECHS1, HCDH
485	Neurophysiological process_Glutamate regulation of Dopamine D1A receptor signaling	45	0.5011	0.7871	0.5011	0.7871	3	PP2A regulatory, Calcineurin A (catalytic), PP2A catalytic
486	Immune response_TNF-R2 signaling pathways	45	0.5011	0.7871	0.5011	0.7871	3	PI3K reg class IA (p85), PI3K reg class IA, ERK1/2
487	Immune response_PGE2 signaling in immune response	45	0.5011	0.7871	0.5011	0.7871	3	ERK2 (MAPK1), C/EBPbeta, H-Ras
488	Development_Activation of ERK by Alpha-1 adrenergic receptors	45	0.5011	0.7871	0.5011	0.7871	3	PI3K reg class IA (p85-alpha), H-Ras, ERK1/2
489	Signal transduction_Calcium signaling	45	0.5011	0.7871	0.5011	0.7871	3	Calcineurin A (catalytic), PP2A catalytic, CD44
490	Aminoacyl-tRNA biosynthesis in cytoplasm	97	0.5139	0.7901	0.5139	0.7901	6	SYTC, GlyRS, DARS, GluProRS, IleRS, AARS
491	Transcription_PPAR Pathway	63	0.5151	0.7901	0.5151	0.7901	4	PI3K reg class IA, H-Ras, MEK6(MAP2K6), ERK1/2
492	Nicotine signaling in chromaffin cells	46	0.5161	0.7901	0.5161	0.7901	3	Chapsyn-110, Beta-catenin, ERK1/2
493	Immune response_Naive CD4+ T cell differentiation	46	0.5161	0.7901	0.5161	0.7901	3	STAT6, IL-18, STAT1
494	Immune response_Inhibitory action of Lipoxins on pro-inflammatory TNF-alpha signaling	46	0.5161	0.7901	0.5161	0.7901	3	IKK-gamma, PI3K reg class IA (p85), 14-3-3
495	Glycolysis and gluconeogenesis p. 1	46	0.5161	0.7901	0.5161	0.7901	3	AK1BA, HXK2, HXK1
496	Neurophysiological process_ACM regulation of nerve impulse	46	0.5161	0.7901	0.5161	0.7901	3	Calcineurin A (catalytic), PKC, ROCK1
497	Immune response_ICOS pathway in T-helper cell	46	0.5161	0.7901	0.5161	0.7901	3	Calcineurin A (catalytic), PI3K reg class IA, PLC-gamma 1
498	Proteolysis_Putative SUMO-1 pathway	29	0.5176	0.7901	0.5176	0.7901	2	HSF1, E2I
499	Immune response_Delta-type opioid receptor signaling in T-cells	29	0.5176	0.7901	0.5176	0.7901	2	ERK2 (MAPK1), SRF
500	Immune response_CD137 signaling in immune cell	29	0.5176	0.7901	0.5176	0.7901	2	MEK6(MAP2K6), ERK1/2
501	Adiponectin in pathogenesis of type 2 diabetes	29	0.5176	0.7901	0.5176	0.7901	2	AMPK alpha subunit, CPT-1A
502	Development_Role of nicotinamide in G-CSF-induced granulopoiesis	12	0.5185	0.7901	0.5185	0.7901	1	C/EBPbeta
503	Transport_RAB1A regulation pathway	12	0.5185	0.7901	0.5185	0.7901	1	SNAPs
504	Immune response_Antigen presentation by MHC class II	12	0.5185	0.7901	0.5185	0.7901	1	CD74
505	Aminoacyl-tRNA biosynthesis in cytoplasm/ Rodent version	98	0.5241	0.7971	0.5241	0.7971	6	SYTC, GlyRS, DARS, GluProRS, IleRS, AARS
506	Galactose metabolism/ Rodent version	64	0.5276	0.8008	0.5276	0.8008	4	Glycogen phosphorylase, HXK2, ALD2, HXK1
507	Immune response_NF-AT signaling and leukocyte interactions	47	0.5307	0.804	0.5307	0.804	3	Calcineurin A (catalytic), STAT6, PLC-gamma 1
508	Muscle contraction_S1P2 receptor-mediated smooth muscle contraction	30	0.536	0.8049	0.536	0.8049	2	MRLC, ROCK1
509	Development_Transcription factors in segregation of hepatocytic lineage	30	0.536	0.8049	0.536	0.8049	2	Beta-catenin, Keratin 19
510	Signal transduction_Additional pathways of NF-kB activation (in the nucleus)	30	0.536	0.8049	0.536	0.8049	2	IKK-gamma, ERK1/2
511	Development_G-CSF-induced myeloid differentiation	30	0.536	0.8049	0.536	0.8049	2	H-Ras, ERK1/2
512	HETE and HPETE biosynthesis and metabolism	82	0.5366	0.8049	0.5366	0.8049	5	CYP4F3, GPX1, THAS, CYP4F2, GPX4 (PHGPx)
513	Regulation of metabolism_Triiodothyronine and Thyroxine signaling	48	0.5452	0.8125	0.5452	0.8125	3	GLUT1, PI3K reg class IA (p85-alpha), G6PD
514	Signal transduction_PTMs in IL-12 signaling pathway	48	0.5452	0.8125	0.5452	0.8125	3	PI3K reg class IA, IL-18, MEK6(MAP2K6)
515	Immune response_TLR5, TLR7, TLR8 and TLR9 signaling pathways	48	0.5452	0.8125	0.5452	0.8125	3	IKK-gamma, MEK6(MAP2K6), ERK1/2
516	DNA damage_Role of NFBD1 in DNA damage response	13	0.5469	0.8125	0.5469	0.8125	1	Histone H2AX
517	Cytoskeleton remodeling_RalB regulation pathway	13	0.5469	0.8125	0.5469	0.8125	1	H-Ras
518	TTP metabolism	66	0.5523	0.815	0.5523	0.815	4	XRN2, POLE1, POLD cat (p125), POLE3 (YBL1)
519	Glycolysis and gluconeogenesis (short map)	66	0.5523	0.815	0.5523	0.815	4	HXK2, PGAM2, HXK1, ALDOC
520	Development_Activation of ERK by Kappa-type opioid receptor	31	0.554	0.815	0.554	0.815	2	ERK2 (MAPK1), H-Ras
521	IL-1 beta-dependent CFTR expression	31	0.554	0.815	0.554	0.815	2	IKK-gamma, TOLLIP
522	Signal transduction_PTMs in IL-23 signaling pathway	31	0.554	0.815	0.554	0.815	2	PI3K reg class IA, STAT1
523	Development_A3 receptor signaling	49	0.5593	0.8182	0.5593	0.8182	3	Beta-catenin, GSK3 beta, H-Ras
524	Tissue Factor signaling in cancer via PAR1 and PAR2	49	0.5593	0.8182	0.5593	0.8182	3	PI3K reg class IA, H-Ras, ERK1/2
525	Development_PEDF signaling	49	0.5593	0.8182	0.5593	0.8182	3	PEDF (serpinF1), PI3K reg class IA, ERK1/2
526	Development_Transcription regulation of granulocyte development	32	0.5714	0.8275	0.5714	0.8275	2	PKC, p47-phox
527	Apoptosis and survival_Granzyme B signaling	32	0.5714	0.8275	0.5714	0.8275	2	Tubulin alpha, Caspase-3
528	DNA damage_ATM/ATR regulation of G1/S checkpoint	32	0.5714	0.8275	0.5714	0.8275	2	PCNA, Cyclin A
529	Development_EDNRB signaling	50	0.5732	0.8275	0.5732	0.8275	3	H-Ras, ERK1/2, Protein kinase G
530	Development_TGF-beta receptor signaling	50	0.5732	0.8275	0.5732	0.8275	3	H-Ras, MEK6(MAP2K6), ERK1/2
531	Immune response_C5a signaling	50	0.5732	0.8275	0.5732	0.8275	3	PKC, p47-phox, ERK1/2
532	PDE4 regulation of cyto/chemokine expression in inflammatory skin diseases	50	0.5732	0.8275	0.5732	0.8275	3	MAPKAPK2, ERK1/2, 14-3-3
533	Development_Oligodendrocyte differentiation from adult stem cells	51	0.5868	0.8383	0.5868	0.8383	3	IGF-1 receptor, EDNRA, ERK1/2
534	Inflammatory factors-induced expression of mucins in normal and asthmatic epithelium	51	0.5868	0.8383	0.5868	0.8383	3	H-Ras, SF4, ERK1/2
535	Development_Angiotensin activation of ERK	33	0.5884	0.8383	0.5884	0.8383	2	ERK2 (MAPK1), H-Ras
536	G-protein signaling_Regulation of CDC42 activity	33	0.5884	0.8383	0.5884	0.8383	2	Caspase-1, Caspase-3
537	G-protein signaling_N-RAS regulation pathway	33	0.5884	0.8383	0.5884	0.8383	2	PLC-gamma 1, N-Ras
538	Apoptosis and survival_Regulation of Apoptosis by Mitochondrial Proteins	33	0.5884	0.8383	0.5884	0.8383	2	IGF-1 receptor, Bax
539	Chemotaxis_CCL19- and CCl21-mediated chemotaxis	33	0.5884	0.8383	0.5884	0.8383	2	ROCK, ERK1/2
540	Prostaglandin 2 biosynthesis and metabolism	87	0.59	0.8392	0.59	0.8392	5	CYP4F12, PRDX4, PRDX1, THAS, Carbonyl reductase [NADPH] 3
541	Urea cycle	70	0.5994	0.8492	0.5994	0.8492	4	KCRU, DHE3, ARG2, GATM
542	Transcription_Effect of Folic acid on genome stability	70	0.5994	0.8492	0.5994	0.8492	4	DNMT1, SAHH2, FTH1, ADH1
543	Development_HGF-dependent inhibition of TGF-beta-induced EMT	34	0.6048	0.8492	0.6048	0.8492	2	H-Ras, ERK1/2
544	Development_NOTCH1-mediated pathway for NF-KB activity modulation	34	0.6048	0.8492	0.6048	0.8492	2	SKIP (Ski-interacting protein), c-Rel (NF-kB subunit)
545	Beta-alanine metabolism	34	0.6048	0.8492	0.6048	0.8492	2	GABT, ALD9A1
546	Immune response_IL-22 signaling pathway	34	0.6048	0.8492	0.6048	0.8492	2	STAT1, ERK1/2
547	Development_Role of cell-cell and ECM-cell interactions in oligodendrocyte differentiation and myelination	34	0.6048	0.8492	0.6048	0.8492	2	CD82, CD9
548	Transport_Clathrin-coated vesicle cycle	71	0.6108	0.856	0.6108	0.856	4	Actin cytoskeletal, Rab-7, Myosin I, Actin
549	Oxidative stress_Angiotensin II-induced production of ROS	35	0.6207	0.8647	0.6207	0.8647	2	ROCK, p47-phox
550	Reproduction_GnRH signaling	72	0.6219	0.8647	0.6219	0.8647	4	Dynamin-1, H-Ras, MEK6(MAP2K6), ERK1/2
551	G-protein signaling_Rac3 regulation pathway	16	0.6227	0.8647	0.6227	0.8647	1	Actin cytoplasmic 2
552	Mechanism of Pioglitazone/ Metformin and Rosiglitazone/ Metformin cooperative action in Diabetes mellitus, Type 2	16	0.6227	0.8647	0.6227	0.8647	1	AMPK alpha subunit
553	wtCFTR and deltaF508 traffic / Late endosome and lysosome (normal and CF)	16	0.6227	0.8647	0.6227	0.8647	1	Rab-7
554	Catecholamine metabolism / Human version	73	0.6328	0.8741	0.6328	0.8741	4	AOC2, MAOB, AL3A1, ADH7
555	Aspartate and asparagine metabolism	73	0.6328	0.8741	0.6328	0.8741	4	GABT, DARS, DARS2, PUR6
556	Catecholamine metabolism	73	0.6328	0.8741	0.6328	0.8741	4	AOC2, MAOB, AL3A1, ADH7
557	G-protein signaling_Rac2 regulation pathway	36	0.6362	0.8756	0.6362	0.8756	2	PI3K reg class IA (p85), p47-phox
558	Immune response_IL-12-induced IFN-gamma production	36	0.6362	0.8756	0.6362	0.8756	2	IL-18, MEK6(MAP2K6)
559	Apoptosis and survival_Endoplasmic reticulum stress response pathway	55	0.6385	0.8756	0.6385	0.8756	3	Bax, Calpain 1(mu), DNAJC3
560	PGE2 pathways in cancer	55	0.6385	0.8756	0.6385	0.8756	3	Beta-catenin, GSK3 beta, ERK2 (MAPK1)
561	DeltaF508-CFTR traffic / ER-to-Golgi in CF	17	0.645	0.8798	0.645	0.8798	1	EBP50
562	DNA damage_Role of SUMO in p53 regulation	17	0.645	0.8798	0.645	0.8798	1	E2I
563	wtCFTR traffic / ER-to-Golgi (normal)	17	0.645	0.8798	0.645	0.8798	1	EBP50
564	(L)-Alanine, (L)-cysteine, and (L)-methionine metabolism	56	0.6507	0.8844	0.6507	0.8844	3	DNMT1, SAHH2, SAHH
565	Muscle contraction_ACM regulation of smooth muscle contraction	56	0.6507	0.8844	0.6507	0.8844	3	ROCK, PKC, MRLC
566	(L)-Arginine metabolism	75	0.654	0.8864	0.654	0.8864	4	KCRU, ALD9A1, ARG2, GATM
567	Immune response_TLR2 and TLR4 signaling pathways	57	0.6625	0.8864	0.6625	0.8864	3	IKK-gamma, MEK6(MAP2K6), ERK1/2
568	Cholesterol and Sphingolipid transport / Distribution to the intracellular membrane compartments (normal and CF)	38	0.6656	0.8864	0.6656	0.8864	2	Rab-7, LIPA
569	wtCFTR and deltaF508-CFTR traffic / Generic schema (normal and CF)	38	0.6656	0.8864	0.6656	0.8864	2	EBP50, Rab-7
570	Cytoskeleton remodeling_ACM3 and ACM4 in keratinocyte migration	38	0.6656	0.8864	0.6656	0.8864	2	Protein kinase G1, ROCK1
571	Immune response_Human NKG2D signaling	38	0.6656	0.8864	0.6656	0.8864	2	PI3K reg class IA, ERK1/2
572	Regulation of lipid metabolism_Regulation of lipid metabolism via LXR, NF-Y and SREBP	38	0.6656	0.8864	0.6656	0.8864	2	AMPK alpha subunit, AMPK beta subunit
573	Development_Mu-type opioid receptor signaling	38	0.6656	0.8864	0.6656	0.8864	2	4E-BP1, 4E-BP2
574	Glycolysis and gluconeogenesis p. 2 / Human version	38	0.6656	0.8864	0.6656	0.8864	2	PGAM2, ALDOC
575	Regulation of lipid metabolism_Regulation of fatty acid synthesis: NLTP and EHHADH	18	0.666	0.8864	0.666	0.8864	1	ECHS1
576	Schema: Initiation of T cell recruitment in allergic contact dermatitis	18	0.666	0.8864	0.666	0.8864	1	MHC class I
577	Immune response_Oncostatin M signaling via JAK-Stat in mouse cells	18	0.666	0.8864	0.666	0.8864	1	STAT1
578	(L)-Alanine, (L)-cysteine, and (L)-methionine metabolism / Human version	58	0.6741	0.8936	0.6741	0.8936	3	DNMT1, SAHH2, SAHH
579	HIV-1 signaling via CCR5 in macrophages and T lymphocytes	39	0.6795	0.8936	0.6795	0.8936	2	Calcineurin A (catalytic), H-Ras
580	Transport_Regulation of ATP-binding transporters by Retinoic acid and orphan nuclear receptor PXR	39	0.6795	0.8936	0.6795	0.8936	2	APOE, APOA2
581	Apoptosis and survival_APRIL and BAFF signaling	39	0.6795	0.8936	0.6795	0.8936	2	IKK-gamma, Calcineurin A (catalytic)
582	Immune response_Differentiation and clonal expansion of CD8+ T cells	39	0.6795	0.8936	0.6795	0.8936	2	MHC class I, STAT1
583	Signal transduction_PTMs (ubiquitination and phosphorylation) in TNF-alpha-induced NF-kB signaling	39	0.6795	0.8936	0.6795	0.8936	2	IKK-gamma, Casein kinase I alpha
584	G-protein signaling_Regulation of p38 and JNK signaling mediated by G-proteins	39	0.6795	0.8936	0.6795	0.8936	2	MEK6(MAP2K6), ROCK1
585	Leucine, isoleucine and valine metabolism.p.2	78	0.6843	0.8972	0.6843	0.8972	4	GABT, ECHS1, HIBCH, HCDH
586	Mitochondrial dysfunction in neurodegenerative diseases	59	0.6854	0.8972	0.6854	0.8972	3	KCRU, Bax, ACON
587	Development_NOTCH-induced EMT	19	0.6857	0.8972	0.6857	0.8972	1	VE-cadherin
588	O-glycan biosynthesis	60	0.6964	0.9088	0.6964	0.9088	3	GALNT4, GALNT2, GALNT7
589	Leucine, isoleucine and valine metabolism/ Rodent version	80	0.7034	0.9088	0.7034	0.9088	4	GABT, ECHS1, HIBCH, HCDH
590	Immune response_TLR3 and TLR4 induce TICAM1-specific signaling pathway	20	0.7043	0.9088	0.7043	0.9088	1	IKK-gamma
591	Neurophysiological process_Olfactory transduction	20	0.7043	0.9088	0.7043	0.9088	1	G-protein alpha-olf
592	UMP biosynthesis	20	0.7043	0.9088	0.7043	0.9088	1	OPRT
593	Immune response_Oncostatin M signaling via JAK-Stat in human cells	20	0.7043	0.9088	0.7043	0.9088	1	STAT1
594	Development_GH-RH signaling	41	0.706	0.9088	0.706	0.9088	2	H-Ras, ERK1/2
595	Signal transduction_PTMs (phosphorylation) in TNF-alpha-induced NF-kB signaling	41	0.706	0.9088	0.706	0.9088	2	IKK-gamma, PI3K reg class IA (p85)
596	Regulation of lipid metabolism_G-alpha(q) regulation of lipid metabolism	61	0.7071	0.9088	0.7071	0.9088	3	PLTP, PKC, ERK1/2
597	Transcription_Role of VDR in regulation of genes involved in osteoporosis	61	0.7071	0.9088	0.7071	0.9088	3	COL1A1, APOE, Calreticulin
598	O-glycan biosynthesis / Human version	62	0.7175	0.9088	0.7175	0.9088	3	GALNT4, GALNT2, GALNT7
599	Immune response_Neurotensin-induced activation of IL-8 in colonocytes	42	0.7186	0.9088	0.7186	0.9088	2	ERK2 (MAPK1), H-Ras
600	Apoptosis and survival_Apoptotic TNF-family pathways	42	0.7186	0.9088	0.7186	0.9088	2	Bax, Caspase-3
601	Transport_ACM3 in salivary glands	42	0.7186	0.9088	0.7186	0.9088	2	PKC, Protein kinase G
602	Signal transduction_JNK pathway	42	0.7186	0.9088	0.7186	0.9088	2	MAP3K2 (MEKK2), H-Ras
603	Regulation of lipid metabolism_PPAR regulation of lipid metabolism	42	0.7186	0.9088	0.7186	0.9088	2	CPT-1A, Fatty acid-binding protein
604	Immune response_Murine NKG2D signaling	42	0.7186	0.9088	0.7186	0.9088	2	PI3K reg class IA, ERK1/2
605	Neurophysiological process_HTR1A receptor signaling in neuronal cells	42	0.7186	0.9088	0.7186	0.9088	2	ERK2 (MAPK1), H-Ras
606	Immune response_PIP3 signaling in B lymphocytes	42	0.7186	0.9088	0.7186	0.9088	2	PI3K reg class IA, PLC-gamma
607	Tryptophan metabolism	101	0.7196	0.9088	0.7196	0.9088	5	ODO2, ALD9A1, ECHS1, MAOB, HCDH
608	Role of prenatal nicotine exposure in inhibition of pancreatic beta cells differentiation and function	21	0.7218	0.9088	0.7218	0.9088	1	IGF-1 receptor
609	Cell cycle_Cell cycle (generic schema)	21	0.7218	0.9088	0.7218	0.9088	1	Cyclin A
610	Multiple sclerosis (general schema)	21	0.7218	0.9088	0.7218	0.9088	1	WNT5A
611	Tryptophan metabolism/ Rodent version	102	0.7276	0.9124	0.7276	0.9124	5	ODO2, ALD9A1, ECHS1, MAOB, HCDH
612	Butanoate metabolism	63	0.7277	0.9124	0.7277	0.9124	3	HMGCS1, ECHS1, HCDH
613	Signal transduction_PTMs in BAFF-induced canonical NF-kB signaling	43	0.7307	0.9124	0.7307	0.9124	2	IKK-gamma, c-Rel (NF-kB subunit)
614	Protein folding and maturation_Angiotensin system maturation \ Human version	43	0.7307	0.9124	0.7307	0.9124	2	IRAP, Prolyl endopeptidase
615	Immune response_HTR2A-induced activation of cPLA2	43	0.7307	0.9124	0.7307	0.9124	2	H-Ras, ERK1/2
616	Transcription_CREM signaling in testis	22	0.7383	0.9175	0.7383	0.9175	1	HXK2
617	Development_Thrombopoetin signaling via JAK-STAT pathway	22	0.7383	0.9175	0.7383	0.9175	1	STAT1
618	LRRK2 and immune function in Parkinson's disease	22	0.7383	0.9175	0.7383	0.9175	1	STAT1
619	Development_Activation of Erk by ACM1, ACM3 and ACM5	44	0.7423	0.921	0.7423	0.921	2	H-Ras, ERK1/2
620	Phenylalanine metabolism/ Rodent version	65	0.7471	0.9254	0.7471	0.9254	3	AOC2, MAOB, AL3A1
621	Regulation of lipid metabolism_Regulation of lipid metabolism by niacin and isoprenaline	45	0.7535	0.9277	0.7535	0.9277	2	Calcineurin A (catalytic), PKC
622	Apoptosis and survival_Beta-2 adrenergic receptor anti-apoptotic action	23	0.7538	0.9277	0.7538	0.9277	1	PI3K reg class IA (p85-alpha)
623	Development_EGFR signaling via PIP3	23	0.7538	0.9277	0.7538	0.9277	1	PI3K reg class IA
624	G-protein signaling_Cross-talk between Ras-family GTPases	23	0.7538	0.9277	0.7538	0.9277	1	H-Ras
625	Propionate metabolism p.2	66	0.7563	0.9294	0.7563	0.9294	3	GABT, HIBCH, HCDH
626	Development_G-Proteins mediated regulation MAPK-ERK signaling	46	0.7643	0.9322	0.7643	0.9322	2	ERK2 (MAPK1), H-Ras
627	Anandamide biosynthesis and metabolism	46	0.7643	0.9322	0.7643	0.9322	2	PLA2(hGIIA), PLC-gamma
628	Phenylalanine metabolism	67	0.7653	0.9322	0.7653	0.9322	3	AOC2, MAOB, AL3A1
629	Glycolysis and gluconeogenesis p.3	24	0.7684	0.9322	0.7684	0.9322	1	PGAM2
630	Immune response_IL-27 signaling pathway	24	0.7684	0.9322	0.7684	0.9322	1	STAT1
631	Cytoskeleton remodeling_Role of PDGFs in cell migration	24	0.7684	0.9322	0.7684	0.9322	1	PI3K reg class IA (p85)
632	Glycolysis and gluconeogenesis p.3 / Human version	24	0.7684	0.9322	0.7684	0.9322	1	PGAM2
633	G-protein signaling_M-RAS regulation pathway	24	0.7684	0.9322	0.7684	0.9322	1	ERK1/2
634	Mechanisms of deltaF508 CFTR activation by S-nitrosoglutathione	47	0.7747	0.9329	0.7747	0.9329	2	Sti1, HSP70
635	Regulation of lipid metabolism_Insulin regulation of fatty acid metabolism	89	0.779	0.9329	0.779	0.9329	4	GSK3 beta, PI3K reg class IA, H-Ras, ERK1/2
636	G-protein signaling_K-RAS regulation pathway	25	0.7821	0.9329	0.7821	0.9329	1	K-RAS
637	Transport_RAB5A regulation pathway	25	0.7821	0.9329	0.7821	0.9329	1	APPL
638	G-protein signaling_R-RAS regulation pathway	25	0.7821	0.9329	0.7821	0.9329	1	ERK1/2
639	Mucin expression in CF airways	69	0.7825	0.9329	0.7825	0.9329	3	H-Ras, MEK6(MAP2K6), ERK1/2
640	Immune response_C3a signaling	48	0.7847	0.9329	0.7847	0.9329	2	ROCK1, ERK1/2
641	Immune response_Histamine H1 receptor signaling in immune response	48	0.7847	0.9329	0.7847	0.9329	2	Calcineurin A (catalytic), ERK2 (MAPK1)
642	Muscle contraction_Relaxin signaling pathway	48	0.7847	0.9329	0.7847	0.9329	2	ERK1/2, MMP-2
643	Phospholipid metabolism p.2	48	0.7847	0.9329	0.7847	0.9329	2	PCY1A, PCY1B
644	Protein folding and maturation_Angiotensin system maturation \ Rodent version	48	0.7847	0.9329	0.7847	0.9329	2	IRAP, Prolyl endopeptidase
645	IL-17-induced mucin expression in CF airways	48	0.7847	0.9329	0.7847	0.9329	2	IKK-gamma, ERK1/2
646	Oxidative stress_Role of IL-8 signaling pathway in respiratory burst	48	0.7847	0.9329	0.7847	0.9329	2	p47-phox, ERK1/2
647	Retinol metabolism	70	0.7907	0.9364	0.7907	0.9364	3	DHRS3, CYP1B1, ALD9A1
648	Inhibition of neutrophil migration by proresolving lipid mediators in COPD	70	0.7907	0.9364	0.7907	0.9364	3	Actin cytoskeletal, Alpha-actinin, PKC
649	PDE4 regulation of cyto/chemokine expression in arthritis	49	0.7943	0.9364	0.7943	0.9364	2	GSK3 alpha/beta, IKK-gamma
650	Immune response_Bacterial infections in normal airways	49	0.7943	0.9364	0.7943	0.9364	2	IKK-gamma, STAT1
651	Role and regulation of Prostaglandin E2 in gastric cancer	49	0.7943	0.9364	0.7943	0.9364	2	H-Ras, ERK1/2
652	DNA damage_ATM / ATR regulation of G2 / M checkpoint	26	0.795	0.9364	0.795	0.9364	1	Cyclin A
653	Neurophysiological process_GABAergic neurotransmission	50	0.8035	0.9436	0.8035	0.9436	2	GABT, GLNA
654	Impaired NO signaling in CF airways	50	0.8035	0.9436	0.8035	0.9436	2	PDE5A, Protein kinase G
655	Regulation of lipid metabolism_Alpha-1 adrenergic receptors signaling via arachidonic acid	72	0.8063	0.9449	0.8063	0.9449	3	H-Ras, Paxillin, ERK1/2
656	Apoptosis and survival_Anti-apoptotic TNFs/NF-kB/IAP pathway	27	0.8071	0.9449	0.8071	0.9449	1	IKK-gamma
657	Signal transduction_PKA signaling	51	0.8123	0.9465	0.8123	0.9465	2	GSK3 alpha/beta, PP2A regulatory
658	Signal transduction_NF-kB activation pathways	51	0.8123	0.9465	0.8123	0.9465	2	IKK-gamma, E2I
659	Serotonin - melatonin biosynthesis and metabolism	51	0.8123	0.9465	0.8123	0.9465	2	CYP1B1, MAOB
660	Signal transduction_PTMs in IL-17-induced CIKS-dependent NF-kB signaling and mRNA stabilization	28	0.8185	0.9465	0.8185	0.9465	1	IKK-gamma
661	Immune response_Innate immune response to RNA viral infection	28	0.8185	0.9465	0.8185	0.9465	1	IKK-gamma
662	Possible influence of low doses of Arsenite on glucose uptake in muscle	28	0.8185	0.9465	0.8185	0.9465	1	PI3K reg class IA
663	Development_Delta-type opioid receptor signaling via G-protein alpha-14	28	0.8185	0.9465	0.8185	0.9465	1	H-Ras
664	Mitogenic action of Estradiol / ESR1 (nuclear) in breast cancer	28	0.8185	0.9465	0.8185	0.9465	1	NFYA
665	Sulfur metabolism	52	0.8208	0.9465	0.8208	0.9465	2	DNMT1, SAHH2
666	Development_Beta-adrenergic receptors signaling via cAMP	52	0.8208	0.9465	0.8208	0.9465	2	PP2A catalytic, MEK6(MAP2K6)
667	Chemotaxis_Leukocyte chemotaxis	75	0.8279	0.9478	0.8279	0.9478	3	Actin cytoskeletal, PLC-gamma 1, Actin
668	Transport_ACM3 signaling in lacrimal glands	75	0.8279	0.9478	0.8279	0.9478	3	ATP1A1, H-Ras, ERK1/2
669	Development_A1 receptor signaling	53	0.829	0.9478	0.829	0.9478	2	H-Ras, ERK1/2
670	Cholesterol and Sphingolipid transport / Influx to the early endosome in lung (normal and CF)	29	0.8293	0.9478	0.8293	0.9478	1	Caveolin-2
671	Role of Diethylhexyl Phthalate and Tributyltin in fat cell differentiation	29	0.8293	0.9478	0.8293	0.9478	1	A-FABP
672	Neurophysiological process_nNOS signaling in neuronal synapses	29	0.8293	0.9478	0.8293	0.9478	1	Calcineurin A (catalytic)
673	NAD metabolism	119	0.8394	0.9565	0.8394	0.9565	5	5'-NTC, Sirtuin5, NMNA3, PNPH, CYB5R3
674	PDGF activation of prostacyclin synthesis	30	0.8394	0.9565	0.8394	0.9565	1	PLC-gamma 1
675	Prostaglandin 1 biosynthesis and metabolism	55	0.8443	0.9591	0.8443	0.9591	2	CYP4F12, THAS
676	Neurophysiological process_Kappa-type opioid receptor in transmission of nerve impulses	31	0.8489	0.9591	0.8489	0.9591	1	EBP50
677	Beta-alanine metabolism/ Rodent version	31	0.8489	0.9591	0.8489	0.9591	1	ALD9A1
678	Glycolysis and gluconeogenesis p. 2	31	0.8489	0.9591	0.8489	0.9591	1	ALDOC
679	Linoleic acid / Rodent version	31	0.8489	0.9591	0.8489	0.9591	1	PLA2(hGIIA)
680	Acetylcholine biosynthesis and metabolism	32	0.8579	0.9591	0.8579	0.9591	1	LPPL
681	Glycolysis and gluconeogenesis p. 2/ Rodent version	32	0.8579	0.9591	0.8579	0.9591	1	ALDOC
682	Cell cycle_Role of APC in cell cycle regulation	32	0.8579	0.9591	0.8579	0.9591	1	Cyclin A
683	Development_BMP signaling	33	0.8663	0.9591	0.8663	0.9591	1	MEK6(MAP2K6)
684	Transcription_Mechanism of regulation of the transcription of Retinoid-target genes	33	0.8663	0.9591	0.8663	0.9591	1	PSMC5
685	Cytoskeleton remodeling_Thyroliberin in cytoskeleton remodeling	33	0.8663	0.9591	0.8663	0.9591	1	GSK3 beta
686	Cell adhesion_IL-8-dependent cell migration and adhesion	33	0.8663	0.9591	0.8663	0.9591	1	ERK1/2
687	Signal transduction_Activin A signaling regulation	33	0.8663	0.9591	0.8663	0.9591	1	Histone H2
688	Triacylglycerol metabolism p.1	59	0.8712	0.9591	0.8712	0.9591	2	ALD9A1, AK1BA
689	Signal transduction_PTMs in BAFF-induced non-canonical NF-kB signaling	34	0.8742	0.9591	0.8742	0.9591	1	E2I
690	Neurophysiological process_GABA-B receptor signaling in presynaptic nerve terminals	34	0.8742	0.9591	0.8742	0.9591	1	H-Ras
691	Regulation of CFTR gating (normal and CF)	34	0.8742	0.9591	0.8742	0.9591	1	Calumenin
692	Transcription_Role of the non-genomic action of Retinoic acid and phosphorylation of Retinoic acid receptors in the initiation of transcription	34	0.8742	0.9591	0.8742	0.9591	1	PSMC5
693	Development_Epigenetic and transcriptional regulation of oligodendrocyte precursor cell differentiation and myelination	34	0.8742	0.9591	0.8742	0.9591	1	Beta-catenin
694	Fatty Acid Omega Oxidation	34	0.8742	0.9591	0.8742	0.9591	1	ADH7
695	Immune response_CXCR4 signaling via second messenger	34	0.8742	0.9591	0.8742	0.9591	1	PLC-gamma 1
696	Heme metabolism	105	0.8749	0.9591	0.8749	0.9591	4	TfR1, TfR2, FTH1, UGT1A6
697	Tyrosine metabolism p.2 (melanin)	83	0.8757	0.9591	0.8757	0.9591	3	AOC2, MAOB, AL3A1
698	Mitochondrial long chain fatty acid beta-oxidation	83	0.8757	0.9591	0.8757	0.9591	3	CPT-1A, ECHS1, HCDH
699	Development_Thyroliberin signaling	60	0.8772	0.9591	0.8772	0.9591	2	H-Ras, ERK1/2
700	Estrone metabolism	35	0.8817	0.9591	0.8817	0.9591	1	STS
701	Estradiol metabolism / Human version	35	0.8817	0.9591	0.8817	0.9591	1	CYP1B1
702	Neurophysiological process_Thyroliberin in cell hyperpolarization and excitability	35	0.8817	0.9591	0.8817	0.9591	1	PP2A catalytic
703	G-protein signaling_S1P2 receptor signaling	35	0.8817	0.9591	0.8817	0.9591	1	ROCK1
704	Estradiol metabolism	35	0.8817	0.9591	0.8817	0.9591	1	CYP1B1
705	Development_Transcriptional regulation of megakaryopoiesis	35	0.8817	0.9591	0.8817	0.9591	1	THAS
706	Immune response_Lipoxins and Resolvin E1 inhibitory action on neutrophil functions	35	0.8817	0.9591	0.8817	0.9591	1	ERK1/2
707	Immune response_IL-10 signaling pathway	62	0.8885	0.964	0.8885	0.964	2	PI3K reg class IA, STAT1
708	Estrone metabolism / Human version	36	0.8887	0.964	0.8887	0.964	1	STS
709	Estradiol metabolism / Rodent version	37	0.8953	0.9657	0.8953	0.9657	1	CYP1B1
710	Development_Retinoic acid and retinoic acid receptors in regulation of oligodendrocyte differentiation	37	0.8953	0.9657	0.8953	0.9657	1	p73
711	Immune response_Generation of memory CD4+ T cells	37	0.8953	0.9657	0.8953	0.9657	1	CD44
712	G-protein signaling_H-RAS regulation pathway	37	0.8953	0.9657	0.8953	0.9657	1	H-Ras
713	Immune response_Th17, Th22 and Th9 cell differentiation	39	0.9073	0.9737	0.9073	0.9737	1	STAT6
714	Propionate metabolism p.1	39	0.9073	0.9737	0.9073	0.9737	1	HCDH
715	Bile Acid Biosynthesis	90	0.9074	0.9737	0.9074	0.9737	3	ADHG, ADH7, ADH1
716	Development_Oxytocin receptor signaling	40	0.9128	0.9737	0.9128	0.9737	1	Protein kinase G1
717	G-protein signaling_Rap1A regulation pathway	40	0.9128	0.9737	0.9128	0.9737	1	CrkL
718	Immune response_MIF in innate immunity response	40	0.9128	0.9737	0.9128	0.9737	1	C/EBPbeta
719	N-Acylethanolamines, Phospholipase A2 pathway	40	0.9128	0.9737	0.9128	0.9737	1	PLA2(hGIIA)
720	Vitamin B3 (nicotinamide) metabolism	40	0.9128	0.9737	0.9128	0.9737	1	NMNA3
721	N-Glycan biosynthesis p2	41	0.918	0.9778	0.918	0.9778	1	Glucosidase II, alpha subunits
722	Apoptosis and survival_Anti-apoptotic TNFs/NF-kB/Bcl-2 pathway	42	0.9229	0.9803	0.9229	0.9803	1	IKK-gamma
723	Serotonin modulation of dopamine release in nicotine addiction	42	0.9229	0.9803	0.9229	0.9803	1	PKC
724	Neurophysiological process_Melatonin signaling	43	0.9274	0.9806	0.9274	0.9806	1	STS
725	Immune response_Substance P-stimulated expression of proinflammatory cytokines via MAPKs	43	0.9274	0.9806	0.9274	0.9806	1	ERK1/2
726	Impaired inhibitory action of lipoxins and Resolvin E1 on neutrophil functions in CF	43	0.9274	0.9806	0.9274	0.9806	1	ERK1/2
727	N-Glycan biosynthesis p1	71	0.9283	0.9806	0.9283	0.9806	2	DPM3 (reg), ALG9
728	Immune response_PGE2 in immune and neuroendocrine system interactions	44	0.9317	0.9822	0.9317	0.9822	1	PLA2(hGIIA)
729	Niacin-HDL metabolism	46	0.9396	0.9822	0.9396	0.9822	1	APOA1
730	Bile Acid Biosynthesis / Rodent version	100	0.9401	0.9822	0.9401	0.9822	3	ADHG, ADH7, ADH1
731	Immune response_PGE2 common pathways	47	0.9432	0.9822	0.9432	0.9822	1	ERK2 (MAPK1)
732	Transport_Alpha-2 adrenergic receptor regulation of ion channels	47	0.9432	0.9822	0.9432	0.9822	1	PKC
733	Neurophysiological process_Dopamine D2 receptor signaling in CNS	47	0.9432	0.9822	0.9432	0.9822	1	Calcineurin A (catalytic)
734	Neurophysiological process_Circadian rhythm	47	0.9432	0.9822	0.9432	0.9822	1	ERK1/2
735	Chemotaxis_CCR1 signaling	48	0.9466	0.9822	0.9466	0.9822	1	ERK1/2
736	Bacterial infections in CF airways	48	0.9466	0.9822	0.9466	0.9822	1	STAT1
737	Nicotine signaling in dopaminergic neurons, Pt. 1 - cell body	48	0.9466	0.9822	0.9466	0.9822	1	Calcineurin A (catalytic)
738	Cholesterol Biosynthesis	103	0.9476	0.9822	0.9476	0.9822	3	IDI2, HMGCS1, FDPS
739	Arachidonic acid production	49	0.9497	0.9822	0.9497	0.9822	1	PLA2(hGIIA)
740	Neurophysiological process_Corticoliberin signaling via CRHR1	50	0.9527	0.9822	0.9527	0.9822	1	ERK2 (MAPK1)
741	Immune response_Histamine signaling in dendritic cells	50	0.9527	0.9822	0.9527	0.9822	1	ERK2 (MAPK1)
742	Immune response_Inhibitory action of lipoxins on superoxide production induced by IL-8 and Leukotriene B4 in neutrophils	50	0.9527	0.9822	0.9527	0.9822	1	p47-phox
743	Aminoacyl-tRNA biosynthesis in mitochondrion	81	0.9567	0.9822	0.9567	0.9822	2	GlyRS, DARS2
744	CoA biosynthesis	52	0.9582	0.9822	0.9582	0.9822	1	CTE2
745	Immune response_T cell subsets: cell surface markers	52	0.9582	0.9822	0.9582	0.9822	1	CD44
746	Androstenedione and testosterone biosynthesis and metabolism p.1	53	0.9606	0.9822	0.9606	0.9822	1	STS
747	Immune response_T regulatory cell-mediated modulation of effector T cell and NK cell functions	53	0.9606	0.9822	0.9606	0.9822	1	Galectin-1
748	Folic acid metabolism	53	0.9606	0.9822	0.9606	0.9822	1	FTDH
749	Selenoamino acid metabolism	54	0.963	0.9822	0.963	0.9822	1	SAHH
750	Th17 cells in CF	54	0.963	0.9822	0.963	0.9822	1	ERK1/2
751	GTP metabolism	54	0.963	0.9822	0.963	0.9822	1	PDE5A
752	Cholesterol metabolism	54	0.963	0.9822	0.963	0.9822	1	LIPA
753	Impaired inhibitory action of lipoxins on ROS production in neutrophils in CF	54	0.963	0.9822	0.963	0.9822	1	p47-phox
754	Phosphatidylinositol metabolism	86	0.9665	0.9833	0.9665	0.9833	2	CDIPT, PLC-gamma 1
755	Muscle contraction_Regulation of eNOS activity in cardiomyocytes	56	0.9672	0.9833	0.9672	0.9833	1	Protein kinase G1
756	Ca(2+)-dependent NF-AT signaling in cardiac hypertrophy	57	0.9692	0.9833	0.9692	0.9833	1	Calcineurin A (catalytic)
757	Androstenedione and testosterone biosynthesis and metabolism p.1/ Rodent version	57	0.9692	0.9833	0.9692	0.9833	1	STS
758	Signal transduction_Production and main functions of biologically active prostaglandins and Thromboxane A2	59	0.9727	0.9856	0.9727	0.9856	1	THAS
759	Sphingolipid metabolism	91	0.9741	0.9857	0.9741	0.9857	2	DES1, SPT1
760	Sphingolipid metabolism / Human version	92	0.9754	0.9857	0.9754	0.9857	2	DES1, SPT1
761	Heparan sulfate/heparin metabolism	62	0.9773	0.9863	0.9773	0.9863	1	HS6ST1
762	Plasmalogen biosynthesis	64	0.9799	0.9874	0.9799	0.9874	1	PLA2
763	Immune response_CD40 signaling	65	0.9811	0.9874	0.9811	0.9874	1	PI3K reg class IA (p85)
764	Retinol metabolism / Rodent version	66	0.9823	0.9874	0.9823	0.9874	1	CYP1B1
765	Immune response_T regulatory cell-mediated modulation of antigen-presenting cell functions	72	0.9877	0.9916	0.9877	0.9916	1	STAT1
766	Vitamin E (alfa-tocopherol) metabolism	81	0.9929	0.995	0.9929	0.995	1	CYP4F2
767	Peroxisomal branched chain fatty acid oxidation	83	0.9937	0.995	0.9937	0.995	1	CPT-1A
768	ATP metabolism	106	0.9985	0.9985	0.9985	0.9985	1	NMNA3

## Sheet: ADC
Enrichment analysis report
Enrichment by Pathway Maps					ADC combined
#	Maps	Total	pValue	Min FDR	p-value	FDR	In Data	Network Objects from Active Data
1	Immune response_Antigen presentation by MHC class II	12	3.17706e-07	0.000194118	3.17706e-07	0.000194118	6	Cathepsin L, HLA-DM, MHC class II, HLA-DRA1, Legumain, CD74
2	Protein folding and maturation_Posttranslational processing of neuroendocrine peptides	50	5.56585e-05	0.0170037	5.56585e-05	0.0170037	8	PAM, GRP(1-27), GRP(1-27)Gly, GRP precursor, GRP(18-27), PC1, ProGRP, GRP(1-17)
3	Transport_Clathrin-coated vesicle cycle	71	0.000125831	0.0256276	0.000125831	0.0256276	9	ARF1, Myosin I, Myosin Vb, NSF, GCC2, Rab11-FIP1, Myosin VI, SAR1, VAMP8
4	Transport_Alpha-2 adrenergic receptor regulation of ion channels	47	0.00026015	0.0392721	0.00026015	0.0392721	7	IP3R1, G-protein beta/gamma, Sorcin, G-protein alpha-i family, G-protein alpha-o, IP3 receptor, PKC
5	Cytoskeleton remodeling_Keratin filaments	36	0.000385651	0.0392721	0.000385651	0.0392721	6	Keratin 8, Envoplakin, Keratin 18, Keratin 7, Keratin 1, Keratin 8/18
6	Cell adhesion_Tight junctions	36	0.000385651	0.0392721	0.000385651	0.0392721	6	Occludin, AF-6, Claudin-3, ZO-3, Cingulin, ZO-2
7	Cell adhesion_Endothelial cell contacts by junctional mechanisms	26	0.000604303	0.0461536	0.000604303	0.0461536	5	Occludin, AF-6, Claudin-3, Cingulin, ZO-2
8	Neurophysiological process_Dopamine D2 receptor transactivation of PDGFR in CNS	26	0.000604303	0.0461536	0.000604303	0.0461536	5	G-protein beta/gamma, G-protein alpha-i family, Calmodulin, IP3 receptor, PKC
9	Mitochondrial dysfunction in neurodegenerative diseases	59	0.0010681	0.0624016	0.0010681	0.0624016	7	G3P2, SDHA, TGM2, IP3R1, VDAC 1, ODP2, IP3 receptor
10	Cell adhesion_Gap junctions	30	0.00119744	0.0624016	0.00119744	0.0624016	5	Occludin, ZO-3, Cingulin, PKC, ZO-2
11	Neurophysiological process_Activity-dependent synaptic AMPA receptor removal	62	0.00143647	0.0624016	0.00143647	0.0624016	7	AP-2 alpha subunits, NSF, Clathrin light chain, NAPB, Calmodulin, IP3 receptor, PKC
12	Neurophysiological process_ACM regulation of nerve impulse	46	0.00147623	0.0624016	0.00147623	0.0624016	6	G-protein beta/gamma, G-protein alpha-i family, G-protein alpha-o, Calmodulin, IP3 receptor, PKC
13	Immune response_ICOS pathway in T-helper cell	46	0.00147623	0.0624016	0.00147623	0.0624016	6	G-protein beta/gamma, CDC42, MHC class II, PKC-theta, Calmodulin, IP3 receptor
14	Immune response_MIF - the neuroendocrine-macrophage connector	46	0.00147623	0.0624016	0.00147623	0.0624016	6	PHAP1 (pp32), G-protein beta/gamma, MHC class II, CD74, IP3 receptor, PKC
15	Protein folding_Membrane trafficking and signal transduction of G-alpha (i) heterotrimeric G-protein	19	0.00153195	0.0624016	0.00153195	0.0624016	4	G-protein beta, G-protein beta/gamma, G-protein gamma, G-protein alpha-i family
16	Chemotaxis_CCR1 signaling	48	0.001848	0.0705703	0.001848	0.0705703	6	G-protein beta/gamma, MMP-9, G-protein alpha-i family, G-protein alpha-o, Calmodulin, IP3 receptor
17	Glycolysis and gluconeogenesis (short map)	66	0.00207388	0.0745377	0.00207388	0.0745377	7	G3P2, ALDOB, F16Q, ALDOA, ENO, ENO2, F16P
18	Development_S1P4 receptor signaling pathway	22	0.00271079	0.0900286	0.00271079	0.0900286	4	G-protein beta/gamma, CDC42, G-protein alpha-i family, IP3 receptor
19	CoA biosynthesis	52	0.00279958	0.0900286	0.00279958	0.0900286	6	ENPP1, CTE1, ACSL5, PTE2, ACSL4, MMSA
20	Development_Delta- and kappa-type opioid receptors signaling via beta-arrestin	23	0.00321189	0.098067	0.00321189	0.098067	4	Beta-arrestin1, G-protein beta/gamma, G-protein alpha-i family, PKC
21	Regulation of lipid metabolism_Stimulation of Arachidonic acid production by ACM receptors	72	0.00341585	0.098067	0.00341585	0.098067	7	ARF1, G-protein beta/gamma, CDC42, Monoglyceride lipase, Calmodulin, IP3 receptor, PKC
22	Signal transduction_cAMP signaling	38	0.00353105	0.098067	0.00353105	0.098067	5	KDELR, G-protein beta/gamma, G-protein alpha-i family, Calmodulin, PKC
23	Transport_Macropinocytosis	12	0.0037045	0.0984107	0.0037045	0.0984107	3	SNX5, LAMP1, Rab-34
24	Immune response _CCR3 signaling in eosinophils	77	0.00497024	0.111329	0.00497024	0.111329	7	Profilin I, G-protein beta/gamma, MyHC, G-protein alpha-i family, Profilin, Calmodulin, IP3 receptor
25	Neurophysiological process_GABA-B receptor signaling at postsynaptic sides of synapses	26	0.00508556	0.111329	0.00508556	0.111329	4	G-protein beta/gamma, G-protein alpha-i family, G-protein alpha-o, Calmodulin
26	Neurophysiological process_Constitutive and activity-dependent synaptic AMPA receptor delivery	59	0.00528769	0.111329	0.00528769	0.111329	6	Myosin Vb, NSF, Myosin Va, NAPB, Calmodulin, PKC
27	Immune response_Neurotensin-induced activation of IL-8 in colonocytes	42	0.00547753	0.111329	0.00547753	0.111329	5	G-protein beta/gamma, CDC42, G-protein alpha-i family, Calmodulin, IP3 receptor
28	Transport_ACM3 in salivary glands	42	0.00547753	0.111329	0.00547753	0.111329	5	VAMP1, G-protein alpha-i family, Calmodulin, IP3 receptor, PKC
29	Immune response_LTBR1 signaling	60	0.00574393	0.111329	0.00574393	0.111329	6	COX-2 (PTGS2), G-protein beta/gamma, G-protein alpha-i family, Calmodulin, IP3 receptor, PKC
30	Neurophysiological process_GABA-B receptor-mediated regulation of glutamate signaling in Purkinje cells	27	0.00584387	0.111329	0.00584387	0.111329	4	G-protein beta/gamma, G-protein alpha-i family, G-protein alpha-o, IP3 receptor
31	Development_ACM2 and ACM4 activation of ERK	43	0.00606289	0.111329	0.00606289	0.111329	5	G-protein beta/gamma, G-protein alpha-i family, G-protein alpha-o, Calmodulin, IP3 receptor
32	Chemotaxis_CCL16-, CCL20-, CXCL16- and CCL25-mediated cell migration	43	0.00606289	0.111329	0.00606289	0.111329	5	G-protein beta/gamma, MMP-9, G-protein alpha-i family, Calmodulin, IP3 receptor
33	Immune response_iC3b-induced phagocytosis via alpha-M/beta-2 integrin	61	0.00622828	0.111329	0.00622828	0.111329	6	Profilin I, CDC42, PI4KII, IP3 receptor, PKC, PREL1
34	Vitamin E (alfa-tocopherol) metabolism	81	0.00655591	0.111329	0.00655591	0.111329	7	DHB4, ACOX3, ACSL5, PTE2, ACSL4, ACOX1, ACAA1
35	Immune response_CRTH2 signaling in Th2 cells	44	0.00669091	0.111329	0.00669091	0.111329	5	G-protein beta/gamma, G-protein alpha-i family, Calmodulin, IP3 receptor, PKC
36	Development_S1P1 signaling pathway	44	0.00669091	0.111329	0.00669091	0.111329	5	G-protein beta/gamma, CDC42, G-protein alpha-i family, G-protein alpha-o, IP3 receptor
37	Development_Alpha-2 adrenergic receptor activation of ERK	62	0.00674168	0.111329	0.00674168	0.111329	6	G-protein beta/gamma, Monoglyceride lipase, G-protein alpha-i family, G-protein alpha-o, Calmodulin, IP3 receptor
38	n-3 Polyunsaturated fatty acid biosynthesis	63	0.00728512	0.112472	0.00728512	0.112472	6	DHB4, ACOX3, ACSL5, ACSL4, ACOX1, ACAA1
39	Development_Activation of ERK by Alpha-1 adrenergic receptors	45	0.00736311	0.112472	0.00736311	0.112472	5	TGM2, G-protein beta/gamma, G-protein alpha-o, Calmodulin, IP3 receptor
40	G-protein signaling_Regulation of cAMP levels by ACM	45	0.00736311	0.112472	0.00736311	0.112472	5	G-protein beta/gamma, G-protein alpha-i family, G-protein alpha-o, Calmodulin, IP3 receptor
41	n-6 Polyunsaturated fatty acid biosynthesis	64	0.00785952	0.117126	0.00785952	0.117126	6	DHB4, ACOX3, ACSL5, ACSL4, ACOX1, ACAA1
42	Apoptosis and survival_Granzyme A signaling	30	0.00856021	0.121635	0.00856021	0.121635	4	PHAP1 (pp32), LAMP1, APEX, LAMP2
43	Cytoskeleton remodeling_RalA regulation pathway	30	0.00856021	0.121635	0.00856021	0.121635	4	Beta-arrestin1, ARF1, CDC42, Calmodulin
44	Development_WNT5A signaling	47	0.00884613	0.122841	0.00884613	0.122841	5	IP3R1, G-protein beta/gamma, G-protein alpha-t2, CDC42, Calmodulin
45	Development_Transcription regulation of granulocyte development	32	0.0107648	0.141467	0.0107648	0.141467	4	Lactoferrin, CD13, PKC, PERM
46	Development_Angiotensin activation of ERK	33	0.0119923	0.141467	0.0119923	0.141467	4	G-protein beta/gamma, G-protein alpha-i family, Calmodulin, IP3 receptor
47	G-protein signaling_Regulation of CDC42 activity	33	0.0119923	0.141467	0.0119923	0.141467	4	LyGDI, CDC42, DEF6, ABR
48	Apoptosis and survival_Regulation of Apoptosis by Mitochondrial Proteins	33	0.0119923	0.141467	0.0119923	0.141467	4	IGF-1 receptor, VDAC 1, VDAC 2, Aif
49	LRRK2 in neurons in Parkinson's disease	33	0.0119923	0.141467	0.0119923	0.141467	4	AP-2 alpha subunits, NSF, RDX (radixin), AP2A2
50	Chemotaxis_CCL19- and CCl21-mediated chemotaxis	33	0.0119923	0.141467	0.0119923	0.141467	4	G-protein beta/gamma, MMP-9, G-protein alpha-i family, IP3 receptor
51	Inhibition of neutrophil migration by proresolving lipid mediators in COPD	70	0.0120089	0.141467	0.0120089	0.141467	6	G-protein beta/gamma, PECAM1, G-protein alpha-i family, Calmodulin, IP3 receptor, PKC
52	Immune response_Function of MEF2 in T lymphocytes	51	0.0124069	0.141467	0.0124069	0.141467	5	Calmodulin, IP3 receptor, PKC, Sin3A, HDAC2
53	Blood coagulation_GPCRs in platelet aggregation	71	0.0128261	0.141467	0.0128261	0.141467	6	IP3R1, G-protein beta/gamma, G-protein alpha-i family, Calmyrin, IP3 receptor, PREL1
54	Signal transduction_Erk Interactions: Inhibition of Erk	34	0.0133061	0.141467	0.0133061	0.141467	4	VHR, Calmodulin, PTPR-epsilon, PKC
55	Development_S1P1 receptor signaling via beta-arrestin	34	0.0133061	0.141467	0.0133061	0.141467	4	Beta-arrestin1, G-protein beta/gamma, G-protein alpha-i family, G-protein alpha-o
56	Neurophysiological process_GABA-B receptor signaling in presynaptic nerve terminals	34	0.0133061	0.141467	0.0133061	0.141467	4	G-protein beta/gamma, G-protein alpha-i family, G-protein alpha-o, Calmodulin
57	Immune response_CXCR4 signaling via second messenger	34	0.0133061	0.141467	0.0133061	0.141467	4	G-protein beta/gamma, G-protein alpha-i family, PKC-theta, IP3 receptor
58	Neurophysiological process_Synaptic vesicle fusion and recycling in nerve terminals	52	0.0134289	0.141467	0.0134289	0.141467	5	Csp, SNAPalpha, NSF, Calmodulin, Endophilin A1
59	Regulation of lipid metabolism_Alpha-1 adrenergic receptors signaling via arachidonic acid	72	0.0136816	0.141686	0.0136816	0.141686	6	COX-2 (PTGS2), G-protein beta/gamma, Monoglyceride lipase, G-protein alpha-o, Calmodulin, IP3 receptor
60	Immune response_CCL2 signaling	54	0.0156402	0.159269	0.0156402	0.159269	5	Occludin, G-protein beta/gamma, CDC42, G-protein alpha-i family, ZO-2
61	Immune response_Platelet activating factor/ PTAFR pathway signaling	55	0.0168317	0.168593	0.0168317	0.168593	5	Beta-arrestin1, G-protein beta/gamma, MMP-9, G-protein alpha-i family, IP3 receptor
62	Cell adhesion_Integrin inside-out signaling	56	0.0180821	0.172324	0.0180821	0.172324	5	G-protein beta/gamma, G-protein alpha-i family, Calmyrin, Calmodulin, IP3 receptor
63	Muscle contraction_ACM regulation of smooth muscle contraction	56	0.0180821	0.172324	0.0180821	0.172324	5	G-protein beta/gamma, CDC42, Calmodulin, IP3 receptor, PKC
64	Transcription_ChREBP regulation pathway	21	0.018685	0.172324	0.018685	0.172324	3	G-protein beta/gamma, G-protein alpha-i family, Acyl-CoA synthetase
65	Cytoskeleton remodeling_FAK signaling	57	0.0193924	0.172324	0.0193924	0.172324	5	GRP(1-27), CDC42, Calpain 2(m), Calmodulin, IP3 receptor
66	Cytoskeleton remodeling_ACM3 and ACM4 in keratinocyte migration	38	0.0194604	0.172324	0.0194604	0.172324	4	G-protein alpha-i family, G-protein alpha-o, Calmodulin, IP3 receptor
67	Development_Gastrin in differentiation of the gastric mucosa	38	0.0194604	0.172324	0.0194604	0.172324	4	TFF1, PKC-theta, IP3 receptor, PKC
68	Development_Mu-type opioid receptor signaling	38	0.0194604	0.172324	0.0194604	0.172324	4	G-protein beta/gamma, CDC42, G-protein alpha-i family, IP3 receptor
69	Cell adhesion_Cell-matrix glycoconjugates	38	0.0194604	0.172324	0.0194604	0.172324	4	CEACAM5, ECM1, MMP-9, MUC1
70	Hyaluronic acid/ CD44 signaling in cancer	58	0.0207635	0.181235	0.0207635	0.181235	5	IP3R1, CDC42, IQGAP1, MMP-9, Calmodulin
71	Neurophysiological process_Delta-type opioid receptor in the nervous system	40	0.0230988	0.196019	0.0230988	0.196019	4	G-protein beta/gamma, G-protein alpha-i family, Calmodulin, IP3 receptor
72	Cytoskeleton remodeling_Role of PKA in cytoskeleton reorganisation	40	0.0230988	0.196019	0.0230988	0.196019	4	G-protein beta/gamma, CDC42, Calmodulin, IP3 receptor
73	Immune response_IL-17 signaling pathways	60	0.0236921	0.197391	0.0236921	0.197391	5	COX-2 (PTGS2), Mucin 5B, NGAL, MMP-9, ENA-78
74	Cytoskeleton remodeling_Regulation of actin cytoskeleton by Rho GTPases	23	0.0239066	0.197391	0.0239066	0.197391	3	MyHC, CDC42, Profilin
75	Neurophysiological process_Netrin-1 in regulation of axon guidance	41	0.0250626	0.201042	0.0250626	0.201042	4	CDC42, Calmodulin, IP3 receptor, DARPP-32
76	Glycolysis and gluconeogenesis p.3	24	0.0267829	0.201042	0.0267829	0.201042	3	LDHA, ENO, ENO2
77	Glycolysis and gluconeogenesis p.3 / Human version	24	0.0267829	0.201042	0.0267829	0.201042	3	LDHA, ENO, ENO2
78	Muscle contraction_Oxytocin signaling in uterus and mammary gland	62	0.026875	0.201042	0.026875	0.201042	5	COX-2 (PTGS2), G-protein beta/gamma, Calmodulin, IP3 receptor, PKC
79	Main pathways of Schwann cells transformation in neurofibromatosis type 1	62	0.026875	0.201042	0.026875	0.201042	5	IGF-1 receptor, CDC42, Calmodulin, ErbB2, IP3 receptor
80	Immune response_IL-10 signaling pathway	62	0.026875	0.201042	0.026875	0.201042	5	COX-2 (PTGS2), Heme oxygenase 1, HPGD, MHC class II, MMP-9
81	Regulation of lipid metabolism_PPAR regulation of lipid metabolism	42	0.0271242	0.201042	0.0271242	0.201042	4	Fatty acid-binding protein, ACOX3, CAC, ACAA1
82	Neurophysiological process_Constitutive and regulated NMDA receptor trafficking	63	0.0285638	0.201042	0.0285638	0.201042	5	G-protein alpha-i family, Calmodulin, IP3 receptor, PKC, DARPP-32
83	Neurophysiological process_Melatonin signaling	43	0.0292843	0.201042	0.0292843	0.201042	4	G-protein beta/gamma, G-protein alpha-i family, Calmodulin, IP3 receptor
84	Nicotine signaling in dopaminergic neurons, Pt. 2 - axon terminal	43	0.0292843	0.201042	0.0292843	0.201042	4	G-protein alpha-i family, Calmodulin, IP3 receptor, DARPP-32
85	Immune response_Substance P-stimulated expression of proinflammatory cytokines via MAPKs	43	0.0292843	0.201042	0.0292843	0.201042	4	COX-2 (PTGS2), G-protein beta/gamma, PKC-theta, IP3 receptor
86	Development_S1P3 receptor signaling pathway	43	0.0292843	0.201042	0.0292843	0.201042	4	G-protein beta/gamma, G-protein alpha-i family, Calmodulin, IP3 receptor
87	Chemotaxis_C5a-induced chemotaxis	43	0.0292843	0.201042	0.0292843	0.201042	4	G-protein beta/gamma, CDC42, G-protein alpha-i family, IP3 receptor
88	Cytoskeleton remodeling_Hyaluronic acid/ CD44 signaling pathways	43	0.0292843	0.201042	0.0292843	0.201042	4	IP3R1, CDC42, RDX (radixin), Calmodulin
89	Immune response_HTR2A-induced activation of cPLA2	43	0.0292843	0.201042	0.0292843	0.201042	4	G-protein beta/gamma, G-protein alpha-i family, Calmodulin, IP3 receptor
90	Development_Angiotensin signaling via beta-Arrestin	25	0.0298356	0.20255	0.0298356	0.20255	3	Beta-arrestin1, G-protein beta/gamma, Calmodulin
91	Glutathione metabolism	64	0.0303184	0.203567	0.0303184	0.203567	5	MGST3, GGT1, MGST, CD13, GSTT1
92	Glutathione metabolism / Human version	65	0.0321395	0.213448	0.0321395	0.213448	5	MGST3, GGT1, MGST, CD13, GSTT1
93	Muscle contraction_Delta-type opioid receptor in smooth muscle contraction	26	0.0330639	0.217226	0.0330639	0.217226	3	G-protein beta/gamma, G-protein alpha-i family, IP3 receptor
94	Cell adhesion_Histamine H1 receptor signaling in the interruption of cell barrier integrity	45	0.0339027	0.218048	0.0339027	0.218048	4	Occludin, G-protein beta/gamma, Calmodulin, IP3 receptor
95	Signal transduction_Calcium signaling	45	0.0339027	0.218048	0.0339027	0.218048	4	IP3R1, G-protein beta/gamma, Calmodulin, IP3 receptor
96	Development_G-Proteins mediated regulation MAPK-ERK signaling	46	0.0363619	0.218441	0.0363619	0.218441	4	G-protein beta/gamma, G-protein alpha-i family, Calmodulin, IP3 receptor
97	Immune response_MIF-induced cell adhesion, migration and angiogenesis	46	0.0363619	0.218441	0.0363619	0.218441	4	G-protein beta/gamma, MMP-9, G-protein alpha-i family, CD74
98	Development_Angiotensin activation of Akt	46	0.0363619	0.218441	0.0363619	0.218441	4	G-protein beta/gamma, CDC42, Calmodulin, IP3 receptor
99	Glycolysis and gluconeogenesis p. 1	46	0.0363619	0.218441	0.0363619	0.218441	4	PGMU, GALM, F16Q, F16P
100	wtCFTR and deltaF508 traffic / Membrane expression (normal and CF)	46	0.0363619	0.218441	0.0363619	0.218441	4	Myosin Vb, Keratin 8, Keratin 18, Annexin V
101	G-protein signaling_G-Protein alpha-i signaling cascades	27	0.0364664	0.218441	0.0364664	0.218441	3	G-protein beta/gamma, RGS10, G-protein alpha-i family
102	Transcription_Role of Akt in hypoxia induced HIF1 activation	27	0.0364664	0.218441	0.0364664	0.218441	3	Heme oxygenase 1, APEX, ALDOA
103	Immune response_PGE2 common pathways	47	0.0389216	0.228664	0.0389216	0.228664	4	COX-2 (PTGS2), G-protein beta/gamma, G-protein alpha-i family, IP3 receptor
104	Neurophysiological process_Dopamine D2 receptor signaling in CNS	47	0.0389216	0.228664	0.0389216	0.228664	4	DDC, G-protein beta/gamma, G-protein alpha-i family, IP3 receptor
105	Development_Mu-type opioid receptor regulation of proliferation	28	0.0400414	0.230967	0.0400414	0.230967	3	G-protein beta/gamma, G-protein alpha-i family, Calmodulin
106	Mucin expression in CF airways	69	0.0400987	0.230967	0.0400987	0.230967	5	COX-2 (PTGS2), Mucin 5B, PKC-theta, ErbB2, IP3 receptor
107	Immune response _Sialic-acid receptors (Siglecs) signaling	12	0.0410554	0.230967	0.0410554	0.230967	2	CD43, MUC1
108	Immune response_C3a signaling	48	0.0415817	0.230967	0.0415817	0.230967	4	G-protein beta/gamma, MHC class II, G-protein alpha-i family, IP3 receptor
109	Immune response_Histamine H1 receptor signaling in immune response	48	0.0415817	0.230967	0.0415817	0.230967	4	G-protein beta/gamma, MMP-9, Calmodulin, IP3 receptor
110	Muscle contraction_Relaxin signaling pathway	48	0.0415817	0.230967	0.0415817	0.230967	4	G-protein beta/gamma, MMP-9, G-protein alpha-i family, G-protein alpha-o
111	Glutathione metabolism / Rodent version	70	0.0422595	0.232618	0.0422595	0.232618	5	MGST3, GGT1, MGST, CD13, GSTT1
112	Immune response_Lectin induced complement pathway	49	0.0443424	0.239763	0.0443424	0.239763	4	DAF, C4a, C4, C4b
113	Pyruvate metabolism	49	0.0443424	0.239763	0.0443424	0.239763	4	AL3B1, ACSA, AL7A1, ODP2
114	Neurophysiological process_Corticoliberin signaling via CRHR1	50	0.0472036	0.246996	0.0472036	0.246996	4	G-protein beta/gamma, Keratin 1, Calmodulin, IP3 receptor
115	Apoptosis and survival_HTR1A signaling	50	0.0472036	0.246996	0.0472036	0.246996	4	G-protein beta/gamma, G-protein alpha-i family, XIAP, Calmodulin
116	Muscle contraction_S1P2 receptor-mediated smooth muscle contraction	30	0.0477013	0.246996	0.0477013	0.246996	3	G-protein beta/gamma, Calmodulin, IP3 receptor
117	PDGF activation of prostacyclin synthesis	30	0.0477013	0.246996	0.0477013	0.246996	3	COX-2 (PTGS2), Calmodulin, IP3 receptor
118	Development_G-CSF-induced myeloid differentiation	30	0.0477013	0.246996	0.0477013	0.246996	3	Lactoferrin, NGAL, PERM
119	Peroxysomal straight-chain fatty acid beta-oxidation	73	0.0491569	0.250291	0.0491569	0.250291	5	DHB4, ACOX3, ACSL4, ACOX1, ACAA1
120	Fructose metabolism	73	0.0491569	0.250291	0.0491569	0.250291	5	ALDOB, GALM, F16Q, ALDOA, F16P
121	Immune response_NFAT in immune response	51	0.050165	0.251098	0.050165	0.251098	4	MHC class II, PKC-theta, Calmodulin, IP3 receptor
122	Cell adhesion_Integrin inside-out signaling in T cells	74	0.051595	0.251098	0.051595	0.251098	5	G-protein beta/gamma, MHC class II, G-protein alpha-i family, PKC-theta, PREL1
123	Development_Activation of ERK by Kappa-type opioid receptor	31	0.0517812	0.251098	0.0517812	0.251098	3	G-protein beta/gamma, G-protein alpha-i family, IP3 receptor
124	Apoptosis and survival_Role of IAP-proteins in apoptosis	31	0.0517812	0.251098	0.0517812	0.251098	3	Caspase-6, XIAP, Aif
125	Glycolysis and gluconeogenesis p. 2	31	0.0517812	0.251098	0.0517812	0.251098	3	G3P2, ALDOB, ALDOA
126	Development_Transactivation of PDGFR in non-neuronal cells by Dopamine D2 receptor	31	0.0517812	0.251098	0.0517812	0.251098	3	G-protein beta/gamma, G-protein alpha-i family, IP3 receptor
127	Signal transduction_Activation of PKC via G-Protein coupled receptor	52	0.0532264	0.252103	0.0532264	0.252103	4	G-protein beta/gamma, PKC-theta, Calmodulin, IP3 receptor
128	Immune response_Classical complement pathway	52	0.0532264	0.252103	0.0532264	0.252103	4	DAF, C4a, C4, C4b
129	G-protein signaling_Proinsulin C-peptide signaling	52	0.0532264	0.252103	0.0532264	0.252103	4	COX-2 (PTGS2), G-protein beta/gamma, G-protein alpha-i family, IP3 receptor
130	Chemotaxis_Leukocyte chemotaxis	75	0.0541028	0.25222	0.0541028	0.25222	5	G-protein beta/gamma, CDC42, MHC class II, G-protein alpha-i family, IP3 receptor
131	Apoptosis and survival_Granzyme B signaling	32	0.0560243	0.25222	0.0560243	0.25222	3	Caspase-6, LAMP1, LAMP2
132	Glycolysis and gluconeogenesis p. 2/ Rodent version	32	0.0560243	0.25222	0.0560243	0.25222	3	G3P2, ALDOB, ALDOA
133	Development_Angiotensin signaling via STATs	32	0.0560243	0.25222	0.0560243	0.25222	3	G-protein beta/gamma, Calmodulin, IP3 receptor
134	Immune response_T cell receptor signaling pathway	53	0.0563872	0.25222	0.0563872	0.25222	4	MHC class II, PKC-theta, Calmodulin, IP3 receptor
135	Development_Endothelin-1/EDNRA signaling	53	0.0563872	0.25222	0.0563872	0.25222	4	CDC42, G-protein alpha-i family, Calmodulin, IP3 receptor
136	Translation_Translation regulation by Alpha-1 adrenergic receptors	53	0.0563872	0.25222	0.0563872	0.25222	4	G-protein beta/gamma, G-protein alpha-o, Calmodulin, IP3 receptor
137	Cell adhesion_Integrin inside-out signaling in neutrophils	76	0.0566803	0.25222	0.0566803	0.25222	5	G-protein beta/gamma, DAP12, G-protein alpha-i family, IP3 receptor, PREL1
138	Membrane-bound ESR1: interaction with G-proteins signaling	54	0.059647	0.25222	0.059647	0.25222	4	G-protein beta/gamma, MMP-9, G-protein alpha-i family, IP3 receptor
139	Immune response_Role of DAP12 receptors in NK cells	54	0.059647	0.25222	0.059647	0.25222	4	DAP12, PKC-theta, HLA-C, HLA-B
140	Regulation of AKT(PKB)/ GSK3 beta cascade in bipolar disorder	54	0.059647	0.25222	0.059647	0.25222	4	IGF-1 receptor, G-protein beta/gamma, G-protein alpha-i family, Calmodulin
141	Nicotine signaling in glutamatergic neurons	33	0.0604275	0.25222	0.0604275	0.25222	3	G-protein beta/gamma, G-protein alpha-i family, Calmodulin
142	Transcription_Mechanism of regulation of the transcription of Retinoid-target genes	33	0.0604275	0.25222	0.0604275	0.25222	3	CRABP2, Sin3A, HDAC2
143	Immune response_ETV3 affect on CSF1-promoted macrophage differentiation	33	0.0604275	0.25222	0.0604275	0.25222	3	08p22/MSR1(CD204), Sin3A, HDAC2
144	Muscle contraction_Role of kappa-type opioid receptor in heart	33	0.0604275	0.25222	0.0604275	0.25222	3	G-protein beta/gamma, G-protein alpha-i family, IP3 receptor
145	Cell adhesion_IL-8-dependent cell migration and adhesion	33	0.0604275	0.25222	0.0604275	0.25222	3	G-protein beta/gamma, G-protein alpha-i family, IP3 receptor
146	Blood coagulation_GPVI-dependent platelet activation	55	0.063005	0.25222	0.063005	0.25222	4	CDC42, PECAM1, IP3 receptor, PREL1
147	Prostaglandin 1 biosynthesis and metabolism	55	0.063005	0.25222	0.063005	0.25222	4	COX-2 (PTGS2), ZADH1, HPGD, ALOX15B
148	PGE2 pathways in cancer	55	0.063005	0.25222	0.063005	0.25222	4	COX-2 (PTGS2), Beta-arrestin1, G-protein beta/gamma, G-protein alpha-i family
149	G-protein signaling_RhoA regulation pathway	34	0.0649877	0.25222	0.0649877	0.25222	3	Ephrin-A, IGF-1 receptor, LyGDI
150	Apoptosis and survival_Caspase cascade	34	0.0649877	0.25222	0.0649877	0.25222	3	Caspase-6, IGF-1 receptor, XIAP
151	Chemotaxis_CCR4-induced chemotaxis of immune cells	34	0.0649877	0.25222	0.0649877	0.25222	3	G-protein beta/gamma, G-protein alpha-i family, IP3 receptor
152	Mechanism of action of CCR4 antagonists in asthma and atopic dermatitis (Variant 1)	34	0.0649877	0.25222	0.0649877	0.25222	3	G-protein beta/gamma, G-protein alpha-i family, IP3 receptor
153	Chemotaxis_CXCR4 signaling pathway	34	0.0649877	0.25222	0.0649877	0.25222	3	G-protein beta/gamma, CDC42, G-protein alpha-i family
154	CCR4-dependent immune cell chemotaxis in asthma and atopic dermatitis	34	0.0649877	0.25222	0.0649877	0.25222	3	G-protein beta/gamma, G-protein alpha-i family, IP3 receptor
155	Cannabinoid receptor signaling in nicotine addiction	34	0.0649877	0.25222	0.0649877	0.25222	3	G-protein beta/gamma, Monoglyceride lipase, G-protein alpha-i family
156	Fatty Acid Omega Oxidation	34	0.0649877	0.25222	0.0649877	0.25222	3	DHB4, ACSL5, ACSL4
157	Immune response_Role of the Membrane attack complex in cell survival	34	0.0649877	0.25222	0.0649877	0.25222	3	G-protein beta/gamma, G-protein alpha-o, IP3 receptor
158	Platelet activation as a result of endothelial dysfunction after stenting	56	0.0664606	0.25222	0.0664606	0.25222	4	IP3R1, G-protein alpha-i family, IP3 receptor, PKC
159	Airway smooth muscle contraction in asthma	56	0.0664606	0.25222	0.0664606	0.25222	4	MyHC, G-protein alpha-i family, Calmodulin, IP3 receptor
160	Chemotaxis_CCL2-induced chemotaxis	56	0.0664606	0.25222	0.0664606	0.25222	4	G-protein beta/gamma, CDC42, G-protein alpha-i family, IP3 receptor
161	Muscle contraction_Regulation of eNOS activity in cardiomyocytes	56	0.0664606	0.25222	0.0664606	0.25222	4	G-protein beta/gamma, G-protein alpha-i family, Calmodulin, IP3 receptor
162	Oxidative phosphorylation	105	0.0677302	0.255452	0.0677302	0.255452	6	UQCRH, NDUFAB1, ATP8, UQCRC1, COX Vb, COX II
163	G-protein signaling_S1P2 receptor signaling	35	0.0697014	0.260841	0.0697014	0.260841	3	G-protein beta/gamma, G-protein alpha-i family, IP3 receptor
164	Ca(2+)-dependent NF-AT signaling in cardiac hypertrophy	57	0.0700129	0.260841	0.0700129	0.260841	4	G-protein beta/gamma, G-protein alpha-i family, Calmodulin, IP3 receptor
165	Immune response_CCR5 signaling in macrophages and T lymphocytes	58	0.073661	0.272769	0.073661	0.272769	4	G-protein beta/gamma, G-protein alpha-i family, Calmodulin, IP3 receptor
166	G-protein signaling_Regulation of RAC1 activity	36	0.0745651	0.273401	0.0745651	0.273401	3	LyGDI, DEF6, ABR
167	Fructose metabolism/ Rodent version	83	0.0766643	0.273401	0.0766643	0.273401	5	ALDOB, GALM, F16Q, ALDOA, F16P
168	Triacylglycerol metabolism p.1	59	0.0774039	0.273401	0.0774039	0.273401	4	AL7A1, ACSL5, PLCE, ACSL4
169	Immune response_Immunological synapse formation	59	0.0774039	0.273401	0.0774039	0.273401	4	G-protein beta/gamma, CDC42, MHC class II, IP3 receptor
170	Development_Regulation of endothelial progenitor cell differentiation from adult stem cells	59	0.0774039	0.273401	0.0774039	0.273401	4	Cathepsin L, MMP-9, G-protein alpha-i family, CD133
171	LRRK2 in neuronal apoptosis in Parkinson's disease	17	0.0774114	0.273401	0.0774114	0.273401	2	PRDX3, VDAC 1
172	DeltaF508-CFTR traffic / ER-to-Golgi in CF	17	0.0774114	0.273401	0.0774114	0.273401	2	Sec23, SAR1
173	wtCFTR traffic / ER-to-Golgi (normal)	17	0.0774114	0.273401	0.0774114	0.273401	2	Sec23, SAR1
174	Glycogen metabolism	37	0.0795753	0.279428	0.0795753	0.279428	3	PGMU, UGPA2, GALM
175	Transport_Intracellular cholesterol transport	85	0.0829907	0.289211	0.0829907	0.289211	5	SOAT1, ARF1, LIPA, NPC2, CD36L2
176	Development_SDF-1 signaling in hematopoietic stem cell homing	38	0.084728	0.289211	0.084728	0.289211	3	G-protein beta/gamma, CDC42, MMP-9
177	wtCFTR and deltaF508-CFTR traffic / Generic schema (normal and CF)	38	0.084728	0.289211	0.084728	0.289211	3	Myosin Vb, TSG101, VAMP8
178	Glycolysis and gluconeogenesis p. 2 / Human version	38	0.084728	0.289211	0.084728	0.289211	3	G3P2, ALDOB, ALDOA
179	Signal transduction_Soluble CXCL16 signaling	38	0.084728	0.289211	0.084728	0.289211	3	G-protein beta/gamma, MMP-9, G-protein alpha-i family
180	Development_Role of proteases in hematopoietic stem cell mobilization	18	0.0855661	0.290449	0.0855661	0.290449	2	MMP-9, DPP4
181	Development_BMP7 in brown adipocyte differentiation	39	0.0900193	0.298923	0.0900193	0.298923	3	Annexin I, XIAP, COX Vb
182	Nicotine signaling in GABAergic neurons	39	0.0900193	0.298923	0.0900193	0.298923	3	G-protein beta/gamma, G-protein alpha-i family, Calmodulin
183	Propionate metabolism p.1	39	0.0900193	0.298923	0.0900193	0.298923	3	ACSA, 3HIDH, MMSA
184	G-protein signaling_Regulation of p38 and JNK signaling mediated by G-proteins	39	0.0900193	0.298923	0.0900193	0.298923	3	G-protein beta/gamma, CDC42, G-protein alpha-i family
185	Transport_Macropinocytosis regulation by growth factors	63	0.0933001	0.308142	0.0933001	0.308142	4	Profilin I, CDC42, Destrin, Profilin
186	Development_Oxytocin receptor signaling	40	0.0954453	0.311856	0.0954453	0.311856	3	G-protein beta/gamma, Calmodulin, IP3 receptor
187	Neurophysiological process_ACM1 and ACM2 in neuronal membrane polarization	40	0.0954453	0.311856	0.0954453	0.311856	3	G-protein beta/gamma, G-protein alpha-o, IP3 receptor
188	Ovarian cancer (main signaling cascades)	64	0.0974989	0.316871	0.0974989	0.316871	4	G-protein beta/gamma, MMP-9, G-protein alpha-i family, ErbB2
189	GTP-XTP metabolism	90	0.099971	0.323187	0.099971	0.323187	5	KGUA, GMP2, Xanthine oxidase, 5'-NTC, NDPK 8
190	Muscle contraction_Regulation of eNOS activity in endothelial cells	65	0.101785	0.324782	0.101785	0.324782	4	G-protein beta/gamma, G-protein alpha-i family, Calmodulin, IP3 receptor
191	NF-AT signaling in cardiac hypertrophy	65	0.101785	0.324782	0.101785	0.324782	4	IGF-1 receptor, G-protein beta/gamma, G-protein alpha-i family, Calmodulin
192	Neurophysiological process_Olfactory transduction	20	0.102591	0.324782	0.102591	0.324782	2	Calmodulin, G-protein alpha-olf
193	wtCFTR and deltaF508-CFTR traffic / Clathrin coated vesicles formation (normal and CF)	20	0.102591	0.324782	0.102591	0.324782	2	Myosin I, Myosin VI
194	Pyruvate metabolism/ Rodent version	66	0.106156	0.330885	0.106156	0.330885	4	AL3B1, ACSA, AL7A1, ODP2
195	Role of Tissue factor-induced Thrombin signaling in cancerogenesis	66	0.106156	0.330885	0.106156	0.330885	4	G-protein alpha-i family, Calmodulin, ErbB2, IP3 receptor
196	Serotonin modulation of dopamine release in nicotine addiction	42	0.106685	0.330885	0.106685	0.330885	3	G-protein beta/gamma, G-protein alpha-i family, PKC
197	Neurophysiological process_HTR1A receptor signaling in neuronal cells	42	0.106685	0.330885	0.106685	0.330885	3	G-protein beta/gamma, G-protein alpha-i family, MAP2
198	Development_Role of G-CSF in hematopoietic stem cell mobilization	21	0.111423	0.343836	0.111423	0.343836	2	MMP-9, DPP4
199	Development_Angiotensin signaling via PYK2	43	0.11249	0.345383	0.11249	0.345383	3	G-protein beta/gamma, Calmodulin, IP3 receptor
200	Immune response_PGE2 in immune and neuroendocrine system interactions	44	0.118413	0.358984	0.118413	0.358984	3	COX-2 (PTGS2), G-protein beta/gamma, G-protein alpha-i family
201	Immune response_IL-1 signaling pathway	44	0.118413	0.358984	0.118413	0.358984	3	COX-2 (PTGS2), Heme oxygenase 1, Ceruloplasmin
202	Immune response_CD16 signaling in NK cells	69	0.119768	0.358984	0.119768	0.358984	4	CDC42, PKC-theta, Calmodulin, IP3 receptor
203	Immune response_MIF-mediated glucocorticoid regulation	22	0.120445	0.358984	0.120445	0.358984	2	COX-2 (PTGS2), CD74
204	LRRK2 and immune function in Parkinson's disease	22	0.120445	0.358984	0.120445	0.358984	2	MHC class II, IQGAP1
205	Cytoskeleton remodeling_CDC42 in cellular processes	22	0.120445	0.358984	0.120445	0.358984	2	CDC42, Destrin
206	Regulation of lipid metabolism_Regulation of lipid metabolism by niacin and isoprenaline	45	0.124449	0.362088	0.124449	0.362088	3	G-protein alpha-i family, Calmodulin, PKC
207	Neurophysiological process_Receptor-mediated axon growth repulsion	45	0.124449	0.362088	0.124449	0.362088	3	Ephrin-A, CDC42, Destrin
208	Neurophysiological process_Glutamate regulation of Dopamine D1A receptor signaling	45	0.124449	0.362088	0.124449	0.362088	3	Calmodulin, IP3 receptor, DARPP-32
209	Development_Ligand-independent activation of ESR1 and ESR2	45	0.124449	0.362088	0.124449	0.362088	3	TFF1, IGF-1 receptor, ErbB2
210	Cell adhesion_Ephrin signaling	45	0.124449	0.362088	0.124449	0.362088	3	Ephrin-A, CDC42, G-protein alpha-i family
211	Blood coagulation_Platelet microparticle generation	71	0.12924	0.372866	0.12924	0.372866	4	MyHC, Calmodulin, IP3 receptor, PKC
212	Apoptosis and survival_Beta-2 adrenergic receptor anti-apoptotic action	23	0.129639	0.372866	0.129639	0.372866	2	G-protein beta/gamma, G-protein alpha-i family
213	Chemotaxis_Lipoxin inhibitory action on Formyl-Met-Leu-Phe-induced neutrophil chemotaxis	46	0.130595	0.372866	0.130595	0.372866	3	G-protein beta/gamma, CDC42, G-protein alpha-i family
214	Immune response_Fc gamma R-mediated phagocytosis in macrophages	46	0.130595	0.372866	0.130595	0.372866	3	CDC42, Profilin, IP3 receptor
215	Reproduction_GnRH signaling	72	0.13409	0.381066	0.13409	0.381066	4	CDC42, Secretogranin 1, Calmodulin, IP3 receptor
216	Immune response_NF-AT signaling and leukocyte interactions	47	0.136845	0.382533	0.136845	0.382533	3	COX-2 (PTGS2), MHC class II, IP3 receptor
217	Development_Beta-adrenergic receptors regulation of ERK	47	0.136845	0.382533	0.136845	0.382533	3	G-protein beta/gamma, G-protein alpha-i family, IP3 receptor
218	Development_PIP3 signaling in cardiac myocytes	47	0.136845	0.382533	0.136845	0.382533	3	IGF-1 receptor, G-protein beta/gamma, CDC42
219	Cell adhesion_Chemokines and adhesion	100	0.138637	0.382533	0.138637	0.382533	5	G-protein beta/gamma, CDC42, G-protein alpha-i family, G-protein alpha-o, ENA-78
220	Development_Dopamine D2 receptor transactivation of EGFR	24	0.138989	0.382533	0.138989	0.382533	2	G-protein beta/gamma, G-protein alpha-i family
221	Translation_Opioid receptors in regulation of translation	24	0.138989	0.382533	0.138989	0.382533	2	G-protein beta/gamma, G-protein alpha-i family
222	Development_Mu-type opioid receptor signaling via Beta-arrestin	24	0.138989	0.382533	0.138989	0.382533	2	G-protein beta/gamma, G-protein alpha-i family
223	Nicotine signaling in dopaminergic neurons, Pt. 1 - cell body	48	0.143196	0.390593	0.143196	0.390593	3	G-protein alpha-i family, Calmodulin, IP3 receptor
224	Oxidative stress_Role of IL-8 signaling pathway in respiratory burst	48	0.143196	0.390593	0.143196	0.390593	3	G-protein beta/gamma, G-protein alpha-i family, IP3 receptor
225	Transcription_Transcription regulation of aminoacid metabolism	25	0.148481	0.394103	0.148481	0.394103	2	ASSY, PKC
226	Transport_ACM3 signaling in lacrimal glands	75	0.149074	0.394103	0.149074	0.394103	4	Mucin 5B, Lactoferrin, Calmodulin, IP3 receptor
227	Development_Thromboxane A2 signaling pathway	49	0.149643	0.394103	0.149643	0.394103	3	G-protein alpha-i family, IP3 receptor, PKC
228	Development_A3 receptor signaling	49	0.149643	0.394103	0.149643	0.394103	3	G-protein beta/gamma, G-protein alpha-i family, IP3 receptor
229	Signal transduction_IP3 signaling	49	0.149643	0.394103	0.149643	0.394103	3	G-protein beta/gamma, Calmodulin, IP3 receptor
230	Arachidonic acid production	49	0.149643	0.394103	0.149643	0.394103	3	ASAH, ACSL5, ACSL4
231	Transcription_CREB pathway	49	0.149643	0.394103	0.149643	0.394103	3	LDHA, IGF-1 receptor, Calmodulin
232	Neurophysiological process_Long-term depression in cerebellum	49	0.149643	0.394103	0.149643	0.394103	3	IGF-1 receptor, G-protein beta/gamma, IP3 receptor
233	Blood coagulation_GPIb-IX-V-dependent platelet activation	76	0.154207	0.399276	0.154207	0.399276	4	SHIP2, Calmodulin, IP3 receptor, PREL1
234	Transport_The role of AVP in regulation of Aquaporin 2 and renal water reabsorption	50	0.156182	0.399276	0.156182	0.399276	3	Syntaxin 3, MyHC, Calmodulin
235	Development_EDNRB signaling	50	0.156182	0.399276	0.156182	0.399276	3	G-protein beta/gamma, G-protein alpha-i family, IP3 receptor
236	Neurophysiological process_GABAergic neurotransmission	50	0.156182	0.399276	0.156182	0.399276	3	G-protein beta/gamma, G-protein alpha-i family, G-protein alpha-o
237	Immune response_Histamine signaling in dendritic cells	50	0.156182	0.399276	0.156182	0.399276	3	G-protein beta/gamma, G-protein alpha-i family, IP3 receptor
238	Immune response_C5a signaling	50	0.156182	0.399276	0.156182	0.399276	3	G-protein beta/gamma, G-protein alpha-i family, PKC
239	Immune response_Inhibitory action of lipoxins on superoxide production induced by IL-8 and Leukotriene B4 in neutrophils	50	0.156182	0.399276	0.156182	0.399276	3	G-protein beta/gamma, G-protein alpha-i family, IP3 receptor
240	Cell adhesion_Cadherin-mediated cell adhesion	26	0.158099	0.402493	0.158099	0.402493	2	AF-6, CDC42
241	Signal transduction_PKA signaling	51	0.162808	0.412761	0.162808	0.412761	3	KDELR, G-protein alpha-i family, DARPP-32
242	Neurophysiological process_GABA-A receptor life cycle	27	0.167829	0.423735	0.167829	0.423735	2	NSF, Clathrin light chain
243	Immune response_Antiviral actions of Interferons	52	0.169517	0.426234	0.169517	0.426234	3	MHC class I, HLA-A, MHC class II
244	Immune response_Inhibitory PD-1 signaling in T cells	53	0.176305	0.430753	0.176305	0.430753	3	MHC class I, MHC class II, PKC-theta
245	Development_A1 receptor signaling	53	0.176305	0.430753	0.176305	0.430753	3	G-protein beta/gamma, G-protein alpha-i family, IP3 receptor
246	Development_Insulin, IGF-1 and TNF-alpha in brown adipocyte differentiation	53	0.176305	0.430753	0.176305	0.430753	3	G3P2, IGF-1 receptor, COX II
247	DeltaF508-CFTR traffic / Sorting endosome formation in CF	28	0.177659	0.430753	0.177659	0.430753	2	TSG101, NSF
248	Ascorbate metabolism / Rodent version	28	0.177659	0.430753	0.177659	0.430753	2	PAM, AL7A1
249	Neurophysiological process_Role of CDK5 in presynaptic signaling	28	0.177659	0.430753	0.177659	0.430753	2	DDC, Endophilin A1
250	Immune response_Antigen presentation by MHC class I	28	0.177659	0.430753	0.177659	0.430753	2	MHC class I, PSMB8(LMP7)
251	Muscle contraction_nNOS signaling in skeletal muscle	28	0.177659	0.430753	0.177659	0.430753	2	Dystrobrevin alpha, Calmodulin
252	Development_Delta-type opioid receptor signaling via G-protein alpha-14	28	0.177659	0.430753	0.177659	0.430753	2	Calmodulin, IP3 receptor
253	Development_FGFR signaling pathway	54	0.183167	0.437168	0.183167	0.437168	3	Syndecan-4, E3b1(ABI-1), IP3 receptor
254	Cholesterol metabolism	54	0.183167	0.437168	0.183167	0.437168	3	SOAT1, CYP27A1, LIPA
255	Impaired inhibitory action of lipoxins on ROS production in neutrophils in CF	54	0.183167	0.437168	0.183167	0.437168	3	G-protein beta/gamma, G-protein alpha-i family, IP3 receptor
256	Immune response_BCR pathway	54	0.183167	0.437168	0.183167	0.437168	3	CDC42, Calmodulin, IP3 receptor
257	Immune response_Delta-type opioid receptor signaling in T-cells	29	0.187576	0.44422	0.187576	0.44422	2	G-protein beta/gamma, G-protein alpha-i family
258	Adiponectin in pathogenesis of type 2 diabetes	29	0.187576	0.44422	0.187576	0.44422	2	H-FABP, ACOX1
259	Immune response_Fc epsilon RI pathway	55	0.190099	0.448458	0.190099	0.448458	3	PKC-theta, Calmodulin, IP3 receptor
260	Muscle contraction_GPCRs in the regulation of smooth muscle tone	83	0.191872	0.450423	0.191872	0.450423	4	MyHC, G-protein alpha-i family, Calmodulin, IP3 receptor
261	Development_Non-genomic action of Retinoic acid in cell differentiation	56	0.197098	0.450423	0.197098	0.450423	3	TGM2, COX-2 (PTGS2), IP3 receptor
262	Immune response_CD28 signaling	56	0.197098	0.450423	0.197098	0.450423	3	PKC-theta, Calmodulin, IP3 receptor
263	Development_VEGF signaling via VEGFR2 - generic cascades	84	0.197475	0.450423	0.197475	0.450423	4	COX-2 (PTGS2), CDC42, IP3 receptor, PKC
264	Neurophysiological process_Mu-type opioid receptor-mediated analgesia	30	0.197567	0.450423	0.197567	0.450423	2	G-protein beta/gamma, G-protein alpha-i family
265	Development_Transcription factors in segregation of hepatocytic lineage	30	0.197567	0.450423	0.197567	0.450423	2	Keratin 7, CPSM
266	Protein folding and maturation_POMC processing	30	0.197567	0.450423	0.197567	0.450423	2	PAM, PC1
267	Development_Slit-Robo signaling	30	0.197567	0.450423	0.197567	0.450423	2	Profilin I, CDC42
268	Neurophysiological process _Visual perception	30	0.197567	0.450423	0.197567	0.450423	2	Transducin, rod-specific, Calmodulin
269	Neurophysiological process_Kappa-type opioid receptor in transmission of nerve impulses	31	0.207621	0.469839	0.207621	0.469839	2	G-protein beta/gamma, G-protein alpha-i family
270	Cytoskeleton remodeling_Reverse signaling by ephrin B	31	0.207621	0.469839	0.207621	0.469839	2	G-protein beta/gamma, G-protein alpha-i family
271	Development_Regulation of cytoskeleton proteins in oligodendrocyte differentiation and myelination	58	0.211276	0.476345	0.211276	0.476345	3	CNP1, CDC42, MAP2
272	Protein folding and maturation_Bradykinin / Kallidin maturation	32	0.217727	0.489086	0.217727	0.489086	2	ACE1, CD13
273	Cell adhesion_Role of CDK5 in cell adhesion	9	0.220976	0.494565	0.220976	0.494565	1	ErbB2
274	Development_Thyroliberin signaling	60	0.225669	0.49904	0.225669	0.49904	3	G-protein beta/gamma, Calmodulin, IP3 receptor
275	Oxidative stress_Role of Sirtuin1 and PGC1-alpha in activation of antioxidant defense system	60	0.225669	0.49904	0.225669	0.49904	3	PRDX3, Heme oxygenase 1, PRDX5
276	G-protein signaling_N-RAS regulation pathway	33	0.227876	0.49904	0.227876	0.49904	2	MHC class II, IP3 receptor
277	Development_Activation of astroglial cells proliferation by ACM3	33	0.227876	0.49904	0.227876	0.49904	2	ARF1, IP3 receptor
278	Development_EGFR signaling via small GTPases	33	0.227876	0.49904	0.227876	0.49904	2	ErbB2, E3b1(ABI-1)
279	Cytoskeleton remodeling_Thyroliberin in cytoskeleton remodeling	33	0.227876	0.49904	0.227876	0.49904	2	Keratin 8, IP3 receptor
280	Regulation of lipid metabolism_G-alpha(q) regulation of lipid metabolism	61	0.232936	0.5083	0.232936	0.5083	3	COX-2 (PTGS2), IP3 receptor, PKC
281	Cell adhesion_Alpha-4 integrins in cell migration and adhesion	34	0.238056	0.515789	0.238056	0.515789	2	GIT1, CDC42
282	G-protein signaling_G-Protein alpha-q signaling cascades	34	0.238056	0.515789	0.238056	0.515789	2	G-protein beta/gamma, IP3 receptor
283	Transport_Rab-9 regulation pathway	10	0.242305	0.523139	0.242305	0.523139	1	GCC2
284	Development_EPO-induced Jak-STAT pathway	35	0.24826	0.524867	0.24826	0.524867	2	XIAP, Calmodulin
285	Cell adhesion_Plasmin signaling	35	0.24826	0.524867	0.24826	0.524867	2	PZP, XIAP
286	Oxidative stress_Angiotensin II-induced production of ROS	35	0.24826	0.524867	0.24826	0.524867	2	RDX (radixin), IP3 receptor
287	Immune response_Lipoxins and Resolvin E1 inhibitory action on neutrophil functions	35	0.24826	0.524867	0.24826	0.524867	2	G-protein beta/gamma, G-protein alpha-i family
288	Role of growth factor receptors transactivation by Hyaluronic acid / CD44 signaling in tumor progression	35	0.24826	0.524867	0.24826	0.524867	2	MMP-9, ErbB2
289	Nitrogen metabolism	35	0.24826	0.524867	0.24826	0.524867	2	Carbonic anhydrase III, CPSM
290	HBV signaling via protein kinases leading to HCC	36	0.258477	0.537175	0.258477	0.537175	2	MMP-9, PKC
291	G-protein signaling_Rac2 regulation pathway	36	0.258477	0.537175	0.258477	0.537175	2	RDX (radixin), ABR
292	Immune response_Regulation of T cell function by CTLA-4	36	0.258477	0.537175	0.258477	0.537175	2	AP1G1, AP1M1
293	Development_SSTR2 in regulation of cell proliferation	36	0.258477	0.537175	0.258477	0.537175	2	G-protein beta/gamma, G-protein alpha-i family
294	Nitrogen metabolism/ Rodent version	36	0.258477	0.537175	0.258477	0.537175	2	Carbonic anhydrase III, CPSM
295	Phenylalanine metabolism/ Rodent version	65	0.262387	0.541616	0.262387	0.541616	3	DDC, AL3B1, FAAA
296	dGTP metabolism	65	0.262387	0.541616	0.262387	0.541616	3	KGUA, 5'-NTC, NDPK 8
297	G-protein signaling_G-Protein alpha-12 signaling pathway	37	0.2687	0.541834	0.2687	0.541834	2	G-protein beta/gamma, CDC42
298	Development_Growth factors in regulation of oligodendrocyte precursor cell survival	37	0.2687	0.541834	0.2687	0.541834	2	IGF-1 receptor, ErbB2
299	Transcription_CoREST complex-mediated epigenetic gene silencing	37	0.2687	0.541834	0.2687	0.541834	2	Sin3A, HDAC2
300	Complement pathway disruption in thrombotic microangiopathy	37	0.2687	0.541834	0.2687	0.541834	2	Calmodulin, PKC
301	Development_Delta-type opioid receptor mediated cardioprotection	37	0.2687	0.541834	0.2687	0.541834	2	G-protein beta/gamma, G-protein alpha-i family
302	Development_MAG-dependent inhibition of neurite outgrowth	37	0.2687	0.541834	0.2687	0.541834	2	MyHC, Destrin
303	Development_Beta-adrenergic receptors transactivation of EGFR	37	0.2687	0.541834	0.2687	0.541834	2	G-protein beta/gamma, G-protein alpha-i family
304	Phenylalanine metabolism	67	0.277289	0.553313	0.277289	0.553313	3	DDC, AL3B1, FAAA
305	Development_Growth factors in regulation of oligodendrocyte precursor cell proliferation	67	0.277289	0.553313	0.277289	0.553313	3	IGF-1 receptor, ErbB2, PKC
306	Cholesterol and Sphingolipid transport / Distribution to the intracellular membrane compartments (normal and CF)	38	0.278921	0.553313	0.278921	0.553313	2	LIPA, NPC2
307	Substance P-mediated inflammation and pain in Sickle cell disease	38	0.278921	0.553313	0.278921	0.553313	2	G-protein beta/gamma, IP3 receptor
308	Development_Neural stem cell lineage commitment (schema)	38	0.278921	0.553313	0.278921	0.553313	2	CNP1, MAP2
309	Transport_RAB1A regulation pathway	12	0.283234	0.560052	0.283234	0.560052	1	SNAPs
310	HIV-1 signaling via CCR5 in macrophages and T lymphocytes	39	0.289131	0.568036	0.289131	0.568036	2	Calmodulin, IP3 receptor
311	Immune response_Differentiation and clonal expansion of CD8+ T cells	39	0.289131	0.568036	0.289131	0.568036	2	MHC class I, MHC class II
312	Transcription_Role of heterochromatin protein 1 (HP1) family in transcriptional silencing	40	0.299325	0.579651	0.299325	0.579651	2	Sin3A, HDAC2
313	Leukotriene 4 biosynthesis and metabolism	40	0.299325	0.579651	0.299325	0.579651	2	GGT1, LTA4H
314	Immune response_TCR and CD28 co-stimulation in activation of NF-kB	40	0.299325	0.579651	0.299325	0.579651	2	MHC class II, PKC-theta
315	Cholesterol and Sphingolipid transport / Transport from Golgi and ER to the apical membrane (normal and CF)	40	0.299325	0.579651	0.299325	0.579651	2	SOAT1, ARF1
316	Urea cycle	70	0.299787	0.579651	0.299787	0.579651	3	KCRB, ASSY, CPSM
317	Cytoskeleton remodeling_RalB regulation pathway	13	0.302865	0.583648	0.302865	0.583648	1	Calmodulin
318	Cytoskeleton remodeling_Cytoskeleton remodeling	102	0.304864	0.583648	0.304864	0.583648	4	MyHC, CDC42, Destrin, XIAP
319	Development_EGFR signaling pathway	71	0.307311	0.583648	0.307311	0.583648	3	MMP-9, PKC-theta, ErbB2
320	Development_GH-RH signaling	41	0.309496	0.583648	0.309496	0.583648	2	G-protein beta/gamma, IP3 receptor
321	Development_Regulation of lung epithelial progenitor cell differentiation	41	0.309496	0.583648	0.309496	0.583648	2	SP-B, Napsin A
322	N-Glycan biosynthesis p2	41	0.309496	0.583648	0.309496	0.583648	2	GCS1, MA1A1
323	Immune response_HMGB1 release from the cell	41	0.309496	0.583648	0.309496	0.583648	2	Calmodulin, IP3 receptor
324	Development_Neurotrophin family signaling	41	0.309496	0.583648	0.309496	0.583648	2	Sortilin, XIAP
325	Apoptosis and survival_BAD phosphorylation	42	0.319636	0.596071	0.319636	0.596071	2	IGF-1 receptor, G-protein beta/gamma
326	Immune response_Murine NKG2D signaling	42	0.319636	0.596071	0.319636	0.596071	2	DAP12, IP3 receptor
327	Immune response_PIP3 signaling in B lymphocytes	42	0.319636	0.596071	0.319636	0.596071	2	G-protein beta/gamma, IP3 receptor
328	Riboflavin metabolism	14	0.321961	0.596071	0.321961	0.596071	1	ENPP1
329	Transport_RAB3 regulation pathway	14	0.321961	0.596071	0.321961	0.596071	1	NSF
330	ATP metabolism	106	0.329738	0.596071	0.329738	0.596071	4	FHIT, ENPP1, BPNT1, NDPK 8
331	Pentose phosphate pathway/ Rodent version	43	0.329741	0.596071	0.329741	0.596071	2	PGMU, TKT
332	Impaired inhibitory action of lipoxins and Resolvin E1 on neutrophil functions in CF	43	0.329741	0.596071	0.329741	0.596071	2	G-protein beta/gamma, G-protein alpha-i family
333	Regulation of metabolism_Role of Adiponectin in regulation of metabolism	43	0.329741	0.596071	0.329741	0.596071	2	H-FABP, ACOX1
334	Protein folding and maturation_Angiotensin system maturation \ Human version	43	0.329741	0.596071	0.329741	0.596071	2	ACE1, CD13
335	Apoptosis and survival_Anti-apoptotic action of Gastrin	43	0.329741	0.596071	0.329741	0.596071	2	CDC42, IP3 receptor
336	Apoptosis and survival_TNFR1 signaling pathway	43	0.329741	0.596071	0.329741	0.596071	2	Caspase-6, XIAP
337	Apoptosis and survival_TNF-alpha-induced Caspase-8 signaling	43	0.329741	0.596071	0.329741	0.596071	2	Caspase-6, ErbB2
338	Transport_cAMP/ Ca(2+)-dependent Insulin secretion	43	0.329741	0.596071	0.329741	0.596071	2	Calmodulin, IP3 receptor
339	(L)-Arginine metabolism	75	0.337449	0.604846	0.337449	0.604846	3	KCRB, ASSY, CPSM
340	Apoptosis and survival_FAS signaling cascades	44	0.339804	0.604846	0.339804	0.604846	2	Caspase-6, XIAP
341	Development_Activation of Erk by ACM1, ACM3 and ACM5	44	0.339804	0.604846	0.339804	0.604846	2	Calmodulin, IP3 receptor
342	Transcription_Sin3 and NuRD in transcription regulation	44	0.339804	0.604846	0.339804	0.604846	2	Sin3A, HDAC2
343	Pentose phosphate pathway	44	0.339804	0.604846	0.339804	0.604846	2	PGMU, TKT
344	Immune response_Regulatory role of C1q in platelet activation	15	0.340535	0.604846	0.340535	0.604846	1	PKC
345	Mitochondrial unsaturated fatty acid beta-oxidation	45	0.349821	0.612437	0.349821	0.612437	2	ACSL5, ACSL4
346	Development_Membrane-bound ESR1: interaction with growth factors signaling	45	0.349821	0.612437	0.349821	0.612437	2	IGF-1 receptor, ErbB2
347	Development_Adiponectin signaling	45	0.349821	0.612437	0.349821	0.612437	2	Calmodulin, IP3 receptor
348	Role of alpha-6/beta-4 integrins in carcinoma progression	45	0.349821	0.612437	0.349821	0.612437	2	ErbB2, IP3 receptor
349	Development_EPO-induced MAPK pathway	45	0.349821	0.612437	0.349821	0.612437	2	G-protein beta/gamma, IP3 receptor
350	G-protein signaling_RhoB regulation pathway	16	0.358603	0.619237	0.358603	0.619237	1	GrinchGEF
351	G-protein signaling_Rac3 regulation pathway	16	0.358603	0.619237	0.358603	0.619237	1	Calmyrin
352	wtCFTR and deltaF508 traffic / Late endosome and lysosome (normal and CF)	16	0.358603	0.619237	0.358603	0.619237	1	VAMP8
353	High shear stress-induced platelet activation	46	0.359786	0.619237	0.359786	0.619237	2	G-protein beta/gamma, G-protein alpha-i family
354	Development_Endothelin-1/EDNRA transactivation of EGFR	46	0.359786	0.619237	0.359786	0.619237	2	Calmodulin, IP3 receptor
355	Development_Hedgehog signaling	46	0.359786	0.619237	0.359786	0.619237	2	Beta-arrestin1, Sin3A
356	Mechanisms of deltaF508 CFTR activation by S-nitrosoglutathione	47	0.369694	0.632726	0.369694	0.632726	2	Csp, Ceruloplasmin
357	Neurophysiological process_Circadian rhythm	47	0.369694	0.632726	0.369694	0.632726	2	LDHA, Calmodulin
358	Ascorbate metabolism	17	0.376177	0.637088	0.376177	0.637088	1	PAM
359	G-protein signaling_Rap2A regulation pathway	17	0.376177	0.637088	0.376177	0.637088	1	G-protein alpha-i family
360	Transcription_Transcription factor Tubby signaling pathways	17	0.376177	0.637088	0.376177	0.637088	1	PKC
361	Bacterial infections in CF airways	48	0.379542	0.637088	0.379542	0.637088	2	Cathepsin L, MUC1
362	Stimulation of TGF-beta signaling in lung cancer	48	0.379542	0.637088	0.379542	0.637088	2	COX-2 (PTGS2), MMP-9
363	Protein folding and maturation_Angiotensin system maturation \ Rodent version	48	0.379542	0.637088	0.379542	0.637088	2	ACE1, CD13
364	IL-17-induced mucin expression in CF airways	48	0.379542	0.637088	0.379542	0.637088	2	Mucin 5B, MHC class II
365	Tissue Factor signaling in cancer via PAR1 and PAR2	49	0.389325	0.64916	0.389325	0.64916	2	Beta-arrestin1, IP3 receptor
366	Role and regulation of Prostaglandin E2 in gastric cancer	49	0.389325	0.64916	0.389325	0.64916	2	COX-2 (PTGS2), HPGD
367	HETE and HPETE biosynthesis and metabolism	82	0.389921	0.64916	0.389921	0.64916	3	COX-2 (PTGS2), MGST3, ALOX15B
368	Schema: Initiation of T cell recruitment in allergic contact dermatitis	18	0.393272	0.651906	0.393272	0.651906	1	MHC class I
369	Tyrosine metabolism p.2 (melanin)	83	0.397348	0.651906	0.397348	0.651906	3	DDC, Xanthine oxidase, FAAA
370	Nicotine signaling in cholinergic neurons	50	0.399039	0.651906	0.399039	0.651906	2	G-protein beta/gamma, Calmodulin
371	Development_TGF-beta receptor signaling	50	0.399039	0.651906	0.399039	0.651906	2	XIAP, ErbB2
372	Immune response_Production and main functions of biologically active leukotrienes and Lipoxin A4	50	0.399039	0.651906	0.399039	0.651906	2	GGT1, LTA4H
373	Development_A2B receptor: action via G-protein alpha s	50	0.399039	0.651906	0.399039	0.651906	2	CDC42, IP3 receptor
374	Immune response_IL-13 signaling via PI3K-ERK	50	0.399039	0.651906	0.399039	0.651906	2	Calmodulin, IP3 receptor
375	Development_Oligodendrocyte differentiation from adult stem cells	51	0.408681	0.660525	0.408681	0.660525	2	CNP1, IGF-1 receptor
376	Inflammatory factors-induced expression of mucins in normal and asthmatic epithelium	51	0.408681	0.660525	0.408681	0.660525	2	COX-2 (PTGS2), Mucin 5B
377	Chemotaxis_Inhibitory action of lipoxins on IL-8- and Leukotriene B4-induced neutrophil migration	51	0.408681	0.660525	0.408681	0.660525	2	G-protein beta/gamma, G-protein alpha-i family
378	Cytoskeleton remodeling_Alpha-1A adrenergic receptor-dependent inhibition of PI3K	19	0.4099	0.660525	0.4099	0.660525	1	Calmodulin
379	DNA damage_NHEJ mechanisms of DSBs repair	19	0.4099	0.660525	0.4099	0.660525	1	Sirtuin
380	NAD metabolism	119	0.410801	0.660525	0.410801	0.660525	4	ENPP1, 5'-NTC, VPARP, Sirtuin2
381	Cell adhesion_ECM remodeling	52	0.418248	0.668978	0.418248	0.668978	2	IGF-1 receptor, MMP-9
382	Development_Beta-adrenergic receptors signaling via cAMP	52	0.418248	0.668978	0.418248	0.668978	2	CDC42, Calmodulin
383	Regulation of degradation of wtCFTR	20	0.426074	0.673574	0.426074	0.673574	1	Csp
384	Development_FGF2-dependent induction of EMT	20	0.426074	0.673574	0.426074	0.673574	1	CDC42
385	UMP biosynthesis	20	0.426074	0.673574	0.426074	0.673574	1	CPSM
386	Protein folding and maturation_Insulin processing	20	0.426074	0.673574	0.426074	0.673574	1	PC1
387	Immune response_HMGB1/RAGE signaling pathway	53	0.427736	0.673574	0.427736	0.673574	2	CDC42, Secretogranin 1
388	ENaC regulation in normal and CF airways	53	0.427736	0.673574	0.427736	0.673574	2	G-protein beta/gamma, Prostasin
389	Immune response_HSP60 and HSP70/ TLR signaling pathway	54	0.437142	0.677904	0.437142	0.677904	2	MHC class I, MHC class II
390	Immune response _IFN gamma signaling pathway	54	0.437142	0.677904	0.437142	0.677904	2	Calmodulin, IP3 receptor
391	Development_Role of HDAC and calcium/calmodulin-dependent kinase (CaMK) in control of skeletal myogenesis	54	0.437142	0.677904	0.437142	0.677904	2	IGF-1 receptor, Calmodulin
392	GTP metabolism	54	0.437142	0.677904	0.437142	0.677904	2	KGUA, NDPK 8
393	Neurophysiological process_Dynein-dynactin motor complex in axonal transport in neurons	54	0.437142	0.677904	0.437142	0.677904	2	HAP40, Sortilin
394	Immune response_IL-16 signaling pathway	54	0.437142	0.677904	0.437142	0.677904	2	IP3 receptor, PKC
395	Role of prenatal nicotine exposure in inhibition of pancreatic beta cells differentiation and function	21	0.441807	0.679959	0.441807	0.679959	1	IGF-1 receptor
396	Development_Role of HGF in hematopoietic stem cell mobilization	21	0.441807	0.679959	0.441807	0.679959	1	MMP-9
397	Role of ZNF202 in regulation of expression of genes involved in atherosclerosis	21	0.441807	0.679959	0.441807	0.679959	1	CRABP2
398	Apoptosis and survival_Endoplasmic reticulum stress response pathway	55	0.446465	0.681975	0.446465	0.681975	2	IP3R1, Calpain 2(m)
399	Aberrant B-Raf signaling in melanoma progression	55	0.446465	0.681975	0.446465	0.681975	2	Nicastrin, MAP2
400	Apoptosis and survival_NO synthesis and signaling	55	0.446465	0.681975	0.446465	0.681975	2	COX-2 (PTGS2), Calmodulin
401	Bile Acid Biosynthesis	90	0.448545	0.683445	0.448545	0.683445	3	CYP27A1, PTE2, ACOX1
402	Development_Keratinocyte differentiation	56	0.455701	0.684544	0.455701	0.684544	2	Keratin 1, IP3 receptor
403	Impaired inhibitory action of lipoxins on neutrophil migration in CF	56	0.455701	0.684544	0.455701	0.684544	2	G-protein beta/gamma, G-protein alpha-i family
404	Arginine metabolism/ Rodent version	91	0.455724	0.684544	0.455724	0.684544	3	KCRB, ASSY, CPSM
405	Transcription_CREM signaling in testis	22	0.45711	0.684544	0.45711	0.684544	1	ACE1
406	Cell cycle_Sister chromatid cohesion	22	0.45711	0.684544	0.45711	0.684544	1	SMC3
407	Amitraz-induced inhibition of Insulin secretion	22	0.45711	0.684544	0.45711	0.684544	1	G-protein alpha-i family
408	Translation_Role of Retinoic acid signaling in the initiation of translation	22	0.45711	0.684544	0.45711	0.684544	1	MAP2
409	Transcription_Epigenetic regulation of gene expression	57	0.464848	0.69443	0.464848	0.69443	2	HDAC2, Sirtuin2
410	Action of GSK3 beta in bipolar disorder	23	0.471995	0.696591	0.471995	0.696591	1	Heme oxygenase 1
411	Apoptosis and survival_NO signaling in apoptosis	23	0.471995	0.696591	0.471995	0.696591	1	G3P2
412	Development_EGFR signaling via PIP3	23	0.471995	0.696591	0.471995	0.696591	1	ErbB2
413	wtCFTR traffic / Sorting endosome formation (normal)	23	0.471995	0.696591	0.471995	0.696591	1	NSF
414	G-protein signaling_Cross-talk between Ras-family GTPases	23	0.471995	0.696591	0.471995	0.696591	1	CDC42
415	Immune response_TREM1 signaling pathway	59	0.482867	0.704348	0.482867	0.704348	2	DAP12, IP3 receptor
416	Galactose metabolism	59	0.482867	0.704348	0.482867	0.704348	2	PGMU, GALT
417	dATP/dITP metabolism	95	0.484032	0.704348	0.484032	0.704348	3	KGUA, 5'-NTC, NDPK 8
418	Cell adhesion_Endothelial cell contacts by non-junctional mechanisms	24	0.486473	0.704348	0.486473	0.704348	1	PECAM1
419	Cytoskeleton remodeling_Role of PDGFs in cell migration	24	0.486473	0.704348	0.486473	0.704348	1	CDC42
420	Mechanism of action of DGAT1 inhibitors in obesity and diabetes mellitus, type II (Variant 1)	24	0.486473	0.704348	0.486473	0.704348	1	PLCE
421	CFTR folding and maturation (normal and CF)	24	0.486473	0.704348	0.486473	0.704348	1	Csp
422	Triacylglycerol biosynthesis in obesity and diabetes mellitus, type II	24	0.486473	0.704348	0.486473	0.704348	1	PLCE
423	O-glycan biosynthesis	60	0.491736	0.706943	0.491736	0.706943	2	GALNT3, C1GALT1
424	IGF family signaling in colorectal cancer	60	0.491736	0.706943	0.491736	0.706943	2	COX-2 (PTGS2), IGF-1 receptor
425	Immune response_IL-18 signaling	60	0.491736	0.706943	0.491736	0.706943	2	COX-2 (PTGS2), MMP-9
426	Development_c-Kit ligand signaling pathway during hemopoiesis	61	0.500509	0.711255	0.500509	0.711255	2	MMP-9, IP3 receptor
427	G-protein signaling_K-RAS regulation pathway	25	0.500556	0.711255	0.500556	0.711255	1	PKC-theta
428	Cytoskeleton remodeling_Neurofilaments	25	0.500556	0.711255	0.500556	0.711255	1	Desmin
429	Immune response_LPS-induced platelet activation	25	0.500556	0.711255	0.500556	0.711255	1	COX-2 (PTGS2)
430	Resolution of inflammation in healing myocardial infarction	25	0.500556	0.711255	0.500556	0.711255	1	MMP-9
431	O-glycan biosynthesis / Human version	62	0.509184	0.718503	0.509184	0.718503	2	GALNT3, C1GALT1
432	Unsaturated fatty acid biosynthesis	62	0.509184	0.718503	0.509184	0.718503	2	ACSL5, ACSL4
433	Regulation of CFTR activity (normal and CF)	62	0.509184	0.718503	0.509184	0.718503	2	G-protein alpha-i family, Annexin V
434	G-protein signaling_Ras family GTPases in kinase cascades (schema)	26	0.514254	0.719015	0.514254	0.719015	1	CDC42
435	Development_Cross-talk between VEGF and Angiopoietin 1 signaling pathways	26	0.514254	0.719015	0.514254	0.719015	1	IP3 receptor
436	Development_Signaling of Beta-adrenergic receptors via Beta-arrestins	26	0.514254	0.719015	0.514254	0.719015	1	Beta-arrestin1
437	Development_S1P2 and S1P3 receptors in cell proliferation and differentiation	26	0.514254	0.719015	0.514254	0.719015	1	G-protein beta/gamma
438	Transcription_PPAR Pathway	63	0.517761	0.721511	0.517761	0.721511	2	COX-2 (PTGS2), XIAP
439	Bile Acid Biosynthesis / Rodent version	100	0.518401	0.721511	0.518401	0.721511	3	CYP27A1, PTE2, ACOX1
440	Development_Regulation of epithelial-to-mesenchymal transition (EMT)	64	0.526238	0.724383	0.526238	0.724383	2	Occludin, MMP-9
441	Galactose metabolism/ Rodent version	64	0.526238	0.724383	0.526238	0.724383	2	PGMU, GALT
442	Transcription_Sirtuin6 regulation and functions	64	0.526238	0.724383	0.526238	0.724383	2	LDHA, ACOX1
443	Neurophysiological process_Sweet taste signaling	27	0.527578	0.724383	0.527578	0.724383	1	Gustducin
444	Immune response_Role of HMGB1 in dendritic cell maturation and migration	27	0.527578	0.724383	0.527578	0.724383	1	MHC class II
445	Apoptosis and survival_Anti-apoptotic TNFs/NF-kB/IAP pathway	27	0.527578	0.724383	0.527578	0.724383	1	XIAP
446	Development_Role of IL-8 in angiogenesis	65	0.534614	0.732398	0.534614	0.732398	2	G-protein beta/gamma, G-protein alpha-i family
447	Development_Role of CNTF and LIF in regulation of oligodendrocyte development	28	0.540538	0.735488	0.540538	0.735488	1	Annexin V
448	Platelet activation during ADAM-TS13-deficient thrombotic microangiopathy development	28	0.540538	0.735488	0.540538	0.735488	1	PERM
449	Neurophysiological process_Bitter taste signaling	28	0.540538	0.735488	0.540538	0.735488	1	Gustducin
450	Propionate metabolism p.2	66	0.542889	0.735488	0.542889	0.735488	2	ACSA, MMSA
451	TTP metabolism	66	0.542889	0.735488	0.542889	0.735488	2	DPYD, NDPK 8
452	Ligand-independent activation of Androgen receptor in Prostate Cancer	67	0.551061	0.741165	0.551061	0.741165	2	IGF-1 receptor, ErbB2
453	Heme metabolism	105	0.551508	0.741165	0.551508	0.741165	3	Heme oxygenase 1, Ceruloplasmin, FLRE
454	Apoptosis and survival_nAChR in apoptosis inhibition and cell cycle progression	29	0.553144	0.741165	0.553144	0.741165	1	Beta-arrestin1
455	Neurophysiological process_nNOS signaling in neuronal synapses	29	0.553144	0.741165	0.553144	0.741165	1	Calmodulin
456	Development_SSTR1 in regulation of cell proliferation and migration	29	0.553144	0.741165	0.553144	0.741165	1	G-protein beta/gamma
457	Role of prenatal nicotine exposure in apoptosis and proliferation of pancreatic beta cells	30	0.565405	0.751006	0.565405	0.751006	1	IGF-1 receptor
458	DNA damage_Brca1 as a transcription regulator	30	0.565405	0.751006	0.565405	0.751006	1	IGF-1 receptor
459	Development_Osteopontin signaling in osteoclasts	30	0.565405	0.751006	0.565405	0.751006	1	CDC42
460	Colorectal cancer (general schema)	30	0.565405	0.751006	0.565405	0.751006	1	IGF-1 receptor
461	Immune response_Gastrin in inflammatory response	69	0.567097	0.751618	0.567097	0.751618	2	COX-2 (PTGS2), IP3 receptor
462	CTP/UTP metabolism	108	0.570717	0.75478	0.570717	0.75478	3	DPYD, KCY, NDPK 8
463	Cytoskeleton remodeling_Fibronectin-binding integrins in cell motility	31	0.577332	0.758601	0.577332	0.758601	1	CDC42
464	Beta-alanine metabolism/ Rodent version	31	0.577332	0.758601	0.577332	0.758601	1	DPYD
465	Linoleic acid / Rodent version	31	0.577332	0.758601	0.577332	0.758601	1	ALOX15B
466	N-Glycan biosynthesis p1	71	0.582717	0.764034	0.582717	0.764034	2	RIB1, DPM1 (cat)
467	Cytoskeleton remodeling_TGF, WNT and cytoskeletal remodeling	111	0.589414	0.770707	0.589414	0.770707	3	CDC42, Destrin, XIAP
468	Catecholamine metabolism / Human version	73	0.597919	0.770707	0.597919	0.770707	2	SULT1A1, DDC
469	Aspartate and asparagine metabolism	73	0.597919	0.770707	0.597919	0.770707	2	ASSY, CPSM
470	Catecholamine metabolism	73	0.597919	0.770707	0.597919	0.770707	2	SULT1A1, DDC
471	Development_BMP signaling	33	0.600215	0.770707	0.600215	0.770707	1	XIAP
472	Signal transduction_Activin A signaling regulation	33	0.600215	0.770707	0.600215	0.770707	1	Sin3A
473	Development_HGF-dependent inhibition of TGF-beta-induced EMT	34	0.611189	0.770707	0.611189	0.770707	1	COX-2 (PTGS2)
474	Development_NOTCH1-mediated pathway for NF-KB activity modulation	34	0.611189	0.770707	0.611189	0.770707	1	HDAC2
475	Development_Epigenetic and transcriptional regulation of oligodendrocyte precursor cell differentiation and myelination	34	0.611189	0.770707	0.611189	0.770707	1	HDAC2
476	Oxidative stress_Role of ASK1 under oxidative stress	34	0.611189	0.770707	0.611189	0.770707	1	Glutaredoxin
477	Apoptosis and survival_Role of CDK5 in neuronal death and survival	34	0.611189	0.770707	0.611189	0.770707	1	ErbB2
478	G-protein signaling_G-Protein beta/gamma signaling cascades	34	0.611189	0.770707	0.611189	0.770707	1	G-protein beta/gamma
479	Beta-alanine metabolism	34	0.611189	0.770707	0.611189	0.770707	1	DPYD
480	Apoptosis and survival_Cytoplasmic/mitochondrial transport of proapoptotic proteins Bid, Bmf and Bim	34	0.611189	0.770707	0.611189	0.770707	1	Myosin Va
481	Immune response_IL-22 signaling pathway	34	0.611189	0.770707	0.611189	0.770707	1	MHC class II
482	Development_Role of cell-cell and ECM-cell interactions in oligodendrocyte differentiation and myelination	34	0.611189	0.770707	0.611189	0.770707	1	CNP1
483	dCTP/dUTP metabolism	75	0.612704	0.770707	0.612704	0.770707	2	KCY, NDPK 8
484	Immune response_Th17 cell differentiation	35	0.621864	0.770707	0.621864	0.770707	1	MHC class II
485	Estradiol metabolism / Human version	35	0.621864	0.770707	0.621864	0.770707	1	SULT1A1
486	Development_TGF-beta-dependent induction of EMT via SMADs	35	0.621864	0.770707	0.621864	0.770707	1	Occludin
487	Neurophysiological process_Thyroliberin in cell hyperpolarization and excitability	35	0.621864	0.770707	0.621864	0.770707	1	IP3 receptor
488	Development_Regulation of telomere length and cellular immortalization	35	0.621864	0.770707	0.621864	0.770707	1	hnRNP C
489	Estradiol metabolism	35	0.621864	0.770707	0.621864	0.770707	1	SULT1A1
490	Role of Tissue factor in cancer independent of coagulation protease signaling	35	0.621864	0.770707	0.621864	0.770707	1	CDC42
491	G-protein signaling_RAC1 in cellular process	35	0.621864	0.770707	0.621864	0.770707	1	CDC42
492	Immune response_Differentiation of natural regulatory T cells	35	0.621864	0.770707	0.621864	0.770707	1	MHC class II
493	Neurophysiological process_EphB receptors in dendritic spine morphogenesis and synaptogenesis	35	0.621864	0.770707	0.621864	0.770707	1	CDC42
494	DNA damage_Nucleotide excision repair	36	0.632246	0.777173	0.632246	0.777173	1	RAD23A
495	G-protein signaling_G-Protein alpha-s signaling cascades	36	0.632246	0.777173	0.632246	0.777173	1	G-protein beta/gamma
496	Influence of low doses of Arsenite on Glucose stimulated Insulin secretion in pancreatic cells	36	0.632246	0.777173	0.632246	0.777173	1	Heme oxygenase 1
497	Development_Lipoxin inhibitory action on PDGF, EGF and LTD4 signaling	36	0.632246	0.777173	0.632246	0.777173	1	G-protein alpha-i family
498	Leucine, isoleucine and valine metabolism.p.2	78	0.634099	0.777173	0.634099	0.777173	2	MMSA, ACAD8
499	Estradiol metabolism / Rodent version	37	0.642345	0.777173	0.642345	0.777173	1	SULT1A1
500	Development_Beta adrenergic receptors in brown adipocyte differentiation	37	0.642345	0.777173	0.642345	0.777173	1	G3P2
501	Cell adhesion_Role of tetraspanins in the integrin-mediated cell adhesion	37	0.642345	0.777173	0.642345	0.777173	1	CDC42
502	Regulation of metabolism_Bile acids regulation of glucose and lipid metabolism via FXR	37	0.642345	0.777173	0.642345	0.777173	1	F16P
503	Immune response_Generation of memory CD4+ T cells	37	0.642345	0.777173	0.642345	0.777173	1	MHC class II
504	Vitamin D2 (ergocalciferol) metabolism	37	0.642345	0.777173	0.642345	0.777173	1	CYP27A1
505	Role of red blood cell adhesion to endothelium in vaso-occlusion in Sickle cell disease	37	0.642345	0.777173	0.642345	0.777173	1	G-protein alpha-i family
506	Leucine, isoleucine and valine metabolism/ Rodent version	80	0.647844	0.779446	0.647844	0.779446	2	MMSA, ACAD8
507	Neurophysiological process_NMDA-dependent postsynaptic long-term potentiation in CA1 hippocampal neurons	80	0.647844	0.779446	0.647844	0.779446	2	Calmodulin, IP3 receptor
508	Immune response_Human NKG2D signaling	38	0.652167	0.779446	0.652167	0.779446	1	IP3 receptor
509	Transcription_Role of AP-1 in regulation of cellular metabolism	38	0.652167	0.779446	0.652167	0.779446	1	ALDOA
510	Immune response_Th17, Th22 and Th9 cell differentiation	39	0.66172	0.779446	0.66172	0.779446	1	MHC class II
511	Untitled	39	0.66172	0.779446	0.66172	0.779446	1	ErbB2
512	Development_ERBB-family signaling	39	0.66172	0.779446	0.66172	0.779446	1	ErbB2
513	Transcription_Receptor-mediated HIF regulation	39	0.66172	0.779446	0.66172	0.779446	1	IGF-1 receptor
514	Development_PACAP signaling in neural cells	39	0.66172	0.779446	0.66172	0.779446	1	IP3 receptor
515	Immune response_Alternative complement pathway	39	0.66172	0.779446	0.66172	0.779446	1	DAF
516	Regulation of degradation of deltaF508-CFTR in CF	39	0.66172	0.779446	0.66172	0.779446	1	Csp
517	Apoptosis and survival_APRIL and BAFF signaling	39	0.66172	0.779446	0.66172	0.779446	1	COX-2 (PTGS2)
518	Transcription_P53 signaling pathway	39	0.66172	0.779446	0.66172	0.779446	1	APEX
519	Peroxisomal branched chain fatty acid oxidation	83	0.667693	0.779446	0.667693	0.779446	2	DHB4, ACOX3
520	Mitochondrial long chain fatty acid beta-oxidation	83	0.667693	0.779446	0.667693	0.779446	2	ACSL5, ACSL4
521	Translation_Non-genomic (rapid) action of Androgen Receptor	40	0.671013	0.779446	0.671013	0.779446	1	ErbB2
522	G-protein signaling_Rap1A regulation pathway	40	0.671013	0.779446	0.671013	0.779446	1	G-protein alpha-i family
523	Immune response_MIF in innate immunity response	40	0.671013	0.779446	0.671013	0.779446	1	COX-2 (PTGS2)
524	Immune response_Th1 and Th2 cell differentiation	40	0.671013	0.779446	0.671013	0.779446	1	MHC class II
525	Vitamin B3 (nicotinamide) metabolism	40	0.671013	0.779446	0.671013	0.779446	1	NUDT5
526	Reproduction_Progesterone-mediated oocyte maturation	40	0.671013	0.779446	0.671013	0.779446	1	G-protein alpha-i family
527	Main growth factor signaling cascades in multiple myeloma cells	41	0.680051	0.77957	0.680051	0.77957	1	IGF-1 receptor
528	Development_VEGF-family signaling	41	0.680051	0.77957	0.680051	0.77957	1	IP3 receptor
529	Breast cancer (general schema)	41	0.680051	0.77957	0.680051	0.77957	1	ErbB2
530	CFTR-dependent regulation of ion channels in CF	41	0.680051	0.77957	0.680051	0.77957	1	IP3 receptor
531	TLR2-induced platelet activation	41	0.680051	0.77957	0.680051	0.77957	1	IP3 receptor
532	Possible pathway of TGF-beta 1-dependent inhibition of CFTR expression	41	0.680051	0.77957	0.680051	0.77957	1	Beta-arrestin1
533	Signal transduction_PTMs (phosphorylation and acetylation) in TNF-alpha-induced NF-kB signaling	41	0.680051	0.77957	0.680051	0.77957	1	IP3 receptor
534	Apoptosis and survival_Apoptotic TNF-family pathways	42	0.688841	0.780414	0.688841	0.780414	1	XIAP
535	Signal transduction_JNK pathway	42	0.688841	0.780414	0.688841	0.780414	1	CDC42
536	Prostaglandin 2 biosynthesis and metabolism	87	0.692746	0.780414	0.692746	0.780414	2	COX-2 (PTGS2), HPGD
537	Development_EPO-induced PI3K/AKT pathway and Ca(2+) influx	43	0.697391	0.780414	0.697391	0.780414	1	IP3 receptor
538	Role of cell adhesion in vaso-occlusion in Sickle cell disease	43	0.697391	0.780414	0.697391	0.780414	1	PECAM1
539	Development_Notch Signaling Pathway	43	0.697391	0.780414	0.697391	0.780414	1	HDAC2
540	Neurophysiological process_PGE2-induced pain processing	43	0.697391	0.780414	0.697391	0.780414	1	COX-2 (PTGS2)
541	Signal transduction_PTMs in BAFF-induced canonical NF-kB signaling	43	0.697391	0.780414	0.697391	0.780414	1	IP3 receptor
542	Development_VEGF signaling and activation	43	0.697391	0.780414	0.697391	0.780414	1	PKC
543	Vitamin D3 metabolic C-23 and C-24 pathways	43	0.697391	0.780414	0.697391	0.780414	1	CYP27A1
544	Signal transduction_AKT signaling	43	0.697391	0.780414	0.697391	0.780414	1	IGF-1 receptor
545	Leucine, isoleucine and valine metabolism	43	0.697391	0.780414	0.697391	0.780414	1	BCKD-E1beta
546	Development_A2A receptor signaling	43	0.697391	0.780414	0.697391	0.780414	1	CDC42
547	Development_Flt3 signaling	44	0.705707	0.783976	0.705707	0.783976	1	CDC42
548	Impaired Lipoxin A4 signaling in CF	44	0.705707	0.783976	0.705707	0.783976	1	G-protein alpha-i family
549	Influence of smoking on activation of EGFR signaling in lung cancer cells	44	0.705707	0.783976	0.705707	0.783976	1	MMP-9
550	Transport_HDL-mediated reverse cholesterol transport	44	0.705707	0.783976	0.705707	0.783976	1	LIPA
551	Transcription_Androgen Receptor nuclear signaling	45	0.713795	0.787597	0.713795	0.787597	1	IGF-1 receptor
552	Immune response_PGE2 signaling in immune response	45	0.713795	0.787597	0.713795	0.787597	1	COX-2 (PTGS2)
553	Sphingolipid metabolism	91	0.716226	0.787597	0.716226	0.787597	2	SPHK2, ASAH
554	Nicotine signaling in chromaffin cells	46	0.721662	0.787597	0.721662	0.787597	1	Calmodulin
555	Immune response_Naive CD4+ T cell differentiation	46	0.721662	0.787597	0.721662	0.787597	1	MHC class II
556	Niacin-HDL metabolism	46	0.721662	0.787597	0.721662	0.787597	1	PAM
557	Development_TGF-beta-dependent induction of EMT via RhoA, PI3K and ILK.	46	0.721662	0.787597	0.721662	0.787597	1	Occludin
558	Signal transduction_PTEN pathway	46	0.721662	0.787597	0.721662	0.787597	1	IGF-1 receptor
559	FGF signaling in pancreatic cancer	46	0.721662	0.787597	0.721662	0.787597	1	MMP-9
560	Sphingolipid metabolism / Human version	92	0.721856	0.787597	0.721856	0.787597	2	SPHK2, ASAH
561	Development_TGF-beta-dependent induction of EMT via MAPK	47	0.729314	0.791493	0.729314	0.791493	1	Occludin
562	Development_HGF signaling pathway	47	0.729314	0.791493	0.729314	0.791493	1	COX-2 (PTGS2)
563	Development_PDGF signaling via MAPK cascades	47	0.729314	0.791493	0.729314	0.791493	1	IP3 receptor
564	Phospholipid metabolism p.2	48	0.736756	0.795332	0.736756	0.795332	1	EKI1
565	Signal transduction_PTMs in IL-12 signaling pathway	48	0.736756	0.795332	0.736756	0.795332	1	SPHK2
566	Cell adhesion_Integrin-mediated cell adhesion and migration	48	0.736756	0.795332	0.736756	0.795332	1	MyHC
567	Histidine-glutamate-glutamine metabolism	95	0.738186	0.79547	0.738186	0.79547	2	SYQ, GNA1
568	Transcription_N-CoR/ SMRT complex-mediated epigenetic gene silencing	49	0.743994	0.797509	0.743994	0.797509	1	Sin3A
569	Th17 cells in CF (mouse model)	49	0.743994	0.797509	0.743994	0.797509	1	MHC class II
570	PDE4 regulation of cyto/chemokine expression in arthritis	49	0.743994	0.797509	0.743994	0.797509	1	ENA-78
571	Testing CDK2, ERK1/2, Rb protein, STAT1, ERK2 (MAPK1)	50	0.751034	0.802241	0.751034	0.802241	1	IQGAP1
572	PDE4 regulation of cyto/chemokine expression in inflammatory skin diseases	50	0.751034	0.802241	0.751034	0.802241	1	G-protein alpha-i family
573	Serotonin - melatonin biosynthesis and metabolism	51	0.757881	0.808142	0.757881	0.808142	1	DDC
574	Development_IGF-1 receptor signaling	52	0.76454	0.810829	0.76454	0.810829	1	IGF-1 receptor
575	Development_FGF-family signaling	52	0.76454	0.810829	0.76454	0.810829	1	IP3 receptor
576	Gamma-aminobutyrate (GABA) biosynthesis and metabolism	53	0.771017	0.810829	0.771017	0.810829	1	AL7A1
577	Translation_Regulation of EIF4F activity	53	0.771017	0.810829	0.771017	0.810829	1	CDC42
578	Immune response_T regulatory cell-mediated modulation of effector T cell and NK cell functions	53	0.771017	0.810829	0.771017	0.810829	1	COX-2 (PTGS2)
579	Signal transduction_Additional pathways of NF-kB activation (in the cytoplasm)	53	0.771017	0.810829	0.771017	0.810829	1	PKC-theta
580	Development_Differentiation of white adipocytes	53	0.771017	0.810829	0.771017	0.810829	1	XIAP
581	Cell cycle_Influence of Ras and Rho proteins on G1/S Transition	53	0.771017	0.810829	0.771017	0.810829	1	CDC42
582	Th17 cells in CF	54	0.777317	0.816049	0.777317	0.816049	1	MHC class II
583	Regulation of lipid metabolism_Insulin regulation of glycogen metabolism	56	0.789403	0.825899	0.789403	0.825899	1	Calmodulin
584	(L)-Alanine, (L)-cysteine, and (L)-methionine metabolism	56	0.789403	0.825899	0.789403	0.825899	1	LDHA
585	Immune response_TLR2 and TLR4 signaling pathways	57	0.795198	0.83054	0.795198	0.83054	1	COX-2 (PTGS2)
586	(L)-Alanine, (L)-cysteine, and (L)-methionine metabolism / Human version	58	0.800835	0.833578	0.800835	0.833578	1	LDHA
587	Effect of H. pylori infection on gastric epithelial cell proliferation	58	0.800835	0.833578	0.800835	0.833578	1	IP3 receptor
588	Signal transduction_Production and main functions of biologically active prostaglandins and Thromboxane A2	59	0.806317	0.837857	0.806317	0.837857	1	COX-2 (PTGS2)
589	Chondroitin sulfate and dermatan sulfate metabolism	60	0.811649	0.840538	0.811649	0.840538	1	B3GA3
590	Apoptosis and survival_TNF-alpha-induced ROS-dependent Caspase-3 signaling	60	0.811649	0.840538	0.811649	0.840538	1	Glutaredoxin 1
591	Transcription_Role of VDR in regulation of genes involved in osteoporosis	61	0.816835	0.844477	0.816835	0.844477	1	Calcitonin
592	Development_Gastrin in cell growth and proliferation	62	0.821878	0.848256	0.821878	0.848256	1	IP3 receptor
593	Butanoate metabolism	63	0.826783	0.85188	0.826783	0.85188	1	ACSA
594	Lacto-series GSL Metabolism / Human version	64	0.831554	0.852482	0.831554	0.852482	1	FUCO
595	Lacto-series GSL Metabolism	64	0.831554	0.852482	0.831554	0.852482	1	FUCO
596	Plasmalogen biosynthesis	64	0.831554	0.852482	0.831554	0.852482	1	PLCE
597	Immune response_CD40 signaling	65	0.836194	0.855803	0.836194	0.855803	1	COX-2 (PTGS2)
598	Histidine-glutamate-glutamine and proline metabolism/ Rodent version	120	0.844931	0.863299	0.844931	0.863299	2	SYQ, GNA1
599	Tyrosine metabolism p.1 (dopamine)	68	0.849363	0.864934	0.849363	0.864934	1	DDC
600	Polyamine metabolism	68	0.849363	0.864934	0.849363	0.864934	1	AL7A1
601	Retinol metabolism	70	0.857551	0.869178	0.857551	0.869178	1	Xanthine oxidase
602	Transcription_Effect of Folic acid on genome stability	70	0.857551	0.869178	0.857551	0.869178	1	IRP1
603	ATP/ITP metabolism	124	0.857798	0.869178	0.857798	0.869178	2	5'-NTC, NDPK 8
604	Immune response_T regulatory cell-mediated modulation of antigen-presenting cell functions	72	0.865295	0.875323	0.865295	0.875323	1	MHC class II
605	Ubiquinone metabolism	74	0.87262	0.881274	0.87262	0.881274	1	NDUFAB1
606	Aminoacyl-tRNA biosynthesis in mitochondrion	81	0.895271	0.902658	0.895271	0.902658	1	CARS2
607	Regulation of lipid metabolism_Insulin regulation of fatty acid metabolism	89	0.916284	0.922323	0.916284	0.922323	1	ODP2
608	Aminoacyl-tRNA biosynthesis in cytoplasm	97	0.933095	0.937699	0.933095	0.937699	1	SYQ
609	Aminoacyl-tRNA biosynthesis in cytoplasm/ Rodent version	98	0.934945	0.938015	0.934945	0.938015	1	SYQ
610	Tryptophan metabolism	101	0.940193	0.941734	0.940193	0.941734	1	DDC
611	Tryptophan metabolism/ Rodent version	102	0.941847	0.941847	0.941847	0.941847	1	DDC
