# Supplementary material for: A Pilot Proteogenomic Study with Data Integration Identifies MCT1 and GLUT1 as Prognostic Markers in Lung Adenocarcinoma
Source: PLoS One. 2015 Nov 5;10(11):e0142162. doi: 10.1371/journal.pone.0142162 (PMC4634858; doi:10.1371/journal.pone.0142162)
Supplement: S5 Table — (XLSX) [file pone.0142162.s008.xlsx]

## Sheet: S5_Table
Uniprot	Probe	ADC 1	ADC 2	ADC 3	SCC 1	SCC 2	SCC 3	T-test P-value (ADC vs SCC)
A0AV96	merck2.NM_001098634_at	10.1591	9.77058	10.447	9.04783	9.12206	7.63601	0.0718116
A0AVT1	merck2.NM_018227_at	4.46798	3.58295	4.15623	5.28769	3.88414	3.7359	0.70365
A0FGR8	merck2.NM_020728_at	9.94212	9.78457	9.49694	9.36289	9.44916	9.14737	0.0637296
A0M8Q6	merck2.BC065305_at	7.57262	7.30135	6.83565	4.03037	3.70865	3.43242	0.000286603
A0MZ66	merck2.NM_018330_at	11.3975	10.9955	11.247	11.4779	10.2926	10.1634	0.305386
A1A4S6	merck2.AB050785_at	4.90832	5.02931	4.89847	5.74585	4.8479	4.79494	0.612212
A1A5B4	merck.NM_001012302_at	6.43473	7.89161	7.58683	7.06945	7.69392	6.34321	0.673058
A1L157	merck2.NM_001080509_at	4.06639	4.03678	4.068	4.28534	4.54145	4.69385	0.0625861
A1L390	merck.NM_015549_s_at	7.88986	6.87498	7.16144	8.99775	9.30182	8.1075	0.0346684
A1L4H1	merck.NM_182571_at	7.30206	8.37809	5.9998	6.56972	7.03631	6.19642	0.465369
A1X283	merck.NM_001017995_at	8.79444	9.92695	8.60736	9.19346	9.29983	8.90547	0.960914
A2RRP1	merck.NM_015909_at	8.378	8.97415	8.6421	8.94631	8.47617	8.50361	0.92618
A3KMH1	merck.NM_015058_at	7.96835	7.9838	7.83507	8.15	7.85295	7.57118	0.717283
A3KN83	merck2.DB123844_at	7.84944	8.61276	8.7617	8.38682	8.20361	9.52344	0.588989
A4D1P6	merck2.NM_014149_at	7.74686	6.74235	6.86837	6.79414	7.34778	7.9899	0.611032
A4D1U4	merck.G31750_a_at	6.09514	6.07215	6.72335	5.83304	4.99313	5.25334	0.0470249
A5D8V6	merck.NM_017966_at	7.35177	9.15393	7.6977	8.39328	7.73911	6.03395	0.492112
A5YKK6	merck.NM_206999_a_at	6.12261	5.76973	5.91033	6.68287	7.61827	6.80106	0.0520017
A5YM69	merck2.NM_001003702_a_at	9.65516	7.85456	10.5155	9.71352	10.4186	9.88523	0.489866
A6NC98	merck.NM_032251_s_at	7.17545	7.422	7.63187	6.9618	7.62814	6.22671	0.366367
A6NDB9	merck2.BM471831_at	7.09876	5.49751	5.25362	3.9567	4.49388	4.64156	0.0980985
A6NDG6	merck2.NM_001042371_at	6.49739	6.54864	5.84203	6.27891	6.36825	6.62997	0.642736
A6NDY0	merck.XM_939312_at	4.84679	4.15567	3.98203	3.95801	4.02866	4.1573	0.400748
A6NFI3	merck2.AL832182_at	7.67001	8.69641	8.12884	8.07133	8.19468	7.99285	0.817335
A6NFY4	merck2.AI808452_at	7.46944	7.91786	8.17166	8.84112	6.67046	7.74548	0.890492
A6NGE4	merck.NM_001017930_at	2.13314	2.18335	2.01388	2.04202	2.36654	2.22275	0.414475
A6NHG4	merck2.NM_001084393_at	5.0625	5.60153	5.52528	4.28758	4.03918	6.04413	0.44069
A6NHJ4	merck.XM_496634_at	2.55076	2.70071	2.90057	2.87993	2.38966	2.41751	0.464833
A6NHL2	merck.NM_024803_at	3.3268	2.99413	2.81065	7.41254	4.09703	3.54766	0.242215
A6NHQ2	merck.AX721195_at	4.10564	4.02399	4.59576	4.26498	3.92749	4.14787	0.5725
A6NHR9	merck2.AL080138_at	9.1347	9.74037	8.56203	9.82315	8.36106	9.92646	0.733665
A6NI28	merck.XM_940792_s_at	3.25161	3.19314	2.64367	3.10443	2.88084	3.13081	0.967952
A6NIE9	merck.AK126098_at	4.10255	4.08027	4.54047	3.92689	3.63693	4.30622	0.313927
A6NJ78	merck2.BU615554_x_at	7.82974	6.67855	8.73867	8.58895	8.25061	7.34944	0.68188
A6NKC4	merck2.XM_001133198_at	2.478	2.40112	2.35913	2.48436	4.09086	4.26285	0.16779
A6NKF1	merck.NM_013299_at	6.70942	6.8596	6.19345	7.13447	7.45912	7.08535	0.0662378
A6NKH3	merck.XM_938091_at	3.65911	2.83835	3.49346	4.39428	3.41997	4.32015	0.152862
A6NMY6	merck.M62898_x_at	8.19753	7.91619	8.15362	7.86016	8.01532	7.94391	0.226219
A6NMZ7	merck.ENST00000358511_s_at	7.74269	8.6315	4.80571	5.07858	4.4043	6.18369	0.24982
A6NP11	merck.AK131575_at	2.14165	2.43402	2.45982	3.38732	2.15203	3.02713	0.296777
A7E2V4	merck2.BC117205_at	9.09572	8.82451	8.61228	8.27237	8.35351	9.09956	0.432436
A7E2Y1	merck2.NM_033424_at	2.82488	2.66517	2.70107	2.71015	2.51663	2.37833	0.168939
A7KAX9	merck2.AL833062_at	7.12971	7.64396	7.96477	9.04168	10.0028	8.0702	0.104544
A8K0Z3	merck2.CX787199_s_at	4.56158	4.63717	4.32758	3.48333	4.74903	4.94277	0.82387
A8K8P3	merck.NM_014775_s_at	6.506	6.71717	6.73483	6.22331	6.05897	6.33161	0.01449
A8MTJ3	merck.XM_374627_at	2.79093	2.65985	3.33247	2.85385	2.40697	2.69293	0.330658
A8MW92	merck2.NM_198513_at	5.41163	5.6437	6.00717	6.47551	4.96773	6.54648	0.617312
A8MWY0	merck.T91584_s_at	8.4972	3.67702	8.13799	5.39894	4.67569	4.89051	0.369088
A8MXV4	merck2.CA438814_at	10.1866	10.5404	10.2279	10.0119	10.6918	9.84744	0.668302
A8MXY4	merck2.NM_001080409_x_at	2.51316	2.61734	2.43416	4.17907	2.28039	3.41616	0.296918
A8TX70	merck.DV080475_at	3.24292	3.39671	3.11521	2.63901	2.62666	2.93127	0.0168696
A9Z1Z3	merck2.NM_025206_at	6.50108	8.81973	6.37738	5.39549	5.86143	5.30897	0.15895
B0I1T2	merck.NM_033054_at	6.84044	5.54668	3.84819	2.68404	5.41136	4.56171	0.370723
B2RPK0	merck.NM_001008735_x_at	4.02173	2.69921	4.01206	2.6662	3.52705	4.11792	0.828688
B2RTY4	merck2.AW172437_a_at	3.06276	3.43045	3.08324	3.20632	3.07617	3.15853	0.747718
B2RU33	merck.BX649118_at	3.50852	2.83483	5.65407	6.97735	2.94326	7.15941	0.364829
B7ZAP0	merck.NM_014857_s_at	9.83447	9.88331	9.82888	8.55237	9.80905	7.56312	0.204224
B7ZBB8	merck2.AW269895_at	5.60169	5.85841	4.56176	7.61121	7.22541	5.78768	0.0947018
C9J202	merck.XM_941316_x_at	5.02861	5.73434	5.17028	5.96817	4.40769	5.02906	0.750059
C9JI98	merck2.AW050625_at	6.44675	5.63772	6.24313	5.27055	6.3095	5.42116	0.34087
C9JLW8	merck.NM_207368_s_at	8.87347	9.25776	8.95385	7.18324	8.10337	7.3389	0.0221641
C9JN71	merck2.NM_001080404_at	2.39621	2.33121	2.31269	2.35526	2.47915	2.40773	0.207923
E7EU14	merck.XM_375632_a_at	3.45998	3.09979	3.29814	2.8148	3.31999	3.03427	0.2769
O00115	merck2.AB004574_at	8.37386	8.95885	7.58322	7.86767	8.84217	7.58573	0.726591
O00116	merck.Y09443_a_at	7.09671	7.80235	7.84615	8.14027	7.80451	7.53617	0.462725
O00139	merck2.BU689383_at	6.44509	6.35527	7.58939	6.17213	8.52707	6.54872	0.752901
O00142	merck2.T98477_at	4.35406	3.49166	3.51532	3.39848	3.11965	3.09857	0.167537
O00151	merck.NM_020992_at	10.3234	10.76	10.7681	11.5579	11.6695	10.7429	0.121007
O00154	merck.NM_007274_s_at	8.99258	9.5595	8.9438	9.59137	9.33877	10.1133	0.163977
O00159	merck.NM_033375_x_at	10.518	9.69292	9.94679	8.84536	8.39178	7.74309	0.0147365
O00161	merck2.U55936_at	6.73309	6.58011	6.54434	6.78918	8.02144	6.74964	0.306235
O00165	merck.NM_001018837_at	10.9589	11.3285	10.5382	10.3062	10.6354	10.6642	0.211357
O00168	merck.NM_021902_s_at	6.86036	7.32019	5.43685	5.67054	4.15032	4.02758	0.0684183
O00170	merck.NM_003977_at	9.00915	9.36337	8.39382	8.04556	8.93952	8.49678	0.326918
O00178	merck2.NM_004286_at	9.40466	9.40607	8.80402	9.38025	9.10042	9.16537	0.965085
O00186	merck.NM_007269_at	9.23898	9.12597	9.27495	9.49627	8.14591	8.40432	0.327603
O00192	merck2.U84508_x_at	2.87908	3.55875	3.24195	3.50215	3.08288	2.92703	0.840949
O00193	merck2.NM_014267_x_at	8.39217	7.60088	8.5423	8.17516	8.23291	7.72843	0.715422
O00194	merck.NM_004163_at	3.04474	3.12002	3.12899	4.42681	4.4436	2.87411	0.256827
O00203	merck.NM_003664_at	9.22767	9.23702	9.56915	8.69402	8.6484	8.17773	0.0178346
O00214	merck2.CA430361_at	9.77851	9.45103	9.69069	8.83875	9.09724	9.1561	0.0115832
O00231	merck2.BM930406_at	7.39742	7.70657	8.24331	8.25239	7.50525	7.50564	0.940199
O00232	merck2.BC065826_a_at	9.77161	10.0143	9.40748	10.2548	10.5218	10.6306	0.0317374
O00241	merck.NM_006065_at	5.88343	6.05839	4.03793	2.60197	3.70702	3.44182	0.0650019
O00257	merck.NM_003655_s_at	9.62806	9.69546	8.91088	9.25276	9.52978	7.77112	0.424128
O00264	merck2.BX422781_at	6.90596	6.01448	7.36528	6.54527	7.85016	8.40172	0.290963
O00267	merck.NM_003169_at	10.3085	10.909	9.7563	8.83066	10.0758	9.88405	0.228667
O00273	merck2.ENST00000377038_at	5.70941	6.05094	6.86599	6.46504	6.33938	6.25237	0.718377
O00291	merck.NM_005338_a_at	8.18116	6.04623	6.66579	6.63668	6.09246	6.28714	0.429776
O00299	merck.NM_001288_a_at	12.8599	13.0768	13.0698	12.3279	12.8496	12.1491	0.104577
O00303	merck2.AI001896_at	3.96994	4.38541	3.98698	3.51685	3.21037	3.61545	0.0221488
O00329	merck2.BM149716_at	4.0473	3.455	4.27473	3.7707	3.71871	4.35127	0.950032
O00330	merck2.Y13145_at	6.99808	7.74315	8.15637	8.50019	8.45326	7.9809	0.172761
O00339	merck2.BC010444_at	6.8509	8.86988	5.80155	9.88648	10.6354	8.64988	0.086975
O00391	merck2.NM_002826_at	12.5408	11.4974	11.6933	10.1258	9.77234	9.7899	0.0156469
O00399	merck.NM_006571_at	8.29384	8.80717	8.63996	8.54453	7.46664	7.06879	0.172807
O00400	merck2.NM_004733_at	8.13068	7.96518	7.32968	8.59952	8.83042	9.08911	0.0316476
O00408	merck.NM_002599_at	5.86203	4.70717	4.64499	4.87821	4.0342	4.7799	0.355345
O00410	merck2.AK225286_at	8.94022	9.57019	9.34172	9.26234	10.1377	10.3127	0.190608
O00411	merck2.NM_005035_at	8.54342	9.17551	7.79087	9.10572	8.64151	9.83227	0.263776
O00422	merck2.AL360135_at	11.0402	11.4868	11.4618	10.5645	11.327	11.5567	0.627426
O00429	merck2.NM_012062_at	7.14536	5.81001	6.41268	7.36566	7.927	7.77082	0.0687395
O00442	merck2.ENST00000370128_at	8.74869	9.18286	9.50691	9.27128	9.33081	9.06045	0.774336
O00459	merck2.X80907_at	6.83799	6.18577	5.386	7.32082	6.92977	6.71563	0.168766
O00461	merck.XM_210545_at	2.19939	2.37459	2.51222	3.13673	2.41132	2.42767	0.342796
O00468	merck.XM_942896_at	3.97008	4.13173	3.51464	4.21988	4.45936	4.06938	0.171211
O00469	merck2.BX537521_at	4.59894	2.72802	2.53509	4.87789	5.18111	4.69075	0.125893
O00470	merck2.AL832770_at	6.49098	7.10916	5.14706	7.87909	6.01907	8.28351	0.277328
O00471	merck2.BF980044_at	9.30273	8.79133	8.99089	9.4793	9.82222	8.58787	0.55367
O00478	merck.NM_006994_at	9.9325	10.2498	9.18899	9.76745	9.1683	5.8156	0.336504
O00479	merck2.U90549_at	8.35352	8.83526	8.59719	8.76428	9.27999	8.15425	0.726059
O00481	merck2.NM_194441_at	5.6111	6.32205	5.24137	5.00112	5.39967	4.03647	0.154692
O00483	merck2.BC105295_at	11.3594	11.6989	11.2816	11.7273	12.051	11.6198	0.124956
O00487	merck2.BU164987_a_at	9.60984	10.0864	9.75703	10.3292	9.91625	10.247	0.141847
O00488	merck.NM_015871_at	9.85185	10.1629	9.92244	9.40357	9.55697	10.7527	0.878755
O00499	merck2.AF004015_at	6.3596	6.48959	6.54918	5.94999	6.64618	6.58468	0.778931
O00505	merck.Y12394_a_at	4.81254	4.88664	5.05325	6.95211	6.13681	5.37523	0.109593
O00506	merck2.NM_006374_at	9.94444	10.1035	9.93645	9.89366	8.65101	9.41217	0.200427
O00507	merck.NM_004654_at	8.71943	2.46508	8.46454	6.16876	4.21281	6.67141	0.7221
O00522	merck2.BX648659_at	5.54901	5.37663	4.84945	7.86501	5.10837	7.17424	0.215736
O00534	merck2.NM_198315_at	8.70851	7.72666	9.77978	8.52379	7.51235	8.05999	0.365626
O00566	merck.NM_005791_at	9.22568	9.52346	9.97047	10.3129	10.417	10.5091	0.0524652
O00567	merck2.BC018421_at	8.74121	9.19451	9.82908	8.92668	10.2838	10.8638	0.322009
O00571	merck2.NM_024005_at	3.71995	3.46592	3.88917	4.36101	4.43894	3.40952	0.375148
O00584	merck2.NM_017795_at	3.17663	3.62382	3.03919	2.79719	2.97329	3.22167	0.267201
O00585	merck.NM_002989_at	10.1295	11.0515	10.4809	7.88347	8.68795	9.31442	0.0234126
O00602	merck.NM_002003_at	7.54155	8.19372	7.15232	3.75472	3.87038	4.32677	0.00143929
O00625	merck2.BX537579_at	2.22358	3.34199	3.34328	3.69665	6.20617	3.76557	0.185151
O00629	merck2.NM_002268_a_at	10.325	10.3895	10.4972	10.9244	11.0408	11.1555	0.00213144
O00635	merck2.DQ894918_at	8.26368	8.02725	8.10949	7.86412	8.2669	6.17181	0.389781
O00712	merck2.T76939_at	4.9093	5.3177	3.73763	3.65748	4.3655	5.09282	0.676628
O00743	merck2.ENST00000373547_at	11.2035	11.1991	11.2578	11.2247	11.5457	10.7327	0.845332
O00754	merck.NM_000528_s_at	9.61553	10.1199	9.19628	9.01893	9.67437	8.80038	0.269763
O00757	merck.NM_003837_at	4.00329	4.56111	4.02792	4.22753	4.81079	5.42791	0.208074
O00763	merck.NM_001093_at	7.97521	7.78666	7.11663	6.74515	6.40238	6.49326	0.0394787
O00764	merck2.AL110184_at	8.81928	10.8625	9.9003	9.02642	8.17578	8.40733	0.140825
O00767	merck2.NM_005063_at	12.0297	12.5633	11.9779	12.3148	12.2616	12.9407	0.335246
O14494	merck2.NM_176895_at	11.8042	10.3151	11.6096	9.7916	10.5986	9.76883	0.109109
O14497	merck2.DA775847_at	4.70255	4.78612	5.07073	4.74638	5.55683	5.74749	0.24187
O14498	merck.NM_005545_at	10.1726	10.9538	7.77891	9.64714	9.82034	8.43448	0.772349
O14519	merck.NM_004642_at	12.1215	12.0293	12.4348	12.5143	12.2436	12.4499	0.242136
O14521	merck2.NM_003002_x_at	9.54159	9.50755	9.6558	9.56026	10.0275	8.92628	0.861098
O14523	merck.NM_014807_s_at	9.49229	9.45159	8.58196	8.43133	8.71878	7.76751	0.101036
O14524	merck2.BM745954_at	4.82741	6.38145	5.32899	6.44162	6.84851	6.86739	0.108595
O14529	merck.NM_015267_at	4.48093	3.55041	2.34872	3.45389	2.62696	3.28349	0.650776
O14530	merck2.BC024223_at	6.88436	5.57476	6.89654	7.52898	6.79035	5.97792	0.642902
O14545	merck.NM_006700_at	9.07065	9.56518	8.60294	8.06468	8.40099	8.1153	0.0713567
O14548	merck.NM_004718_at	11.7538	12.1492	11.9994	12.3676	12.1554	12.023	0.234436
O14558	merck.NM_144617_at	9.49161	6.35266	6.57119	7.7922	4.7307	4.54372	0.28928
O14561	merck2.NM_005003_at	10.1703	10.8895	10.8527	10.1767	10.3492	10.8779	0.619151
O14562	merck.NM_019116_at	9.05226	9.64019	9.30557	9.14746	8.62021	8.97715	0.144738
O14569	merck2.NM_007022_at	8.44387	8.86742	8.47671	7.35707	7.51086	7.46905	0.00815333
O14578	merck.NM_007174_at	9.43515	9.06916	9.51054	8.92419	8.62279	9.15816	0.102994
O14579	merck2.NM_025088_at	3.95215	4.39438	3.79913	4.77583	4.1171	4.06402	0.407183
O14602	merck2.NM_004681_at	7.74709	2.41664	7.07734	4.90156	3.75067	7.04569	0.806562
O14617	merck2.BC010065_at	8.74182	8.71268	7.40752	8.67199	8.63524	9.05641	0.374765
O14628	merck2.AA767290_at	7.81773	6.16054	8.71095	8.82797	7.27047	8.22389	0.573816
O14639	merck.R65610_at	3.81615	3.73454	3.2265	3.62415	3.43565	3.58527	0.837787
O14640	merck.NM_181870_s_at	10.7784	10.1587	9.18709	11.1151	9.23995	10.509	0.750011
O14646	merck2.NM_001270_at	9.86255	9.02228	9.46036	9.23169	9.58698	8.29359	0.426983
O14647	merck.R36144_s_at	9.33238	9.41587	10.0223	9.32415	9.73478	8.26972	0.398309
O14653	merck2.AF229796_at	8.38976	8.92814	8.31731	8.42939	8.82384	8.75801	0.616815
O14654	merck.NM_003604_at	2.65291	2.68968	3.4914	2.55576	3.76695	5.75138	0.366963
O14656	merck2.NM_000113_at	10.867	11.0551	10.4547	10.4131	11.3049	10.3484	0.789167
O14657	merck.NM_014506_at	9.10695	9.65712	8.6928	9.22371	9.7529	9.09777	0.584844
O14662	merck2.AF305817_at	10.0064	9.98137	9.49025	10.1956	9.32968	10.7402	0.600771
O14672	merck.NM_001110_at	7.81681	7.42226	6.7161	8.10058	8.45262	8.91443	0.0474765
O14678	merck2.NM_020323_at	3.14157	3.53203	3.27912	2.79503	3.37222	3.10876	0.334678
O14681	merck.NM_001007277_s_at	10.8741	10.828	10.9132	11.5099	11.2171	11.0655	0.0902046
O14683	merck.NM_006034_s_at	6.36553	6.43177	6.9902	4.27189	5.24844	6.04871	0.0971728
O14684	merck.NM_004878_s_at	11.4642	10.4249	10.5615	9.32161	11.5269	10.3144	0.591429
O14686	merck2.AL359940_at	10.7417	10.6132	10.8488	10.6073	10.3074	10.3865	0.060006
O14727	merck.BM272450_at	2.75805	2.54518	2.56379	2.67024	2.33629	3.11261	0.750007
O14732	merck.NM_014214_at	9.76183	10.9241	11.6711	9.16728	11.0307	10.8866	0.631042
O14733	merck2.NM_145329_x_at	4.03742	3.49946	3.01974	3.37401	4.75858	3.18224	0.688911
O14735	merck.NM_006319_at	9.26573	9.87248	9.41142	8.72885	8.81878	8.76952	0.0528157
O14737	merck.NM_004708_s_at	10.9734	10.9726	10.5982	11.598	11.8242	11.1151	0.0656423
O14744	merck.NM_006109_at	7.90952	8.76707	8.4089	8.60125	8.77136	9.78928	0.206125
O14745	merck2.AK094467_at	10.3301	9.64537	9.11833	10.1298	11.1684	9.84867	0.269671
O14770	merck2.NM_002399_at	9.41755	8.30611	8.1608	10.1809	9.86135	9.79644	0.0695374
O14773	merck.BC014863_a_at	10.3624	10.7686	10.4746	10.055	9.36772	8.77359	0.079804
O14776	merck.NM_006706_at	10.2168	9.68937	10.1581	10.1135	10.008	9.82718	0.849892
O14777	merck.NM_006101_at	7.5149	9.13936	7.32261	9.11624	8.39952	10.8733	0.194388
O14786	merck2.AF086016_at	9.46802	9.54166	8.50449	9.35189	8.00081	5.9435	0.289754
O14787	merck2.AL832114_at	7.97276	8.01337	7.5699	8.63736	9.22561	8.49888	0.0314436
O14791	merck.NM_003661_at	10.2292	10.8417	9.84886	10.7832	12.2649	6.59796	0.827056
O14798	merck.NM_003841_at	5.79529	4.72273	6.65506	4.14138	4.78284	4.8554	0.169798
O14802	merck2.ENST00000372371_at	8.16779	8.02167	8.62397	8.59511	7.79106	9.18524	0.611244
O14815	merck2.NM_006615_at	4.63099	4.44475	6.36841	5.23078	3.17142	4.31596	0.34756
O14818	merck2.BQ883951_at	10.8005	11.2234	10.7639	10.9111	10.7379	12.2057	0.529159
O14828	merck.NM_005698_at	10.7384	10.8474	10.137	9.45736	10.2169	10.7723	0.401176
O14841	merck.XM_926081_at	5.3737	5.81223	5.61395	5.44121	5.60525	5.37501	0.444314
O14867	merck2.AB002803_at	9.6046	10.0042	9.1165	9.60695	10.6576	9.16135	0.677732
O14874	merck.NM_005881_at	8.30449	9.17754	8.49572	7.87139	7.93876	7.93607	0.10592
O14879	merck2.AF026943_at	8.97281	9.25005	7.40473	9.51833	8.45467	3.5567	0.54061
O14880	merck.NM_004528_at	12.3275	12.1749	11.7418	11.22	11.3531	11.8325	0.0748059
O14896	merck2.ENST00000367021_at	7.50336	5.52693	7.26242	9.37979	10.3448	9.99996	0.0226105
O14908	merck.NM_202468_at	10.1773	9.43213	8.48171	8.40544	9.96566	8.56026	0.609127
O14910	merck2.BC122561_at	4.91087	5.72639	4.26373	4.89429	4.85457	4.63258	0.724271
O14920	merck2.BF590924_a_at	5.74006	6.47094	5.4947	4.18918	6.36138	5.41408	0.467584
O14925	merck2.NM_018577_at	2.63299	2.98185	3.07724	2.75515	3.25134	2.89004	0.751084
O14929	merck.NM_003642_at	9.68339	9.988	10.0481	10.6751	9.88572	10.7262	0.185435
O14933	merck.NM_198183_s_at	11.248	11.7967	10.9381	10.9836	11.4201	9.26728	0.365177
O14936	merck2.AF262405_at	10.7613	9.2507	9.93078	11.2598	10.6101	11.1489	0.128797
O14948	merck.NM_012252_at	7.05312	7.95182	5.65067	4.73067	4.51551	3.64448	0.0421079
O14949	merck2.NM_014402_at	5.33596	3.41706	4.69644	4.69851	4.5269	3.59967	0.771223
O14950	merck.NM_033546_at	9.89575	10.1176	10.2299	9.92867	9.59257	10.1175	0.340809
O14964	merck.NM_004712_at	7.84524	7.04892	6.99783	7.32079	7.09786	6.76103	0.506793
O14966	merck2.ENST00000367140_at	8.94215	10.4091	8.35948	9.21095	9.48167	9.7389	0.73538
O14972	merck.NM_006052_at	9.54918	9.89728	9.39524	9.19164	9.6043	8.84473	0.214996
O14974	merck.NM_002480_at	9.6148	9.78752	9.2416	9.66554	10.0385	9.87875	0.192076
O14975	merck.NM_003645_at	7.18484	5.09057	5.48613	3.19603	5.38209	4.46515	0.156334
O14976	merck.NM_005255_at	9.3789	9.18752	9.79628	9.11476	9.27706	10.2288	0.840161
O14978	merck.NM_005741_at	7.58672	8.24658	7.51896	7.66037	8.15105	7.41329	0.900003
O14979	merck2.BF195886_at	4.17305	3.86754	3.68318	3.67876	3.87484	3.42913	0.269305
O14980	merck2.H16335_at	5.00445	4.71469	4.33188	6.17146	5.43926	7.83023	0.11755
O14981	merck2.BU929384_at	8.66637	8.36111	8.49955	8.95391	8.48504	8.55341	0.425406
O15013	merck.NM_014629_s_at	9.21797	9.50825	7.18636	8.19735	8.86315	8.45793	0.876204
O15014	merck2.BC110401_at	8.74938	8.2306	8.25546	8.52225	8.33159	5.92605	0.431605
O15020	merck.NM_006946_s_at	4.42028	6.08712	4.90613	5.62728	6.06446	4.98439	0.519037
O15021	merck2.BE074915_at	3.97311	2.85993	3.41723	3.61319	3.3147	2.81527	0.69403
O15031	merck.ENST00000359337_at	8.73568	8.77686	8.99909	9.34472	9.05758	8.99007	0.102398
O15034	merck2.BX641039_at	3.19038	3.216	3.45662	2.86142	2.86034	3.07669	0.0344333
O15037	merck.BC042554_a_at	8.68681	9.45546	8.99775	8.92275	8.73075	9.44688	0.96796
O15042	merck2.CB306677_at	9.95092	9.07283	10.249	9.49504	10.0351	10.464	0.623377
O15056	merck2.DB349817_at	7.16218	6.758	6.23757	6.32005	6.88632	5.79096	0.404684
O15061	merck.NM_145728_at	9.02966	7.96662	6.7858	11.6872	9.46222	8.85962	0.131525
O15066	merck.NM_004798_at	8.49932	9.47931	9.02146	8.95839	9.72487	9.81151	0.2727
O15067	merck.NM_012393_at	9.27352	10.0936	10.1549	8.96677	8.59114	9.96601	0.260961
O15068	merck.NM_024979_a_at	4.03038	4.26844	4.89117	4.1501	5.54545	5.07143	0.348617
O15075	merck.NM_004734_at	10.2677	8.73859	8.89634	10.2363	5.7961	4.14334	0.29037
O15083	merck.NM_015576_at	6.03303	4.17567	4.44516	4.53174	5.39673	3.58947	0.652942
O15084	merck2.CA310674_at	8.94955	8.98111	8.21162	8.39613	7.26686	7.04167	0.0934475
O15085	merck.NM_198236_at	9.18584	9.42553	8.40967	8.49752	8.54399	9.06334	0.449888
O15091	merck.NM_014672_at	10.2243	10.0569	9.44377	10.2173	10.3034	9.89855	0.450143
O15111	merck2.NM_001278_at	5.76308	5.1388	5.71484	6.75844	4.84676	5.88234	0.661204
O15116	merck.NM_014462_at	8.93796	9.33337	8.76167	8.88225	8.94296	9.47211	0.744724
O15117	merck.NM_001465_at	9.99517	10.4143	9.15093	7.69137	8.49306	5.94932	0.0617193
O15118	merck.BU619525_at	4.20995	2.75377	2.74691	2.92912	4.39078	3.48285	0.604047
O15120	merck.NM_001012727_s_at	8.61699	8.84399	9.2808	7.36901	9.16044	8.06659	0.303119
O15121	merck.NM_144780_at	11.3804	9.8365	10.1433	10.8651	9.86462	10.1687	0.798459
O15123	merck2.BX099266_at	6.53683	5.53963	5.26604	7.46727	7.15583	6.53051	0.0615518
O15126	merck2.NM_052822_AS_at	4.20802	3.88835	4.38736	5.35232	5.87796	4.99491	0.0216612
O15127	merck.NM_005697_a_at	10.2517	10.2668	10.4636	8.55265	9.65268	8.8803	0.0522716
O15131	merck.NM_002269_at	5.31578	5.67605	5.2893	5.72407	3.20367	5.61171	0.554502
O15144	merck2.AA367715_at	9.22613	8.98112	9.0171	8.95114	9.81047	8.73878	0.807875
O15145	merck2.DB442834_x_at	8.64418	9.63806	9.12159	8.17417	9.44576	9.23657	0.728721
O15155	merck2.BC012595_at	9.02197	10.2357	9.08678	9.56465	8.38283	8.90207	0.394751
O15156	merck.NM_015872_at	5.6961	6.46802	5.66843	5.43844	6.01333	5.40021	0.380058
O15160	merck.NM_004875_a_at	7.78905	7.91445	7.9483	7.87637	8.589	7.90139	0.415666
O15162	merck2.NM_021105_at	9.36246	10.212	8.44917	10.0669	9.41673	8.88464	0.86171
O15169	merck.NM_181050_at	4.9673	5.61872	5.03022	5.36445	4.85557	4.9907	0.629447
O15173	merck2.NM_006320_at	10.7636	10.5919	10.652	10.5876	10.3755	9.83194	0.210224
O15178	merck.NM_003181_at	6.12939	3.81013	5.78823	3.90085	3.63709	3.97949	0.189568
O15198	merck.NM_005905_at	7.57285	7.66114	6.93355	7.43386	7.93472	7.67253	0.353432
O15226	merck2.NM_017544_at	7.79466	7.46202	7.53324	8.08986	8.93047	8.53666	0.0470385
O15228	merck.NM_014236_at	10.4375	10.0898	10.4723	10.154	10.2215	10.3846	0.606784
O15230	merck.NM_005560_s_at	7.63863	8.19119	7.20007	8.62512	8.9085	9.21851	0.0293328
O15231	merck.NM_007150_at	9.01409	9.16932	7.55406	8.54017	9.81285	8.89917	0.477232
O15232	merck2.R43017_at	4.81288	5.63204	4.49623	5.09473	4.71438	5.80197	0.656109
O15235	merck2.NM_033362_at	8.62351	10.1807	8.86232	7.65188	10.2199	9.52258	0.925961
O15243	merck.NM_017526_at	9.79164	8.17985	9.88768	8.6403	9.72829	9.44173	0.981269
O15247	merck2.BC005367_at	8.2692	8.49146	9.70478	9.0007	7.8453	6.58564	0.299723
O15254	merck2.BM423424_at	8.22169	8.48794	8.97345	8.75177	6.46168	7.58583	0.280624
O15258	merck2.ENST00000378518_a_at	9.70631	9.88578	9.69541	9.63966	9.30596	10.4064	0.953832
O15260	merck2.NM_033161_at	11.3773	11.4744	11.8263	10.9796	11.5955	11.0158	0.217232
O15264	merck.NM_002754_at	9.35438	9.63494	9.75359	10.1713	9.74381	8.57912	0.87975
O15269	merck.NM_178324_a_at	7.77984	7.57011	7.82299	8.1338	9.57225	6.6436	0.688818
O15270	merck2.CR616151_a_at	10.3188	9.64395	9.99268	9.36874	9.60098	8.0871	0.165578
O15294	merck2.NM_025192_at	2.77194	2.59445	2.33971	2.73115	2.96664	2.81651	0.153155
O15305	merck.NM_000303_at	8.3968	9.85204	8.77955	9.16407	8.7972	9.18134	0.93972
O15320	merck2.AF338233_at	8.37455	8.79732	9.01773	8.97778	9.65058	6.66784	0.77532
O15321	merck2.NM_001014842_at	7.00431	8.16944	7.98576	7.50447	7.33924	7.27944	0.441283
O15327	merck2.BF330145_at	2.3504	2.07559	2.03835	2.50691	2.41066	2.4342	0.084934
O15335	merck.NM_001267_at	4.60458	3.92543	3.78874	4.03411	3.63043	2.95883	0.236052
O15347	merck.Y10043_a_at	8.16561	10.3721	11.1078	9.14153	8.95023	9.84214	0.591249
O15350	merck.NM_005427_a_at	4.96808	4.67958	4.76172	5.38469	4.88101	5.82186	0.167284
O15357	merck.XM_944413_at	2.75382	3.20902	3.60035	3.17696	3.42602	2.8538	0.910967
O15371	merck.NM_003753_at	11.4944	12.1604	11.9744	11.8845	12.2308	12.2789	0.347908
O15372	merck2.NM_003756_at	12.1468	12.5815	12.6233	13.0139	12.836	12.7641	0.0919695
O15379	merck.CF130048_at	4.29037	4.20638	4.52579	3.72133	4.91552	3.67931	0.623656
O15381	merck.NM_206840_at	8.2457	7.90074	8.38372	8.02899	8.39418	8.90219	0.426433
O15382	merck.NM_001190_at	8.91792	9.20247	9.57206	7.18966	8.11837	8.76926	0.10415
O15391	merck.NM_206923_at	3.18829	3.48371	2.78016	3.2775	3.57819	5.0588	0.271739
O15397	merck.NM_006390_s_at	9.82868	10.2033	9.98236	10.4159	10.2134	10.3146	0.0851113
O15400	merck2.ENST00000309255_at	7.82469	7.27403	8.89689	6.30794	6.11096	6.01995	0.0561885
O15427	merck2.NM_001042422_at	11.2433	11.3375	10.5478	9.15689	10.3215	10.3296	0.0862241
O15428	merck.ENST00000370955_at	3.1442	3.34818	3.307	3.45512	3.4613	4.00606	0.167571
O15431	merck2.BU616476_at	8.86694	9.10171	8.85174	8.19033	8.76255	8.07285	0.0925573
O15438	merck2.Y17151_at	11.5631	10.8383	11.6256	6.22992	9.41331	4.53747	0.0797591
O15439	merck2.NM_001105515_at	4.20451	6.43081	7.644	6.10881	2.96141	5.8926	0.482593
O15440	merck2.BI770470_at	4.10391	5.1212	3.89411	6.61741	6.72895	6.00104	0.0149975
O15460	merck.NM_001017974_s_at	10.0811	9.71569	9.34478	9.61788	9.91502	9.0082	0.590458
O15498	merck2.AA576487_at	7.58362	8.35494	7.30249	8.78533	9.10086	9.35165	0.0327857
O15504	merck.NM_007342_at	8.53725	9.67167	8.91555	9.50141	9.30458	9.25462	0.44998
O15511	merck2.BC057237_at	11.7602	11.5419	11.1515	11.1081	11.6408	11.786	0.925649
O15514	merck.NM_004805_at	8.32066	9.41175	8.62455	8.77395	9.68735	9.66598	0.254084
O15523	merck2.AF000985_at	8.35702	3.43635	6.93704	6.19663	6.51014	8.23017	0.678646
O15525	merck2.AF059195_at	7.963	8.38998	8.32973	7.40902	8.00264	5.8774	0.212192
O15533	merck2.NM_172209_a_at	5.56329	6.57332	6.87468	4.78775	6.18494	5.93446	0.297139
O15551	merck2.NM_001306_at	7.26536	9.95555	8.37086	6.00163	4.8951	5.98147	0.0472032
O43143	merck.NM_001358_at	10.9076	10.6474	10.7179	11.2639	10.9634	11.1771	0.034243
O43148	merck.NM_003799_at	8.41679	10.0447	9.16936	9.68286	10.5872	10.7402	0.129659
O43157	merck.NM_002673_at	8.24198	6.85526	7.95118	8.17924	8.1011	8.03498	0.42271
O43159	merck2.NM_015324_at	7.81477	8.13263	8.089	7.9199	8.22927	8.06973	0.672946
O43164	merck2.NM_014819_at	10.5608	9.92416	10.1962	9.89278	9.91576	8.92835	0.176754
O43166	merck2.BI597633_at	8.2423	7.34583	7.67007	6.99684	6.71387	5.24993	0.100794
O43169	merck2.R58308_a_at	6.58875	8.2098	7.71444	6.99946	6.24346	6.55126	0.190652
O43172	merck.AB209797_a_at	9.65486	9.90216	9.55436	10.2571	10.8088	10.2152	0.0431972
O43175	merck.NM_006623_at	8.39974	9.74094	8.01558	10.3448	10.6979	9.56816	0.0863456
O43181	merck2.BC005270_at	10.4651	10.6027	10.8427	10.3169	11.6249	9.39578	0.79703
O43189	merck.NM_024165_at	9.32272	9.23226	8.85064	7.6608	9.40776	8.13152	0.292184
O43237	merck2.BI459256_at	7.18988	7.20157	8.58926	6.34278	7.11022	8.12658	0.538643
O43242	merck.NM_002809_at	9.35471	9.85056	10.1128	8.81154	9.892	9.79945	0.550552
O43252	merck2.BX464637_at	5.82164	5.50481	5.92796	6.58304	5.93436	3.85553	0.75647
O43264	merck.NM_004724_at	7.66287	7.68151	8.0924	8.08301	9.03931	8.09392	0.193632
O43272	merck2.AW582269_s_at	5.06547	6.83829	6.88842	5.53901	5.37481	5.31095	0.288908
O43278	merck.NM_003710_at	10.6801	10.5486	11.059	11.1517	10.8952	10.4492	0.80053
O43290	merck2.BM668558_at	4.99114	5.07264	4.41172	4.56226	5.32796	4.98217	0.685784
O43292	merck.NM_003801_at	8.70901	8.2898	8.72926	7.78939	8.10678	8.7018	0.301002
O43293	merck.NM_001348_at	8.55103	8.67043	7.66574	7.81983	8.46109	7.81577	0.533762
O43294	merck.NM_015927_at	7.51722	7.22586	5.28017	6.53495	7.7716	6.41249	0.795297
O43295	merck.NM_001033117_at	6.09556	5.05174	5.97417	5.94641	6.61587	4.39743	0.946216
O43301	merck2.H10178_at	3.81969	3.15457	2.99091	2.51945	4.08454	4.51463	0.604053
O43306	merck.NM_020983_at	9.05378	8.72402	9.29393	7.54486	8.02916	7.30973	0.00763179
O43309	merck.NM_001039643_at	5.5483	5.64626	7.02784	7.07068	5.97397	5.42576	0.909067
O43310	merck.AF075079_at	3.45118	3.18528	4.32923	3.68345	3.70215	4.06344	0.695786
O43312	merck2.BF434409_at	7.69161	4.9601	6.28936	8.50602	7.55328	7.48312	0.181553
O43314	merck2.BI522622_at	4.0325	3.06644	3.65866	3.58148	3.99889	3.54973	0.720953
O43318	merck.NM_145333_s_at	9.61044	9.93082	8.79649	9.64993	9.49307	10.5344	0.394156
O43324	merck.NM_004280_at	7.50815	7.81946	8.53591	9.16817	7.77557	8.90994	0.281705
O43347	merck.NM_002442_at	4.93809	8.28363	5.11273	5.9338	8.33816	8.70179	0.331526
O43353	merck2.NM_003821_at	8.08347	6.44152	6.95698	7.12481	6.70625	5.01065	0.34169
O43390	merck2.NM_005826_at	11.9648	11.6018	11.7958	12.0546	11.6901	12.1304	0.379266
O43395	merck2.AL712972_at	5.98554	6.08336	6.3669	4.94646	4.93773	6.19547	0.194836
O43396	merck.NM_004786_at	11.0933	10.7915	11.5255	10.2679	11.2951	10.5193	0.311326
O43399	merck.NM_199359_at	10.3659	11.1744	10.7826	10.5851	10.2811	11.3543	0.93571
O43402	merck2.CR600560_at	7.95586	9.52238	8.51219	9.08212	9.05515	10.0658	0.268964
O43414	merck.NM_024066_at	8.5804	8.29584	8.68054	8.13834	8.19277	9.4015	0.902123
O43423	merck.NM_012403_at	2.46546	2.8091	2.43058	2.16749	2.86044	2.83468	0.85101
O43432	merck2.Z34918_a_at	9.53922	9.02195	9.30916	9.39227	9.06755	9.51467	0.871005
O43447	merck2.DQ890971_at	8.46378	8.92019	8.42167	8.7435	8.52727	9.96824	0.402773
O43464	merck2.AF020760_at	8.97379	10.0051	9.77398	9.6626	9.11633	9.08537	0.471229
O43488	merck2.DQ891003_x_at	8.71666	9.19494	9.64407	8.74811	7.73581	9.31827	0.349561
O43491	merck2.AL042986_at	8.28833	8.94393	7.55976	7.73799	8.43178	8.69613	0.962667
O43493	merck.NM_006464_a_at	10.4423	10.8426	10.6532	10.0772	10.4254	9.69507	0.0920073
O43504	merck2.AY623819_x_at	10.4455	11.1235	10.7624	10.4567	10.7515	11.2068	0.928794
O43516	merck.NM_003387_at	9.37828	9.48413	8.10484	8.07164	7.30788	6.75534	0.0523977
O43520	merck2.BC003534_at	5.68449	5.21922	6.30441	6.49755	7.66196	5.96422	0.189135
O43521	merck2.NM_207002_at	5.26279	6.76254	3.82303	5.74704	7.30969	7.38346	0.214443
O43548	merck.NM_201631_s_at	4.20003	4.10569	3.88758	5.32188	6.32867	4.39461	0.144826
O43556	merck.NM_003919_at	7.99605	9.61722	6.43065	8.14	8.48468	10.5184	0.433486
O43583	merck2.AF038554_at	10.9266	11.0551	10.7904	11.5784	11.2148	11.7299	0.043262
O43592	merck.NM_007235_at	9.10064	9.28384	8.84381	10.6414	9.75941	9.5101	0.107658
O43598	merck.NM_199184_s_at	11.1689	10.8421	10.2795	10.2594	10.8191	10.5116	0.495667
O43615	merck.NM_006351_at	6.30833	6.07748	6.63628	6.36863	7.72289	7.07349	0.201341
O43617	merck2.AF041432_at	9.94044	10.3771	9.93526	10.0596	10.0919	10.4128	0.606046
O43633	merck.NM_014453_s_at	11.0383	10.8167	11.0803	9.64387	11.2237	10.6922	0.428045
O43657	merck2.NM_003270_at	7.65898	7.64163	9.0262	8.9094	8.28997	9.20247	0.278331
O43660	merck.NM_002669_a_at	9.91479	10.4556	10.626	10.9963	10.8017	10.375	0.238475
O43663	merck.NM_199413_at	8.01965	8.72438	7.42005	9.98826	9.98423	10.7443	0.0119235
O43665	merck2.AF368902_at	10.3353	10.7828	9.77672	9.72206	10.0487	9.68254	0.235328
O43670	merck2.AL834501_at	10.2808	8.97466	9.4763	9.76461	9.82677	8.65999	0.780411
O43674	merck2.BX648034_x_at	8.44019	7.69448	8.42877	8.26038	9.7484	9.12306	0.178136
O43678	merck2.BC003674_at	10.4282	10.367	10.501	9.40063	10.2567	10.6684	0.477941
O43681	merck.NM_004317_at	8.77611	8.1147	8.09556	8.4525	8.96905	8.7098	0.238702
O43684	merck2.DQ891852_a_at	8.84392	8.65607	8.81026	9.41596	9.8899	10.3613	0.0492509
O43688	merck.NM_003712_at	8.66443	9.67794	9.73217	8.44914	9.32837	9.63699	0.681001
O43692	merck.NM_015886_at	7.78489	6.24077	2.56349	8.13407	5.25966	7.25845	0.497418
O43707	merck.NM_004924_at	12.2819	12.3585	11.963	11.35	11.9784	11.2133	0.0810964
O43708	merck.NM_145870_at	8.90078	9.49301	9.91067	9.29785	9.42723	8.799	0.504835
O43716	merck.NM_176818_a_at	4.54699	4.3339	4.56084	4.24492	4.83009	4.90828	0.486378
O43719	merck2.DA171655_at	3.8089	4.10513	4.70324	4.45828	4.57217	5.66607	0.220438
O43731	merck.NM_016657_a_at	7.93509	7.42818	4.91059	7.09621	8.08606	6.83967	0.609231
O43739	merck.NM_004227_s_at	9.84171	10.3702	8.73405	9.31218	9.56872	9.36678	0.678549
O43741	merck.NM_005399_at	9.23205	10.5119	8.34839	9.97154	9.17215	9.19722	0.911669
O43747	merck2.BC036283_at	6.99392	8.39987	8.19063	7.79927	6.79385	8.63095	0.870248
O43752	merck2.ENST00000258301_at	10.6278	9.51187	9.4949	10.067	9.76228	9.83876	0.979309
O43760	merck.XM_937698_s_at	12.527	11.4253	11.8849	11.0168	11.1805	11.3008	0.127137
O43765	merck.NM_003021_s_at	7.59912	7.67114	7.46549	8.03332	7.45581	7.37793	0.855278
O43768	merck2.BC068544_at	9.02577	9.91921	9.59938	9.12264	8.90962	8.79887	0.14949
O43772	merck.NM_000387_at	8.044	8.11869	8.21916	7.70233	6.43977	7.308	0.117432
O43776	merck2.NM_004539_at	10.8819	10.7351	11.0274	10.8703	10.7487	10.1904	0.31612
O43795	merck2.BC053558_at	10.7034	9.9461	10.233	10.7497	9.78111	9.45535	0.549346
O43805	merck.NM_003731_at	8.43186	8.94187	8.63844	7.81585	9.76808	7.9772	0.83489
O43808	merck2.NM_006358_at	7.61853	7.89526	7.44196	7.77788	7.26642	7.44222	0.478103
O43809	merck.NM_007006_at	9.56224	10.0831	9.98236	10.2764	9.32778	10.4214	0.750362
O43813	merck2.AV733003_at	7.83926	6.91099	7.6296	8.42445	6.70331	7.25473	0.998878
O43815	merck.NM_003162_at	4.69845	5.56875	5.07798	6.9098	6.72882	6.63547	0.015619
O43818	merck.NM_004704_at	7.47931	7.9748	7.25009	7.08372	7.05766	8.01595	0.660418
O43819	merck.NM_005138_at	9.8231	10.1361	8.93107	9.833	10.0041	9.08352	0.983497
O43823	merck2.NM_005858_at	10.5167	10.2642	9.66793	9.89166	10.262	9.45817	0.461243
O43824	merck.XM_928957_s_at	4.20671	3.57389	3.55846	4.06282	4.34096	4.93806	0.119604
O43826	merck.NM_001467_s_at	7.04936	7.51542	7.89344	7.05405	8.51243	7.63874	0.643719
O43829	merck2.BC057282_at	8.43668	8.99705	8.41454	8.6532	8.16523	9.16323	0.904697
O43837	merck2.NM_174855_a_at	8.73332	8.51702	9.09247	8.04369	8.88492	8.66425	0.461554
O43847	merck.NM_002525_at	10.7021	11.0176	10.834	11.3626	10.912	11.2031	0.136164
O43852	merck2.BC013383_a_at	10.0173	10.6801	9.46007	10.2559	10.8529	10.9385	0.21623
O43861	merck2.AJ006268_at	6.72799	7.18902	7.1717	5.97341	6.35053	5.35614	0.0399309
O43865	merck2.NM_014121_at	4.44751	2.80231	3.9835	4.06486	3.76335	3.24699	0.929231
O43866	merck2.NM_005894_at	3.69078	3.50544	3.4728	2.74726	3.65649	2.98249	0.253852
O43896	merck.NM_006612_at	9.90486	9.983	10.4778	9.36353	8.71251	9.42244	0.0324043
O43913	merck2.NM_181747_at	5.28538	4.40983	6.45246	5.19644	5.87175	7.16108	0.44817
O43914	merck.NM_003332_at	11.1155	11.9761	10.5672	8.53419	10.5206	8.52237	0.072403
O43924	merck.NM_002601_at	9.88408	9.39	9.46928	9.39664	8.97085	9.91837	0.659004
O43927	merck.NM_006419_at	8.84872	9.67742	8.81221	6.83523	8.89386	10.9542	0.873173
O43929	merck2.CX867703_a_at	7.67422	7.29599	8.14453	7.98379	8.15438	7.77574	0.400199
O43933	merck2.DQ890921_at	6.16162	5.95075	6.46293	8.61693	6.83135	7.6631	0.0895185
O60216	merck.NM_006265_at	9.93847	10.0411	10.2725	10.5625	10.2981	10.7828	0.0603588
O60229	merck.NM_003947_at	4.50408	3.77261	2.87545	3.69888	3.0224	3.32786	0.528862
O60231	merck.NM_003587_s_at	8.84988	9.47639	9.29824	9.17177	9.72131	9.06118	0.711347
O60234	merck.NM_004877_at	10.2792	10.9401	9.70659	8.06347	8.92255	7.0286	0.0311467
O60237	merck2.NM_032103_at	2.70382	3.06319	3.07297	2.77004	2.81043	2.77789	0.316777
O60238	merck2.AL516726_at	9.86264	9.50887	10.6606	7.52992	9.04584	9.44388	0.135611
O60243	merck.XM_944649_at	4.52586	4.3924	4.834	4.11984	4.64797	4.88136	0.902871
O60244	merck2.BC098377_a_at	6.38378	5.90828	6.95956	7.016	7.35026	8.70957	0.117346
O60262	merck2.AK001151_at	3.3919	3.15964	3.46391	3.23079	3.37194	2.988	0.385903
O60264	merck2.BG674475_at	8.76481	8.38463	9.31942	9.55893	8.80193	9.38814	0.297678
O60271	merck2.XM_097138_at	10.0268	8.46226	9.57129	8.46174	8.36761	8.58159	0.195842
O60282	merck2.BX464137_x_at	3.48833	2.52337	2.40755	3.10042	2.1564	2.36671	0.585302
O60287	merck2.AI336057_a_at	3.98893	3.74528	4.2958	3.34166	4.19015	3.69237	0.419445
O60292	merck.BX096386_at	3.15992	3.57397	3.67669	3.24416	3.86556	3.83803	0.526445
O60293	merck2.BU676729_at	9.53176	9.34998	9.18087	9.47613	9.12175	10.4016	0.502794
O60306	merck2.DA571346_at	7.59132	7.54004	8.32942	8.15837	8.73719	8.4074	0.125524
O60313	merck2.NM_130833_at	8.39384	7.9167	7.39235	9.13692	8.91761	9.68177	0.0238049
O60315	merck.R28522_s_at	2.86549	3.0208	2.64349	3.16301	2.45261	2.33211	0.545225
O60331	merck.NM_012398_at	10.2082	10.3917	9.23607	10.3291	9.3725	9.64849	0.742106
O60333	merck2.NM_183416_a_at	9.78368	7.33554	7.49062	8.39935	8.2441	8.47275	0.851166
O60337	merck2.BC142679_at	10.2597	10.9281	10.396	11.4877	10.5652	11.0708	0.205784
O60341	merck.NM_015013_at	9.47691	10.1403	10.0368	10.934	10.4505	11.0883	0.0291833
O60343	merck2.AB011175_at	8.38628	8.40507	7.81734	8.81435	7.82002	7.76999	0.872251
O60427	merck2.NM_013402_at	8.65498	9.66573	7.9885	7.48065	9.76496	8.9507	0.966091
O60443	merck.NM_004403_s_at	8.56664	8.88646	6.20337	9.44001	9.18622	9.03997	0.253623
O60462	merck2.NM_201264_at	4.77759	3.76153	2.35525	4.19568	5.36407	7.3151	0.162452
O60476	merck2.BM015448_a_at	6.38464	6.20617	6.05553	7.24526	6.68629	6.97361	0.0239167
O60486	merck.NM_005761_a_at	4.50319	4.39461	3.56885	3.00519	4.51668	3.43322	0.409707
O60487	merck.NM_144765_a_at	9.11153	7.24825	8.15685	8.20357	9.8785	6.02468	0.919392
O60488	merck.NM_022977_at	10.0618	10.2226	10.433	10.0268	9.87662	10.4028	0.515088
O60493	merck2.ENST00000368982_x_at	6.47345	5.94286	6.61464	5.73471	6.52607	6.66163	0.924035
O60496	merck.NM_003974_at	7.60218	7.99551	7.33662	6.66792	7.24049	5.83668	0.104149
O60499	merck2.BC017237_at	10.1148	9.68135	8.14724	8.67497	9.56455	8.88865	0.707929
O60502	merck2.AK002091_at	8.13311	9.08193	8.49424	8.67997	9.2593	9.09426	0.259594
O60506	merck2.BQ422329_at	9.96354	9.6893	9.27387	9.70221	9.24893	9.89518	0.927658
O60507	merck.NM_003596_at	7.38727	8.18666	6.35066	8.52237	8.29238	9.31402	0.10112
O60508	merck.BC111061_a_at	6.43217	6.26623	6.30882	7.05191	6.76276	7.41824	0.0515817
O60513	merck.NM_212543_at	9.67957	10.3745	9.58983	10.0438	11.9304	10.1628	0.306824
O60524	merck2.NM_004713_x_at	7.93928	7.01471	7.85252	8.24694	7.50317	6.80257	0.87729
O60547	merck2.NM_001500_at	6.61728	7.18719	8.52026	6.83767	7.50122	8.58397	0.806037
O60551	merck2.BM905788_a_at	7.03752	6.25286	4.68488	6.87552	4.76594	6.85578	0.868236
O60563	merck2.BX537516_at	10.0932	9.78455	9.95992	10.3046	10.8961	10.2093	0.120515
O60565	merck2.NM_013372_at	9.73385	10.5816	5.71994	9.93974	10.4699	6.18814	0.930438
O60568	merck.NM_001084_at	8.6767	10.428	8.66656	8.89323	9.18682	10.5454	0.732522
O60573	merck2.NM_004846_at	10.7963	11.0428	10.8772	10.6507	10.5585	10.7658	0.0605509
O60583	merck2.EB387822_a_at	7.40784	6.66589	7.38585	7.30626	8.24783	5.97257	0.976981
O60603	merck2.NM_003264_at	7.55372	6.86698	7.59001	6.65317	5.20845	6.31348	0.0798086
O60610	merck2.BM544296_at	6.44033	6.69503	6.82869	5.66698	7.73571	5.71704	0.721332
O60613	merck2.BG704181_a_at	9.47841	9.78345	9.97312	9.74112	8.85593	9.20698	0.200166
O60645	merck.NM_007277_a_at	7.44728	8.37114	8.19907	8.14233	8.11514	8.94713	0.371716
O60664	merck.NM_005817_a_at	11.2552	11.8984	10.5698	11.3986	11.5287	10.8516	0.968767
O60669	merck2.BG427654_at	4.11931	6.09835	5.21683	6.1437	3.77778	3.29812	0.526437
O60684	merck.NM_012316_at	10.0589	10.2996	10.2451	9.8477	9.45199	9.68134	0.0225974
O60687	merck.NM_014467_at	8.34348	8.40363	5.39176	8.86412	9.01343	8.06573	0.329757
O60701	merck2.NM_003359_at	11.3165	11.9447	12.6396	12.0924	11.4939	9.9569	0.361259
O60711	merck.NM_004811_s_at	10.4227	10.7191	9.97364	8.96053	9.01876	7.2251	0.0647641
O60716	merck2.NM_001085466_at	11.6461	11.0316	11.4238	11.2027	11.5231	9.66114	0.428482
O60725	merck.NM_012405_s_at	9.30682	9.17287	9.18953	9.43012	9.0379	9.93204	0.446612
O60739	merck.NM_005875_at	10.1686	10.7315	10.6714	9.50732	10.6473	10.6449	0.585153
O60749	merck2.AF043453_at	8.94605	8.8755	9.27658	8.23357	8.78139	8.41338	0.0557756
O60759	merck2.NM_004288_at	5.28552	6.22899	3.62613	3.14012	4.24657	3.55155	0.198779
O60762	merck.NM_003859_at	9.89025	10.1107	10.273	10.3849	9.72044	11.2957	0.500076
O60763	merck2.BM472543_at	7.48432	6.78446	8.66979	7.80648	7.12306	7.55594	0.815998
O60783	merck2.BC009788_at	9.01891	9.60201	8.64681	9.04564	9.14477	9.39216	0.750649
O60784	merck.NM_005488_at	8.69277	9.06106	9.13279	7.89691	8.288	7.44653	0.02761
O60825	merck.NM_006212_at	10.1748	8.6352	7.69133	8.01984	8.64002	8.83864	0.697456
O60828	merck.NM_001032385_s_at	9.68905	10.4838	9.90627	9.87965	10.3088	11.3028	0.399042
O60830	merck.NM_005834_at	8.00757	7.93835	7.91926	7.67198	8.25835	10.0394	0.428289
O60841	merck2.CA312294_a_at	10.3848	10.3406	10.5102	11.2512	11.3588	10.9312	0.016386
O60861	merck2.AK057761_at	8.5312	9.0711	6.51008	6.95407	7.35839	8.4742	0.655751
O60869	merck2.NM_153200_at	12.6853	12.8589	12.7899	12.0233	13.2846	12.6041	0.737795
O60870	merck2.AJ005273_at	7.56025	7.65612	7.78487	7.87697	6.65859	8.17726	0.855871
O60879	merck.NM_007309_a_at	8.47627	6.99301	7.88066	7.80441	9.57118	7.14569	0.672322
O60885	merck.NM_058243_at	4.17138	3.37564	4.38626	4.94834	5.27026	4.12571	0.155554
O60888	merck.NM_001014837_s_at	11.6932	11.7449	11.659	11.0843	11.6182	11.1181	0.129804
O60890	merck2.AI220661_x_at	3.61156	3.90367	3.48479	3.66954	3.79418	3.72205	0.672872
O60906	merck.NM_003080_at	6.65475	6.56252	6.42712	5.76605	6.3198	7.0301	0.679772
O60907	merck2.NM_005647_at	8.3987	9.49431	8.89157	10.6625	9.97856	10.6312	0.0221553
O60911	merck.NM_001333_at	6.67834	7.76216	3.80419	10.1341	11.1362	10.0255	0.05629
O60927	merck.ENST00000376773_a_at	9.82323	10.0067	10.2171	9.12801	10.1548	8.8829	0.244489
O60936	merck2.AF043244_at	8.81505	9.01274	7.6221	7.2115	8.35609	8.07472	0.341091
O60941	merck.NM_021907_at	8.04808	7.52617	7.882	7.58778	8.36644	7.6681	0.860207
O60942	merck2.AA156314_x_at	4.96158	4.38164	5.65662	6.75506	5.36726	5.48682	0.208574
O75015	merck.NM_000570_at	6.56687	3.54583	3.45092	4.47283	3.66975	3.76976	0.648542
O75022	merck2.ENST00000270464_s_at	9.54574	10.6525	8.31364	7.29161	8.35858	7.53459	0.102321
O75027	merck.NM_004299_at	8.88988	9.46062	9.45735	9.32069	9.7258	9.60562	0.28974
O75044	merck.NM_015326_at	8.33431	8.4345	7.85488	8.50662	8.4551	8.51619	0.251552
O75052	merck.NM_014697_at	6.32178	4.61672	4.15526	5.62437	6.9637	6.17658	0.20123
O75054	merck.XM_936817_s_at	3.4422	3.28559	2.82136	3.60316	3.75223	3.39017	0.154729
O75083	merck2.AK127665_at	11.4678	11.827	11.1638	11.2282	10.7652	11.0518	0.122782
O75084	merck.BC015915_a_at	6.58723	7.92917	7.25133	7.55933	8.27801	8.1218	0.194529
O75094	merck2.BC098388_at	6.73146	6.80575	5.24665	6.31405	5.65407	4.72645	0.367593
O75095	merck2.XM_031401_at	7.39117	7.62608	7.08827	7.68753	7.11278	6.80837	0.617503
O75110	merck.NM_006045_at	11.137	10.8493	11.3588	10.7266	10.5586	11.8707	0.896323
O75112	merck.NM_007078_s_at	4.25185	3.47806	4.33071	5.41743	2.99456	3.77597	0.959725
O75116	merck.NM_004850_a_at	9.14764	7.92882	9.41951	8.1109	7.93755	7.67489	0.174345
O75122	merck2.NM_015097_at	7.12274	6.31541	6.06999	6.13868	6.33768	5.1711	0.267377
O75129	merck2.NM_198188_at	7.065	6.73804	6.97454	8.01347	6.6085	4.65644	0.659386
O75131	merck2.AI769542_at	10.7874	10.2895	10.7046	11.3161	10.7901	11.2254	0.0823134
O75143	merck2.AK023867_at	6.83499	7.76399	7.08373	7.59958	7.5625	7.59992	0.324385
O75145	merck2.NM_003660_at	4.1691	4.50212	4.43002	3.48882	3.96635	4.36344	0.227075
O75150	merck.NM_014771_at	8.97931	9.30509	9.01431	8.94444	8.08396	8.41231	0.117779
O75151	merck2.CF552135_at	6.0935	5.98286	6.23076	5.93724	6.44851	6.13632	0.694847
O75152	merck2.NM_014827_at	12.7772	12.1346	12.1693	12.4985	12.4936	12.6904	0.441975
O75153	merck.NM_015229_s_at	7.57573	7.94289	8.28464	7.74134	8.34492	8.21058	0.58166
O75155	merck.ENST00000295989_at	9.65561	10.1175	7.38559	7.84024	9.94816	9.52318	0.964173
O75157	merck2.DA570787_a_at	4.67542	3.86543	3.62791	6.04946	7.48966	4.75884	0.10768
O75165	merck.NM_015268_at	11.2707	10.852	10.6774	10.0241	11.2773	11.1164	0.788368
O75170	merck2.NM_014678_at	10.3626	10.1531	10.3038	9.50812	9.20192	9.10638	0.00527104
O75173	merck2.NM_005099_x_at	11.2202	10.3104	7.2129	11.2136	10.7049	8.96646	0.641647
O75175	merck2.BX385527_at	7.56942	7.10388	7.35181	6.66087	7.7674	6.44605	0.452675
O75177	merck.NM_198935_at	9.36054	9.42211	9.29325	9.55548	8.86834	9.95504	0.781177
O75179	merck2.NM_032217_at	10.0592	9.61144	9.9811	9.93092	9.43569	9.03297	0.249582
O75182	merck.NM_015260_s_at	8.70017	7.61956	6.20767	8.17651	8.52359	7.21007	0.61295
O75190	merck2.AF080569_at	9.92901	10.4838	10.3889	9.7348	10.9704	11.2654	0.501639
O75208	merck.NM_020312_s_at	8.82746	9.33722	9.58318	9.33415	8.92253	9.42106	0.935792
O75223	merck.NM_024051_s_at	9.58559	10.1101	10.2817	11.3199	10.6953	10.7816	0.0306787
O75323	merck.NM_001483_at	10.2232	9.90143	9.52426	9.59369	9.77226	10.757	0.727241
O75334	merck2.AK123372_at	2.89102	3.05355	3.3885	3.77761	3.24353	3.41819	0.161624
O75335	merck.NM_015053_s_at	9.77767	8.96811	9.20872	5.84659	9.67854	9.75651	0.563326
O75339	merck2.BQ183826_at	6.29767	9.26266	3.74456	3.70802	5.13356	2.82803	0.247661
O75340	merck2.CN337783_at	8.09821	9.53594	8.90618	9.314	9.16001	10.6348	0.244298
O75346	merck.NM_021047_s_at	8.1964	7.58772	5.97727	8.5332	7.27726	9.08779	0.289492
O75347	merck2.DW433160_at	7.77853	7.89351	7.78803	7.61843	8.28223	7.88458	0.633054
O75348	merck2.NM_004888_at	7.35963	7.8462	8.35138	8.26939	9.50915	8.31323	0.172337
O75351	merck2.CA447088_at	10.3348	10.1921	10.8846	10.4415	10.5423	9.34445	0.468059
O75362	merck.NM_006526_at	10.6814	10.5826	9.96045	9.76945	10.7776	10.7238	0.971129
O75367	merck2.NM_004893_at	12.1919	12.2427	12.044	11.9685	11.7657	12.4482	0.679815
O75368	merck2.AK129610_at	9.97536	9.87201	10.1653	9.47184	8.88322	6.3574	0.204791
O75369	merck2.BE644775_at	8.1431	6.00014	7.97081	7.31032	6.02792	6.13586	0.346112
O75376	merck2.BE882176_a_at	5.56379	5.70605	6.88466	6.04285	5.83327	5.37209	0.562915
O75379	merck2.NM_003762_at	6.74908	5.55284	5.69457	6.47882	5.73137	5.5561	0.879235
O75380	merck.NM_004553_at	10.6297	11.3711	10.9333	11.7882	11.3358	12.0147	0.0668477
O75381	merck.NM_004565_at	6.96261	7.41395	7.59603	6.98948	6.44108	6.37602	0.0560548
O75382	merck.NM_006458_s_at	5.90347	6.80865	4.59062	6.36249	5.49608	5.3494	0.967718
O75390	merck.NM_004077_s_at	12.3317	12.6572	12.4325	12.5563	12.3179	12.414	0.728901
O75391	merck.NM_004890_at	9.31746	9.29135	9.70709	8.60451	9.66151	9.5001	0.645782
O75396	merck2.BX384476_a_at	6.30996	7.09607	6.59765	6.73612	6.06923	5.95707	0.283907
O75400	merck2.BU681462_at	7.72034	6.63216	6.9871	7.6295	6.8843	6.5175	0.833424
O75410	merck.NM_006283_at	10.1547	10.3356	9.31705	9.3563	9.89192	9.40925	0.359722
O75427	merck.NM_002319_at	4.31848	3.90604	4.97954	3.94648	3.99113	4.17181	0.363508
O75431	merck2.BC067831_at	9.62037	9.12924	9.84941	10.4439	9.35174	10.4102	0.28268
O75436	merck2.BX647725_at	4.44493	4.37299	4.14356	3.60892	3.89089	4.90577	0.687738
O75439	merck2.AF054182_at	10.219	10.8326	10.718	9.71758	11.0503	11.1563	0.925166
O75446	merck2.NM_003864_at	6.27691	7.59581	5.73363	6.66352	6.59058	7.7736	0.524437
O75448	merck.NM_014815_s_at	8.87926	8.97818	9.8619	9.07024	8.64321	8.68385	0.294366
O75460	merck.NM_152461_at	10.6781	9.72615	6.55464	8.5914	8.90493	6.58278	0.550526
O75475	merck2.NM_033222_at	9.45045	9.14167	9.27434	9.05988	9.78927	9.38703	0.631817
O75477	merck.NM_006459_at	8.49449	9.65831	9.90545	9.83161	9.27985	10.4849	0.411931
O75486	merck2.NM_181356_at	4.50162	5.15678	4.9339	6.5683	3.66097	5.57285	0.686254
O75487	merck.NM_001448_at	11.9449	8.39767	11.3144	7.44972	9.96814	11.1918	0.548415
O75489	merck.NM_004551_at	10.6142	10.6135	10.3675	10.1247	10.861	10.6563	0.951664
O75494	merck.NM_054016_s_at	7.33612	7.2282	7.11861	8.10607	7.23596	8.42397	0.186482
O75503	merck2.CR620773_at	9.25768	8.86856	9.41254	6.58222	9.03114	7.88722	0.192665
O75506	merck2.DA053869_at	10.4553	11.3183	11.643	10.7058	10.6437	11.5682	0.738267
O75521	merck2.AA393863_at	7.83125	7.87746	9.18621	7.80819	8.06551	8.63648	0.816148
O75525	merck.NM_006558_at	8.52056	6.24922	9.26431	6.40707	4.94527	4.78191	0.0813423
O75526	merck2.AI633809_at	3.86629	5.04361	3.53101	4.02498	3.98393	3.52471	0.586072
O75528	merck2.NM_133481_a_at	4.6756	4.48789	4.17272	4.50413	3.33665	3.90888	0.254235
O75530	merck.NM_003797_s_at	9.09117	9.12638	8.92566	9.32521	9.75195	8.762	0.505665
O75531	merck.NM_003860_s_at	10.3418	10.7189	10.468	10.6739	11.2274	11.2313	0.0824822
O75533	merck2.AW382852_at	7.41133	6.76887	8.31842	7.0572	6.38978	7.14481	0.299051
O75558	merck2.AJ012501_at	6.17497	6.63434	4.44932	4.30251	5.97713	3.64117	0.311982
O75569	merck2.CA430536_at	6.55393	5.9466	6.19301	6.76216	4.51189	5.10685	0.371338
O75582	merck.NM_182398_a_at	4.60767	4.51817	4.35392	4.60541	5.54726	4.48614	0.368815
O75586	merck2.DC418252_at	7.10147	6.89851	7.27046	7.42973	7.34725	6.69525	0.810758
O75592	merck2.CD512895_at	9.12819	8.6503	8.8984	7.2008	9.10928	7.7916	0.264632
O75607	merck.NM_006993_at	8.56734	9.72287	9.0493	10.0291	9.43419	10.1561	0.142536
O75608	merck.NM_006330_s_at	10.1203	10.9956	10.5125	11.1789	10.3729	10.0793	0.998401
O75643	merck2.DA437049_at	5.07701	5.58326	5.91019	5.03594	6.91226	7.312	0.329954
O75663	merck2.NM_001031800_at	8.08533	7.98877	7.47026	7.85062	8.50652	8.69995	0.196257
O75665	merck2.AI471729_at	3.81056	4.34767	3.52633	4.14876	3.52495	3.17857	0.498555
O75676	merck.NM_003942_at	8.57204	8.59971	8.6558	7.8775	8.87264	7.71739	0.336263
O75683	merck2.AK054884_at	8.32794	8.35824	9.07982	8.09949	9.6332	8.70519	0.688829
O75688	merck2.NM_177968_at	2.97613	2.66785	3.10609	2.70206	2.01283	2.08742	0.0769935
O75691	merck2.DB240620_at	2.74802	2.50622	2.13573	2.39409	2.42038	2.77888	0.77214
O75694	merck.NM_153485_at	7.60167	8.3551	7.90035	9.68697	9.1777	11.1425	0.0593779
O75695	merck.NM_006915_at	6.48034	6.13813	5.21539	5.65684	4.67617	4.15604	0.128518
O75715	merck.NM_001509_at	2.78872	2.8054	3.59081	3.0819	2.64949	2.7915	0.509024
O75746	merck2.NM_003705_at	8.16132	8.39308	7.7473	8.84994	7.85359	7.04956	0.766808
O75764	merck2.DC379601_at	8.0331	5.66456	7.92393	6.48765	7.01877	6.01132	0.467439
O75781	merck.NM_001040134_at	6.39622	6.08269	4.66317	5.43332	6.48625	7.37913	0.406221
O75787	merck2.NM_005765_at	11.3328	11.2395	11.1416	11.5263	11.1469	12.0611	0.327382
O75791	merck2.AF102694_at	5.49821	5.31326	5.12858	4.5399	4.44727	4.57927	0.0103603
O75808	merck.NM_005632_at	7.69329	7.27936	7.77257	7.41295	7.54878	7.53837	0.652122
O75817	merck.NM_005837_at	9.23207	10.5295	9.04801	9.30734	10.2018	10.114	0.650706
O75821	merck.NM_003755_at	10.6136	10.9534	10.5373	10.1244	11.547	10.94	0.72758
O75828	merck.NM_001236_at	8.576	10.9111	9.81535	9.35926	11.9725	8.67189	0.857606
O75830	merck2.AF130470_at	3.50186	2.62052	3.24991	3.38861	2.43077	2.40417	0.412107
O75832	merck2.ENST00000372296_at	8.11177	7.44563	8.05536	8.60497	8.39648	9.78552	0.118291
O75840	merck2.BC012919_at	6.52366	7.36447	6.60539	8.6741	8.75338	7.6862	0.0264621
O75843	merck.AX747770_at	6.41091	6.24994	6.62788	6.51729	6.36038	5.85115	0.473059
O75844	merck2.BG527339_a_at	6.18469	7.42645	7.22327	7.67775	6.88563	7.4035	0.457485
O75864	merck.ENST00000329730_s_at	3.26695	2.86783	3.63185	3.31874	3.46713	3.41301	0.583145
O75874	merck.NM_005896_at	11.7198	12.1523	11.9411	11.3548	11.2778	10.8863	0.0168903
O75880	merck2.BC015504_at	8.1524	8.35546	9.1267	8.25445	8.38704	9.49348	0.752983
O75881	merck2.BX648585_at	6.66367	5.96676	4.09257	7.12837	5.00413	3.40725	0.781991
O75884	merck2.BC026880_at	9.66915	9.01149	8.28737	9.38157	8.7345	8.95466	0.943346
O75886	merck.NM_005843_at	7.19406	7.56864	7.51921	7.47119	7.47718	6.90409	0.563054
O75891	merck2.AL133015_at	2.75933	3.80585	4.38063	4.5131	3.33618	4.67468	0.454566
O75907	merck.NM_012079_s_at	8.19359	8.16325	8.05499	7.7297	8.37384	7.9821	0.623721
O75909	merck2.DQ893538_at	6.95288	6.45065	7.14096	6.58767	8.45841	7.6905	0.310666
O75911	merck2.DQ893006_at	8.98097	11.3622	10.4998	8.78676	10.2732	10.3994	0.625296
O75915	merck2.W52979_a_at	11.7579	11.483	11.703	10.5628	10.6646	9.81368	0.0307973
O75923	merck2.BX100968_at	5.32908	4.20097	3.84958	4.18715	3.85053	3.17971	0.259467
O75925	merck.NM_016166_at	9.57509	9.54173	9.8628	9.7192	10.1237	9.21713	0.930933
O75928	merck2.NM_004671_at	6.95966	7.67213	7.16574	7.14494	7.87439	7.0485	0.802269
O75934	merck2.BU603313_at	8.11925	8.02161	8.78529	8.7102	9.47335	8.33043	0.275891
O75935	merck.NM_024348_at	10.2142	10.7489	10.0555	9.34968	10.7553	10.6191	0.855931
O75937	merck2.H02416_a_at	7.996	7.55226	8.45515	7.79274	6.98676	8.37583	0.592286
O75940	merck.NM_005871_at	11.1042	10.602	10.7465	10.8329	10.4568	11.0886	0.921759
O75955	merck2.DB503443_x_at	6.67072	6.39838	7.10568	5.06137	6.15979	5.43109	0.0464109
O75956	merck.NM_005851_at	9.42053	10.8929	10.1974	8.68332	9.42273	9.35144	0.123792
O75962	merck2.NM_007118_at	6.72108	7.99142	7.10412	8.43563	8.12541	8.88409	0.0638278
O75964	merck.NM_006476_at	10.4591	9.78283	9.93932	10.6533	10.5072	8.87847	0.943303
O75976	merck2.NM_001304_at	9.86911	10.5756	10.5779	10.4974	10.407	10.7143	0.497697
O76003	merck2.AK022131_at	8.71509	8.31962	8.36119	9.05519	8.28435	8.35073	0.746563
O76013	merck.NM_003771_at	3.7274	4.74342	3.68502	4.25391	3.72193	3.37673	0.569863
O76014	merck.NM_003770_at	2.51492	2.37106	2.48187	2.27735	2.70804	2.36772	0.974331
O76015	merck.NM_006771_at	2.93618	2.7742	2.77985	3.30172	2.69287	2.96891	0.469064
O76021	merck2.CA432604_at	7.94416	7.93933	9.50063	7.35427	6.60792	7.12984	0.0944261
O76024	merck2.BC030130_at	9.21854	9.12504	7.99023	9.21194	8.19969	8.55568	0.817642
O76031	merck.NM_006660_at	8.04163	7.50324	8.25113	8.22948	8.89868	8.04476	0.252098
O76041	merck2.T20219_a_at	4.75369	3.94553	6.5709	7.42688	3.66411	2.22709	0.732848
O76062	merck.NM_003273_at	9.06024	8.42266	8.54794	7.6525	7.34336	7.73979	0.0135625
O76070	merck.NM_003087_at	6.97219	7.02435	5.87217	9.17397	5.88338	5.96432	0.763897
O76071	merck2.BC001395_at	8.36749	9.35031	8.4915	8.81251	8.68173	9.98371	0.4624
O76094	merck2.NM_018581_at	2.23838	2.34631	2.61368	2.6996	2.68677	2.54826	0.145957
O76095	merck2.BT007285_at	11.0819	11.2756	10.6668	10.6063	10.9368	11.2562	0.787035
O77932	merck.NM_005510_s_at	7.82588	9.21428	8.82912	8.18756	8.58311	7.76186	0.415437
O94760	merck2.AB001915_at	3.89096	4.74981	5.07814	3.77787	2.97844	2.94978	0.0434456
O94763	merck2.AW956896_at	7.38132	7.72112	6.27819	7.18212	7.45939	7.52572	0.61216
O94776	merck.NM_004739_at	6.25486	7.63634	6.51901	7.27611	7.38639	6.96978	0.440899
O94804	merck2.BC070077_at	7.90398	8.79823	8.16066	7.57625	7.58001	6.9173	0.0564878
O94808	merck.NM_005110_at	8.8094	9.56722	4.60466	7.49123	8.334	7.05554	0.984907
O94811	merck2.AB017016_at	3.92138	3.037	3.48235	6.64405	2.81693	3.17299	0.612849
O94822	merck.XM_940916_at	2.19976	2.05107	2.15455	1.97902	2.44364	2.16883	0.697892
O94826	merck.NM_014820_at	10.4801	11.0405	11.0362	10.6874	11.2966	11.6264	0.357439
O94832	merck.NM_015194_at	9.29102	9.95651	9.7705	8.66564	8.39443	6.84585	0.0820256
O94842	merck.BX375875_s_at	3.96434	4.25135	3.87762	4.32362	4.25038	4.88891	0.138673
O94851	merck.NM_014632_s_at	4.59294	4.84835	3.89775	3.66122	5.60364	4.19164	0.955565
O94855	merck.NM_014822_at	9.37538	8.93024	8.55934	8.6692	7.95918	8.97693	0.337472
O94874	merck2.CK825229_at	6.78164	6.34706	6.88218	6.37825	6.85436	8.74427	0.462146
O94875	merck2.NM_014133_at	6.67551	4.55364	7.44328	3.28442	1.96767	1.47012	0.0242124
O94880	merck.NM_014660_at	5.69876	3.6774	3.64873	6.83517	5.88037	5.02011	0.145585
O94886	merck.AK022502_a_at	8.42481	8.03124	8.90657	7.45048	7.43797	7.86988	0.054701
O94888	merck.ENST00000296328_s_at	9.50742	8.85101	9.72525	10.4167	11.1342	10.6523	0.0166231
O94889	merck.NM_025010_at	9.18412	9.05398	8.44142	8.42478	8.45172	8.33948	0.16426
O94901	merck.NM_025154_at	10.345	10.5163	9.95732	10.7842	10.8715	10.7965	0.0774269
O94903	merck2.NM_007198_at	9.31466	9.67067	10.0963	8.9078	9.12896	9.81334	0.312798
O94905	merck2.NM_007175_at	9.36709	9.89482	9.68646	9.48044	8.6116	9.88779	0.492004
O94906	merck2.NM_012469_at	9.75571	10.5807	10.4252	9.11663	9.12038	10.5289	0.299416
O94911	merck.NM_007168_at	6.67165	4.75467	4.256	5.06072	2.67534	5.91737	0.610259
O94913	merck2.AI559441_at	8.38817	8.63161	8.24213	8.86308	8.55686	8.21813	0.602263
O94919	merck.ENST00000278505_at	8.81418	9.46357	10.1319	9.74756	9.71602	8.76963	0.911757
O94921	merck2.DQ655962_at	5.86688	6.21389	4.6928	6.97169	5.74493	6.0146	0.334632
O94923	merck.NM_015554_at	10.2991	8.60454	10.0613	9.63588	8.33673	9.73142	0.578728
O94925	merck2.AI828035_at	6.00071	5.43955	5.52393	6.99605	4.71035	4.847	0.872218
O94953	merck.BU848869_at	2.84771	3.81505	3.41168	2.9316	3.68404	3.18242	0.809873
O94964	merck.NM_199181_s_at	3.98463	3.22371	4.2144	3.91975	3.9198	3.07163	0.7001
O94973	merck.NM_012305_at	7.07811	6.68395	7.02258	6.62083	6.42707	5.38462	0.169219
O94979	merck2.BM557124_a_at	8.77935	8.30592	9.37989	8.65891	9.10855	8.6678	0.978813
O94985	merck2.DA410814_at	6.14419	5.79096	6.04471	8.11245	8.15662	8.21248	0.00126418
O95049	merck2.AK091118_at	7.75965	8.00647	8.59177	5.29164	5.23883	5.37889	0.00642636
O95070	merck.NM_020470_at	9.57289	10.0615	9.94711	9.43401	10.1118	9.57244	0.579253
O95071	merck2.NM_015902_at	10.8084	10.4531	10.6723	11.3008	10.6082	10.6604	0.455204
O95081	merck2.BQ687815_at	8.8213	9.1569	8.92257	5.83359	6.556	7.51169	0.0361914
O95104	merck2.AL117417_at	5.34654	5.33676	5.17443	4.38855	5.59889	5.23461	0.615891
O95125	merck2.AF155101_at	8.15344	7.94945	8.57372	8.37158	8.73421	8.58443	0.203653
O95136	merck.NM_004230_at	3.56457	3.19956	3.79634	2.96831	4.49381	3.7127	0.698572
O95139	merck2.ENST00000379847_a_at	9.67135	10.2271	9.90204	9.36787	10.1878	9.79481	0.631707
O95140	merck.NM_014874_s_at	9.40794	9.57982	9.33604	9.94103	9.13426	10.0195	0.462274
O95154	merck.NM_012067_s_at	3.42874	3.54417	7.48442	4.8003	3.26758	3.20466	0.519613
O95155	merck2.NM_006048_at	11.1587	11.1978	11.3246	11.2722	10.544	11.151	0.402383
O95159	merck2.CF128166_a_at	5.9932	6.67339	6.58367	5.34192	7.51958	6.57599	0.932416
O95163	merck2.NM_003640_at	4.85247	5.22137	5.1346	6.29035	5.66032	4.69253	0.4129
O95166	merck.NM_007278_at	12.3343	12.5079	12.3352	11.4163	11.6301	11.6771	0.00174822
O95167	merck.NM_004542_at	9.70492	10.0525	9.89521	8.03308	9.56132	9.21024	0.171413
O95168	merck2.XM_497963_s_at	10.9883	11.6719	10.9938	10.7292	11.9405	11.7014	0.617081
O95169	merck.NM_005004_s_at	10.7818	11.5144	11.3845	10.9149	10.6751	11.5345	0.616259
O95171	merck2.BC047536_at	10.0983	5.9019	3.69014	2.24871	5.76541	2.60095	0.253732
O95182	merck.NM_005001_at	9.04581	8.48796	8.96144	8.38914	9.09566	8.84501	0.848454
O95183	merck.NM_006634_at	9.80397	11.3338	8.80795	9.27806	9.98203	8.61917	0.467978
O95197	merck2.BC100822_a_at	11.6003	11.5436	11.3566	10.8735	11.6841	9.76695	0.321162
O95202	merck2.BC014500_at	7.34727	7.3327	7.35604	8.25369	7.99464	10.2718	0.173456
O95208	merck.NM_148921_at	7.37253	7.13926	7.54733	6.88526	7.22491	6.98508	0.109172
O95218	merck.NM_203350_at	12.227	11.3804	11.8966	11.8332	10.9835	10.9969	0.207277
O95219	merck2.DA829569_at	7.83164	7.44707	7.53149	6.53754	8.11183	8.81221	0.779048
O95232	merck2.NM_016424.2_at	11.4342	10.241	10.7774	10.7461	10.3609	10.1549	0.380838
O95236	merck2.NM_145642_a_at	10.3649	10.5861	10.1999	9.73883	9.61174	5.94524	0.25661
O95243	merck.NM_003925_at	7.33809	6.42032	6.51159	5.72105	7.04838	6.73968	0.638437
O95248	merck2.BM975530_at	5.39396	6.73957	6.26291	6.18792	5.42472	6.19858	0.702627
O95249	merck2.BU620141_at	8.67577	8.29418	8.71557	8.72111	8.96649	8.40637	0.554199
O95251	merck2.AK023890_at	7.88075	7.76115	7.98931	7.4385	7.35143	8.08726	0.393797
O95260	merck2.BI459059_at	3.34222	3.44967	3.51496	3.95905	3.8012	4.29057	0.0441453
O95273	merck.NM_012142_s_at	9.80404	10.0715	10.1617	9.38317	10.4007	8.43365	0.39779
O95274	merck.NM_014400_at	6.53095	7.64267	6.56941	9.92459	10.921	8.40023	0.0420411
O95292	merck.NM_004738_at	5.19028	5.49674	6.47812	6.30896	4.9734	8.30902	0.502308
O95295	merck.NM_012437_at	9.1336	10.0918	9.02369	9.49967	8.88265	9.79059	0.956125
O95297	merck2.CD556632_at	10.848	10.5475	9.94081	9.97545	10.1519	10.22	0.341859
O95298	merck.NM_004549_at	7.54337	6.42782	7.13314	7.03632	6.59656	5.17879	0.318315
O95299	merck2.DQ891011_at	8.05629	8.42803	8.57023	8.1091	8.00581	8.46503	0.48754
O95302	merck2.T75218_s_at	9.23833	9.61335	7.91503	9.78563	9.86536	10.1877	0.179704
O95319	merck2.BC050635_at	9.84425	7.70232	9.21406	4.42273	4.39229	5.80026	0.00857536
O95336	merck2.AF091091_at	5.77955	5.19801	5.66273	5.69248	6.79508	5.71102	0.293022
O95340	merck2.NM_004670_at	9.04817	9.42457	8.22025	8.4595	7.6054	9.51453	0.606992
O95347	merck2.CN335990_at	8.56423	7.75329	8.45031	8.69289	8.99076	9.24944	0.0856829
O95352	merck.W80355_s_at	3.94951	3.34012	4.00406	3.41659	2.93482	2.60039	0.0710583
O95359	merck2.BQ011915_at	4.28522	4.28107	4.71747	4.17631	4.33185	3.65905	0.217607
O95363	merck2.NM_006567_at	8.46769	8.75839	9.10287	9.61297	8.85627	8.5352	0.581948
O95365	merck2.BM671731_at	11.7582	11.7731	11.7106	11.7773	11.3784	11.0092	0.246394
O95373	merck2.BM980653_at	10.8332	10.3084	10.3505	9.87716	10.2563	10.2326	0.152588
O95376	merck2.AA913220_at	7.74032	7.58555	7.07272	6.70666	7.36446	6.26385	0.156108
O95379	merck2.AK097884_at	7.78883	7.80424	8.24132	8.06619	8.13318	5.84748	0.512655
O95391	merck2.NM_006425_at	10.2537	10.4599	10.7382	9.21668	9.80387	8.69284	0.0438095
O95394	merck.NM_015599_a_at	8.38803	8.47425	7.43574	8.27868	8.37813	8.36008	0.546648
O95399	merck2.NM_006786_at	3.05296	2.43596	3.32456	3.16906	2.63289	4.65426	0.472565
O95400	merck.NM_006110_a_at	9.77078	10.2658	9.93557	9.09935	8.92948	9.30701	0.0102042
O95425	merck2.CT004285_at	7.33529	6.3146	6.17187	7.12116	5.66156	6.32583	0.692796
O95427	merck.NM_012327_at	8.79686	7.86911	9.17081	8.24811	7.45478	8.61911	0.385056
O95428	merck2.BU680269_at	4.58101	4.56494	3.97238	4.79872	4.47819	3.87005	0.978947
O95429	merck2.NM_004874_at	5.84863	5.87797	4.95844	5.53512	6.22009	5.10541	0.901341
O95433	merck.NM_012111_at	10.6158	10.789	11.1836	11.0122	11.3793	11.4638	0.127089
O95436	merck.NM_006424_a_at	7.17131	6.63827	6.62729	4.94516	5.34865	5.13225	0.0026693
O95445	merck.NM_019101_a_at	7.20413	6.39366	7.70115	4.91085	7.14875	5.26012	0.189849
O95453	merck2.CA419005_at	9.25297	9.46806	9.78332	9.17287	8.56305	7.77909	0.118847
O95456	merck.NM_203433_s_at	8.07782	9.13376	9.24443	10.2134	9.49008	10.033	0.0789578
O95466	merck.NM_005892_at	8.51345	8.46456	7.32473	6.1289	6.92782	5.66496	0.025609
O95470	merck.NM_003901_a_at	10.5233	10.7951	10.3059	11.3866	10.3313	10.8686	0.414019
O95477	merck2.NM_005502_at	10.7348	10.4254	9.89982	10.9185	10.498	10.4412	0.415489
O95478	merck2.NM_014886_at	10.9918	10.4363	11.6298	9.92606	10.5607	9.359	0.0938527
O95479	merck.NM_004285_at	8.21628	7.77571	8.15924	8.24469	7.39835	7.07506	0.30432
O95484	merck.NM_020982_at	4.55775	5.20084	4.36904	4.46466	4.78843	4.55228	0.72106
O95486	merck2.NM_021982_at	10.4268	10.7579	9.59232	9.58038	9.73293	9.69989	0.230582
O95487	merck.NM_006323_at	10.0078	9.13925	9.46481	9.54988	9.51021	9.45861	0.913917
O95498	merck.NM_078488_s_at	6.35545	7.68399	5.02783	4.7336	5.0053	4.10993	0.140473
O95551	merck2.BX432088_at	8.14707	9.56015	8.86956	8.45381	9.4532	7.95785	0.712685
O95562	merck.NM_199344_at	8.13782	7.86389	6.75464	7.09567	7.17227	7.13272	0.397121
O95563	merck.NM_015415_s_at	10.2564	10.1221	10.0598	9.37926	9.33858	10.2375	0.230812
O95571	merck.NM_014297_s_at	7.79546	8.313	7.27154	7.30663	8.07274	7.96564	0.977321
O95573	merck.NM_203372_a_at	8.40351	8.04871	9.1314	7.67549	8.7265	7.52665	0.32838
O95602	merck.NM_015425_at	4.96699	5.6992	5.44143	6.79416	6.19581	6.97209	0.0158519
O95619	merck.NM_006530_at	6.89047	6.56661	7.38872	8.10406	7.80352	10.4344	0.150134
O95625	merck.NM_014415_at	9.24213	8.94416	8.67347	8.872	9.24957	9.68364	0.339394
O95626	merck.NM_012404_at	2.76869	2.70349	2.63064	3.0856	2.65886	2.64433	0.582801
O95630	merck2.NM_201647_at	10.2338	10.5415	10.5476	11.1466	10.4851	10.707	0.220296
O95644	merck2.BC104753_at	5.84232	5.07513	4.94686	4.58956	5.31618	5.82808	0.928745
O95671	merck2.BE463568_at	5.78263	6.71438	5.43384	4.91453	6.16901	7.54597	0.802292
O95674	merck2.NM_003818_at	9.37923	10.2331	9.78582	8.85262	10.1308	9.73124	0.643997
O95685	merck.NM_006242_at	8.75785	10.4305	8.28698	9.24113	8.51065	9.62521	0.96697
O95696	merck.NM_014577_s_at	8.80655	9.004	8.393	9.16961	8.62116	8.53654	0.885159
O95714	merck.AI820017_a_at	2.86416	2.90711	3.2761	3.29106	3.31942	3.55347	0.0857652
O95716	merck.NM_004283_a_at	4.38848	4.37408	5.18679	5.23208	4.88732	4.38629	0.637331
O95721	merck2.AK024704_at	6.74792	6.94189	7.72057	8.43938	6.87968	7.35971	0.490747
O95741	merck.NM_006032_s_at	6.07252	4.18177	4.82191	5.11022	4.58584	4.70733	0.730463
O95749	merck.NM_001037277_at	9.08051	7.60147	8.26318	8.2139	7.57809	8.45652	0.672104
O95757	merck2.BP326106_at	3.31354	3.87224	3.9108	6.79738	5.46986	5.29771	0.0311645
O95758	merck2.CR749471_at	11.6828	11.0562	11.2517	11.628	12.0765	11.1652	0.419333
O95772	merck2.BX337219_at	8.47245	9.09417	9.22298	8.42207	8.70295	9.14439	0.60922
O95777	merck2.NM_016200_at	6.21266	5.17322	6.55166	5.52441	7.06048	6.83721	0.479338
O95780	merck2.AK027845_at	6.63188	4.25347	2.39208	6.28898	4.05616	5.28779	0.610438
O95785	merck2.NM_021241_at	7.81149	6.75521	7.24422	7.19634	7.57338	7.0732	0.977003
O95786	merck2.BC070029_at	6.69034	7.63294	7.32091	7.02633	5.4245	3.43837	0.200104
O95793	merck2.AL136601_at	9.84284	10.5461	10.2832	9.89221	9.78206	10.7922	0.867073
O95810	merck2.NM_004657_at	8.84382	8.93856	6.958	4.85417	4.13398	3.2553	0.00823248
O95816	merck.NM_004282_at	6.83896	7.22088	8.72029	7.7766	7.77636	5.35591	0.566404
O95817	merck2.AL137582_at	10.3364	8.88583	10.0985	10.4925	11.5387	10.1007	0.206094
O95819	merck2.DC333844_at	8.88557	8.28991	7.09333	8.88553	8.30225	9.01674	0.349488
O95822	merck.NM_012213_at	5.51423	7.05532	7.22513	6.41837	5.68259	6.79058	0.664915
O95825	merck2.AF029689_at	7.90103	7.48815	7.25177	7.94881	7.4839	7.99103	0.356445
O95831	merck.NM_145812_s_at	10.1556	9.72826	10.1037	9.14221	9.06678	9.71134	0.0561398
O95832	merck.BC012471_a_at	6.69351	5.12476	4.48356	9.90131	10.1346	9.79691	0.0186432
O95833	merck.NM_004669_s_at	7.29649	5.83338	6.15388	4.37824	5.70452	3.78906	0.0698492
O95834	merck2.NM_012155_at	8.32979	8.49333	8.49872	7.84461	8.6581	8.25818	0.512346
O95837	merck2.ENST00000341700_at	5.11117	5.50826	5.40639	3.77	2.97315	2.77037	0.0108172
O95857	merck2.AL543631_at	9.60504	11.9526	7.33359	9.5332	9.11219	8.98877	0.783874
O95858	merck.NM_012339_at	7.89834	8.50794	8.42701	5.71164	8.27618	7.95657	0.354957
O95861	merck2.ENST00000302686_at	6.80901	5.84145	6.61613	7.08485	6.14175	6.60391	0.66452
O95864	merck.NM_004265_s_at	7.44389	6.83943	5.53053	4.89846	7.30683	7.72422	0.972657
O95865	merck.NM_013974_s_at	8.72146	9.13901	8.0247	7.30464	8.95076	7.8787	0.379776
O95870	merck.NM_021160_s_at	10.0596	10.5072	10.4711	9.77963	10.3316	8.75925	0.253242
O95873	merck.NM_021184_a_at	10.0312	10.206	10.063	9.57401	9.62038	8.64066	0.119734
O95881	merck2.AY358982_at	9.05017	9.60789	10.041	9.61373	9.50251	10.3617	0.54582
O95926	merck2.NM_015484_at	7.80784	7.67136	7.45494	7.64232	7.02603	6.9322	0.17363
O95967	merck.NM_016938_at	8.86461	9.81962	7.09284	8.49713	8.98951	8.27727	0.996192
O95983	merck.NM_003926_at	7.54271	6.91916	6.67127	6.92238	7.25579	7.08955	0.883151
O95985	merck2.NM_003935_at	5.32479	5.24008	5.62269	5.18462	6.38275	5.90775	0.343936
O95994	merck2.NM_006408_at	5.64695	10.4166	8.99944	8.56799	6.11688	2.74343	0.314035
O96000	merck.NM_004548_at	10.5147	10.9327	10.4347	10.1869	10.6112	10.3275	0.275656
O96005	merck.NM_001294_at	9.1884	9.47422	9.50209	8.18405	8.89782	9.17536	0.154133
O96009	merck.NM_004851_at	12.782	9.62344	12.8627	4.05543	3.89835	3.79384	0.0176018
O96011	merck.NM_003846_s_at	10.7526	9.67597	10.4103	9.76507	8.63901	8.52787	0.0648759
O96013	merck.NM_001014832_s_at	9.05125	9.23978	8.9985	7.48913	9.08127	8.58988	0.269191
O96017	merck2.CR456418_at	5.18325	7.01179	4.36808	6.41255	6.0236	7.41115	0.302748
O96019	merck.NM_177989_at	8.85538	9.11616	9.51146	10.7054	10.4917	11.6289	0.0193926
O96028	merck2.NM_007331_at	6.13408	5.49346	6.23884	6.66026	5.74661	7.76181	0.319697
P00167	merck.NM_148923_s_at	10.3569	9.71178	11.5751	10.0378	8.90597	7.65122	0.131931
P00325	merck2.X03350_at	9.42434	6.75499	9.12295	3.77316	2.34551	2.42959	0.00928395
P00326	merck2.BC074771_at	5.53654	10.3482	9.94814	5.7389	3.77772	2.77187	0.0797657
P00338	merck2.ENST00000379412_at	11.0353	11.1654	11.9923	10.6857	12.2014	11.4987	0.910206
P00352	merck2.NM_000689_at	10.0054	11.7656	11.6287	10.2008	11.7215	9.2084	0.46168
P00387	merck.NM_000398_s_at	11.3017	11.9558	12.2723	11.6312	11.348	11.8801	0.539482
P00390	merck2.ENST00000221130_at	10.9565	12.191	12.3028	11.2576	11.3604	10.3536	0.204619
P00441	merck2.EF151142_at	12.7815	13.3856	13.2545	13.1252	13.3229	13.5035	0.464306
P00450	merck2.AK095290_at	7.12095	11.3514	13.022	8.63295	10.8784	8.98976	0.638911
P00488	merck.NM_000129_at	10.3154	10.2328	10.3134	8.64495	9.87464	7.42144	0.14633
P00491	merck.NM_000270_s_at	10.0367	9.84973	10.1824	9.3643	10.1567	10.5543	0.995708
P00492	merck.NM_000194_at	8.43714	9.84129	9.13379	10.4377	10.5036	11.1248	0.0419156
P00505	merck2.NM_002080_at	10.7786	11.5609	11.1132	11.8521	10.8556	11.4073	0.581279
P00533	merck2.NM_201284_at	2.88788	2.40035	2.32045	2.21951	2.8685	2.7152	0.818312
P00558	merck2.NM_000291_at	10.0389	10.3165	10.6122	9.38945	10.6687	11.3103	0.838666
P00568	merck.NM_000476_at	7.67671	6.42931	7.33916	6.2991	6.5046	5.27251	0.102842
P00734	merck.NM_000506_at	2.53982	2.78782	2.83099	5.44904	3.59601	3.20177	0.186194
P00736	merck2.AK222491_at	12.2118	12.4274	10.9817	11.2328	12.2209	11.3298	0.641049
P00739	merck.NM_020995_at	5.34132	4.82875	7.13889	4.85229	6.30335	4.42168	0.558627
P00740	merck.NM_000133_at	1.99775	2.21835	2.35104	1.98904	2.61358	2.01119	0.95018
P00742	merck.NM_000504_at	5.41086	5.7058	4.09333	3.1987	3.9942	3.59016	0.0788203
P00746	merck2.BC057807_at	6.86395	8.17679	7.89994	5.04009	7.56843	5.12574	0.159516
P00747	merck2.CD608127_at	2.71614	3.00709	2.27622	3.14756	2.95021	3.54039	0.120044
P00748	merck.NM_000505_at	7.09527	5.13463	6.13151	7.24178	8.65327	5.82222	0.330585
P00749	merck.NM_002658_at	11.6002	10.2935	8.76101	11.5578	10.6462	11.1992	0.382632
P00750	merck2.NM_000930_at	3.91001	4.39078	3.63701	4.61768	3.16903	3.96875	0.905886
P00751	merck2.BG545667_at	11.3333	8.31786	10.6677	10.1209	9.57869	7.05915	0.417539
P00813	merck.NM_000022_at	7.72113	8.81044	6.09428	8.97766	9.18577	9.72808	0.14796
P00915	merck2.X05014_at	9.0575	2.42941	3.15107	2.80472	2.34442	2.87715	0.404011
P00918	merck2.DQ891320_at	7.34156	6.68648	9.25	10.5515	7.28612	6.78306	0.769183
P00966	merck2.AW299568_at	7.205	5.10431	4.68194	5.31326	7.1707	4.5672	0.986372
P00973	merck2.NM_016816_at	8.51274	9.7317	7.64781	9.52028	8.98986	4.41747	0.614093
P01008	merck2.DR423864_at	6.45026	5.73661	6.11632	6.17181	6.15171	5.51926	0.632988
P01009	merck2.NM_001002235_at	13.6981	12.0798	13.3221	8.9135	10.5019	9.08142	0.00732879
P01011	merck.NM_001085_at	7.8265	6.34533	12.7276	10.0151	6.49691	8.84112	0.828673
P01019	merck2.BT006851_a_at	7.45269	6.32491	4.77159	5.43297	5.31115	5.62931	0.449632
P01023	merck.NM_000014_at	12.585	12.6435	12.1393	11.3876	11.259	11.205	0.0112548
P01024	merck.NM_000064_at	13.7243	12.7323	13.0336	10.6561	12.0367	11.106	0.022991
P01031	merck.NM_001735_at	7.43198	7.80303	10.5332	7.9286	6.71333	5.2207	0.194533
P01033	merck.NM_003254_at	12.7515	12.7017	11.2473	11.423	11.9329	11.5724	0.354574
P01034	merck2.BX647523_at	5.92811	5.5541	6.11462	5.82398	7.57749	6.18063	0.341939
P01040	merck2.X05978_at	11.4698	10.8263	9.32712	13.1739	13.2204	11.8534	0.052969
P01042	merck2.BX092555_at	2.68248	2.71099	2.84977	3.14865	2.85739	2.6805	0.397159
P01111	merck.NM_002524_at	7.39157	8.80949	8.54754	8.60903	6.79952	8.45906	0.707754
P01112	merck.NM_176795_at	8.58491	8.13345	8.61634	8.86772	10.1427	9.46082	0.0887329
P01137	merck2.ENST00000221930_at	5.38745	5.57736	5.69172	5.46011	5.68967	5.41885	0.822517
P01591	merck2.DQ884395_a_at	11.2749	11.5478	11.3431	7.77465	9.91293	4.34846	0.129681
P01730	merck.NM_000616_at	9.06821	9.90552	8.91881	5.68814	7.70904	5.98742	0.028928
P01833	merck.NM_002644_s_at	13.2921	10.4604	13.6871	12.4666	4.78623	7.69524	0.195717
P01860	merck2.BM152508_x_at	4.70781	4.38193	5.22289	4.64723	4.88002	5.10519	0.726563
P01861	merck.ENST00000379913_x_at	11.0686	11.9447	11.0235	9.61411	12.2341	10.8644	0.630364
P01871	merck2.BC009851_at	8.23046	10.7399	9.8503	6.09143	7.29951	5.7188	0.0273199
P01876	merck2.DB223931_at	4.99137	7.4452	4.91431	3.85634	5.30333	3.73809	0.216053
P01880	merck.AK128649_at	4.40492	3.72604	5.27704	3.54555	3.652	3.55927	0.187199
P01889	merck2.Z33453_x_at	12.9044	13.2473	12.3217	12.0069	11.9373	10.7629	0.0698324
P01892	merck.NM_002116_x_at	12.7761	12.8668	13.015	12.2515	11.722	11.1628	0.0587009
P01903	merck2.XM_936152_at	3.11922	3.00611	3.65767	2.90704	2.94231	2.55099	0.13713
P01906	merck.NM_020056_at	5.21304	3.31328	3.93841	4.12926	2.93675	3.58054	0.417968
P01912	merck.NM_002124_x_at	4.65205	2.40761	12.8504	10.498	2.08923	2.60462	0.726294
P01920	merck.X03068_x_at	3.50432	3.68797	10.6458	6.59948	6.21347	3.10172	0.821808
P02008	merck2.NM_005332_a_at	3.81276	3.24804	3.76749	3.44088	3.62439	2.98889	0.380008
P02042	merck.NM_000519_at	6.49538	3.76876	2.62614	2.53948	3.16051	2.73145	0.323975
P02452	merck2.DQ893571_at	13.6143	13.3992	11.3864	13.8256	13.3133	12.8653	0.540337
P02458	merck2.AL834148_at	3.35597	4.55685	3.42651	5.34452	4.49102	4.64505	0.098959
P02461	merck2.NM_000090_at	13.1149	13.0012	11.4645	13.2873	12.8324	12.5087	0.592776
P02462	merck2.M10940_at	8.27817	7.86613	6.09383	8.62699	8.48957	6.74944	0.580328
P02511	merck.NM_001885_at	9.42204	9.17848	9.10503	10.7892	12.1811	8.26361	0.412927
P02533	merck.AL572710_s_at	6.80346	5.2277	4.77737	13.9929	11.7605	6.90583	0.117888
P02538	merck2.NM_005554_at	3.04642	7.03299	3.12555	13.0177	13.4865	13.2316	0.0205104
P02545	merck2.ENST00000292302_at	9.24134	8.05584	8.10068	8.63692	9.15106	8.41451	0.587361
P02549	merck.NM_003126_at	3.64159	3.04979	2.79276	3.42975	2.7117	3.00671	0.749401
P02585	merck2.AA180134_at	3.38015	2.90512	3.34074	3.49708	3.43675	2.60577	0.934963
P02649	merck2.NM_000041_at	10.3608	11.3594	9.33504	7.49235	9.18013	8.19286	0.055508
P02652	merck.NM_001643_at	2.8353	2.87023	2.59693	2.35098	4.79464	3.04286	0.47894
P02654	merck.NM_001645_x_at	12.3249	13.2747	11.6722	8.67989	10.1033	8.36172	0.0093451
P02655	merck2.BC065270_at	4.49972	5.19251	4.75555	4.25658	3.49974	3.5863	0.0310383
P02656	merck.NM_000040_s_at	3.53118	4.22346	3.76647	3.37249	5.14742	3.84967	0.657849
P02671	merck2.T73729_a_at	2.25391	5.42997	4.16585	2.90976	2.47092	3.12636	0.350503
P02675	merck2.BC106760_at	3.05886	9.50066	3.41037	4.11103	4.58965	3.54789	0.614482
P02679	merck2.NM_021870_at	3.24812	10.0279	5.37005	3.15879	3.78448	2.71381	0.27183
P02686	merck2.M30047_at	2.74457	3.31021	3.3738	3.36323	2.77311	2.87809	0.636594
P02730	merck2.NM_000342_at	2.23965	2.04434	2.28376	2.63455	2.21576	2.23502	0.345293
P02743	merck2.BC007058_at	3.59512	3.34385	3.46834	3.37841	3.63553	3.36769	0.943718
P02746	merck.NM_000491_s_at	10.944	12.0756	10.6972	7.95187	10.8484	7.27625	0.132979
P02747	merck.NM_172369_at	11.5326	12.4438	11.2952	9.06502	11.2082	8.13655	0.114727
P02748	merck.NM_001737_at	2.44694	2.69056	4.35281	2.82029	2.39629	4.59896	0.910221
P02749	merck2.NM_000042_at	4.14171	6.30774	9.01876	3.2609	6.24599	3.45981	0.281772
P02751	merck.NM_054034_a_at	6.47582	6.00428	4.02475	4.93828	6.90983	4.02087	0.86119
P02753	merck2.BI598863_at	6.08373	5.31568	4.01819	3.77512	4.59051	5.67488	0.604079
P02760	merck2.NM_001633_at	3.63281	6.98354	12.9685	3.36784	8.60534	4.21082	0.489911
P02765	merck.NM_001622_s_at	2.79591	3.40676	3.36051	3.53476	5.37063	3.98847	0.172644
P02766	merck2.NM_000371_at	3.25899	2.97133	3.21331	3.34491	4.71843	3.6941	0.197977
P02768	merck2.U22961_a_at	2.93009	2.56372	3.82337	3.21918	8.60781	2.80661	0.444303
P02774	merck.NM_000583_at	2.99037	2.30226	3.03632	3.0564	4.6672	3.04598	0.268573
P02775	merck.NM_002704_at	5.30119	2.63085	3.04053	4.09892	3.19619	2.64408	0.736491
P02786	merck2.BX537966_at	11.1581	11.2297	10.2877	12.0508	12.7456	13.2744	0.0189987
P02787	merck.NM_001063_s_at	4.0721	9.59541	4.33343	7.52722	6.24002	3.66797	0.934359
P02788	merck2.AK093852_at	10.5163	5.7467	7.73738	12.3229	3.10192	3.67622	0.655471
P02790	merck2.BC005395_at	3.43591	3.67514	2.29996	3.81687	4.77017	3.03358	0.326832
P02792	merck2.BG547444_x_at	6.08139	5.56179	5.725	4.31532	5.64239	4.7055	0.136643
P02794	merck.CR605580_at	7.51007	5.98775	4.89333	5.92982	8.71031	5.92498	0.579227
P02795	merck2.NM_005953_x_at	12.1061	12.6407	10.2072	11.6809	12.3071	11.3269	0.890318
P03950	merck.BC020704_s_at	7.99875	10.2056	10.5518	6.81433	8.38462	9.03286	0.22166
P03951	merck.NM_000128_at	3.69385	3.26392	9.54185	3.06981	3.47395	2.93644	0.367185
P03952	merck.NM_000892_at	5.30008	3.4078	3.38209	3.9531	1.99434	2.26122	0.216767
P03956	merck.NM_002421_at	9.23669	11.7761	11.7387	11.7013	12.1855	13.3486	0.21581
P03973	merck.NM_003064_at	12.4054	12.4482	11.909	11.9651	11.7576	11.3618	0.0866986
P04003	merck.NM_000715_at	13.3598	10.7766	11.0847	3.82174	3.35223	3.64339	0.00844557
P04004	merck.NM_000638_at	4.64314	4.04856	3.75444	3.33957	4.18148	3.68587	0.312833
P04040	merck2.X04076_a_at	10.3359	10.0301	11.5678	9.35541	9.72278	10.4955	0.251838
P04049	merck.XM_931961_at	3.61731	3.26134	3.74424	3.57836	4.47818	3.83218	0.257677
P04066	merck.NM_000147_at	11.0366	11.2639	10.7704	9.81343	10.0245	9.72172	0.00416125
P04075	merck.NM_000034_s_at	12.8441	13.0602	13.0603	12.103	12.8977	12.9327	0.331586
P04080	merck.NM_000100_a_at	12.6032	12.9601	12.8262	12.5492	12.9747	13.0095	0.805573
P04083	merck2.NM_000700_at	11.4574	11.4503	9.33867	11.676	12.8153	10.619	0.371647
P04114	merck.NM_000384_at	3.37809	3.58096	3.61591	2.86348	5.73897	3.36291	0.653876
P04150	merck2.CA416785_at	7.98643	7.55212	8.04072	7.80325	7.86861	6.67393	0.406694
P04156	merck2.AA699463_at	8.09981	7.8245	6.07158	8.40887	10.6111	9.27191	0.0805873
P04179	merck2.Y00472_a_at	11.3323	12.4463	12.0974	9.48167	12.6393	12.0787	0.631815
P04181	merck2.Y07511_at	6.46989	7.49683	8.83416	7.96991	5.96728	8.92104	0.987102
P04183	merck.NM_003258_at	8.8606	8.42454	7.90161	7.97374	8.69637	9.57802	0.55585
P04196	merck.NM_000412_at	2.91523	3.78362	3.49771	3.12093	6.61885	2.59517	0.631942
P04216	merck2.NM_006288_at	11.0041	11.4638	9.53782	10.6636	10.7195	9.80058	0.702948
P04217	merck.NM_130786_at	2.85714	2.80975	2.78969	2.90382	2.3313	3.20519	0.985063
P04222	merck.NM_002117_x_at	8.16078	12.1678	11.7029	11.985	10.8173	10.4105	0.792701
P04229	merck.NM_002124_x_at	4.65205	2.40761	12.8504	10.498	2.08923	2.60462	0.726294
P04259	merck2.NM_005555_at	2.25875	2.40944	2.73725	9.3515	12.5418	12.2853	0.0117069
P04264	merck.NM_006121_at	4.13224	3.13668	3.4064	4.31557	3.44923	4.79755	0.276646
P04275	merck2.X04385_at	9.93944	9.56934	9.26264	9.20422	8.82425	7.68045	0.142581
P04350	merck.NM_006087_at	3.27155	7.33637	2.66459	2.34704	3.2592	6.1865	0.805521
P04406	merck.BC078673_x_at	13.506	13.4552	13.468	13.0544	13.6721	13.6028	0.880545
P04424	merck2.ENST00000362000_s_at	8.31086	8.92867	8.86408	7.93622	9.20051	8.78945	0.897047
P04439	merck.NM_002116_x_at	12.7761	12.8668	13.015	12.2515	11.722	11.1628	0.0587009
P04440	merck2.XM_001130508_x_at	12.0733	11.9296	12.5092	9.37093	11.0233	7.10959	0.114774
P04626	merck.NM_001005862_s_at	11.0644	11.0767	10.9235	10.1835	10.2268	9.1323	0.0790449
P04632	merck.NM_001003962_at	12.0729	11.9776	12.0398	10.8041	12.15	11.1394	0.241236
P04731	merck.NM_005946_at	5.78833	6.92073	3.47917	3.79745	6.17319	4.54341	0.676754
P04732	merck.NM_175617_at	7.57045	7.63096	4.64941	7.19456	8.30632	7.5311	0.397154
P04792	merck2.NM_001540_at	12.0143	11.4185	11.8232	12.7341	12.7428	12.2562	0.0259592
P04798	merck.NM_000499_at	2.21851	11.0387	2.5315	2.63765	2.75804	2.53993	0.460581
P04839	merck.NM_000397_at	8.62968	9.66291	8.23424	5.87543	6.60745	3.39716	0.0504501
P04843	merck2.BC007995_at	9.72778	10.1418	10.2683	9.16774	10.7818	10.9815	0.695748
P04844	merck2.BM928487_at	10.8118	11.3097	11.1643	10.7519	10.3487	11.9969	0.913065
P04899	merck.NM_002070_s_at	11.2306	11.2277	10.4798	10.0337	10.2425	10.1975	0.0733489
P04920	merck2.NM_003040_at	9.89673	10.4133	10.1971	8.50739	9.63937	9.73574	0.145017
P04921	merck.NM_016815_at	8.49283	9.06418	7.50609	6.3342	7.26538	5.66461	0.0410149
P05023	merck.NM_000701_s_at	12.1637	11.8322	12.6446	12.2498	12.3003	12.4505	0.665742
P05026	merck2.NM_001677_at	13.0652	12.8906	13.0507	12.52	12.8133	12.5691	0.0346946
P05062	merck2.BE464047_at	2.53014	2.79565	2.75286	2.28425	2.48208	2.91235	0.561709
P05067	merck2.X06981_at	7.61594	8.21711	8.37828	8.18242	9.28597	9.21783	0.136378
P05090	merck.NM_001647_at	8.67766	8.97551	8.65219	9.14366	9.96108	10.2173	0.0782859
P05091	merck2.BG428456_s_at	10.9531	10.294	10.7201	7.78512	8.82681	9.42043	0.0390955
P05106	merck2.NM_000212_at	2.88408	2.74404	3.14647	3.41734	2.52207	3.10273	0.778227
P05107	merck2.DQ892684_at	10.507	11.3586	10.0832	7.84165	9.30252	7.97348	0.0206789
P05109	merck2.BM955378_at	9.83899	10.8405	8.95171	11.1647	12.4897	12.4371	0.0390711
P05121	merck2.NM_000602_at	9.71506	10.7416	6.2672	9.23188	11.9495	9.2201	0.499315
P05129	merck.NM_002739_at	2.80019	4.14433	3.20305	3.31196	4.42626	3.27559	0.626712
P05141	merck.NM_001152_at	11.9861	12.3643	12.3364	12.337	12.9033	13.3167	0.146622
P05154	merck2.J02639_at	3.94836	4.39958	4.10564	3.65663	3.49926	3.78464	0.0409859
P05155	merck.NM_000062_at	12.0172	12.2732	10.2338	10.962	11.536	10.0985	0.455605
P05156	merck.NM_000204_at	10.0194	9.38544	10.6556	9.6372	8.54528	7.34247	0.136322
P05161	merck.NM_005101_at	10.0376	10.0673	8.27631	10.7675	9.73945	7.48326	0.915299
P05164	merck2.BP431382_at	3.30322	2.69154	2.42727	2.45934	2.78438	2.50122	0.485503
P05165	merck2.M26121_x_at	9.22966	8.79689	9.64277	7.6661	8.47217	8.21623	0.0316577
P05166	merck2.AK225733_at	9.19449	7.59553	8.90419	8.4687	7.77682	7.67852	0.363739
P05186	merck.NM_000478_at	10.9507	9.13817	9.4282	8.15199	7.82904	9.23027	0.116367
P05198	merck.NM_004094_at	10.3461	9.4676	9.30247	10.004	10.0699	9.69398	0.580556
P05204	merck2.NM_005517_at	9.97269	7.81656	8.63901	7.41429	7.69916	10.2262	0.758211
P05386	merck.NM_001003_s_at	12.8303	13.2221	13.2229	13.2034	13.5609	13.4695	0.134529
P05387	merck.NM_001004_x_at	13.263	13.3722	13.4278	13.1531	13.7252	13.5985	0.514363
P05388	merck2.CR604868_x_at	13.4204	13.4146	13.4135	13.4853	13.4061	13.4846	0.246939
P05412	merck2.BC068522_at	8.65385	7.01547	7.5839	7.63942	10.0845	8.12996	0.392935
P05413	merck2.BC007021_at	10.7097	9.68579	6.71698	5.73094	8.48274	4.91164	0.174808
P05452	merck.NM_003278_at	6.80932	5.15216	6.84365	4.25131	3.84972	3.26502	0.0291712
P05455	merck2.DB316157_at	5.39997	5.01792	5.93613	6.63562	4.7381	5.45651	0.813338
P05496	merck.NM_001002027_s_at	10.3988	10.3807	10.4182	9.75477	10.6166	10.662	0.869931
P05534	merck.NM_002116_x_at	12.7761	12.8668	13.015	12.2515	11.722	11.1628	0.0587009
P05538	merck2.AK098007_at	2.34289	3.35763	2.70849	2.16147	3.17576	2.51789	0.682846
P05546	merck.NM_000185_at	12.0595	2.93606	4.9488	2.74624	2.51762	2.57365	0.282092
P05556	merck2.NM_133376_at	8.72519	8.44861	7.90897	8.86416	8.60338	8.54859	0.325718
P05771	merck2.X06318_at	7.1062	8.16514	6.94679	4.1821	4.28319	3.64538	0.00434383
P05783	merck.NM_199187_x_at	12.1305	12.5152	12.9145	10.1569	11.8844	11.5444	0.113895
P05787	merck.NM_002273_x_at	12.0332	11.9356	12.2884	10.5412	12.0349	11.6052	0.256404
P05976	merck.NM_079420_s_at	4.50617	2.90085	2.64557	2.95395	2.75623	2.68103	0.442475
P05981	merck.NM_002151_at	8.65553	8.51386	9.60746	4.02371	3.73375	3.41194	0.000899943
P05997	merck2.NM_000393_at	9.23953	8.98404	5.92538	9.68396	9.44346	7.66306	0.525231
P06126	merck.NM_001763_at	7.57411	4.15432	7.69319	4.80706	6.97715	4.7738	0.531125
P06132	merck.NM_000374_at	8.79804	9.4922	9.30398	8.45084	7.67133	8.89329	0.122867
P06213	merck2.M10051_at	5.8382	6.0477	3.89843	6.53057	4.57869	6.33511	0.58171
P06239	merck.NM_005356_at	8.33478	9.13179	7.81265	7.63328	7.10711	6.74526	0.0603253
P06307	merck.NM_000729_at	3.92062	3.67322	3.49754	3.45491	2.97938	4.16407	0.688965
P06312	merck.AJ004955_at	5.61164	8.83509	7.49506	2.75204	5.42396	3.62411	0.0521481
P06396	merck2.DA698434_at	4.40796	3.81672	3.93478	3.43889	4.36068	3.94212	0.690513
P06400	merck.NM_000321_at	9.22307	7.97375	9.44294	9.49703	8.66173	9.22493	0.66504
P06454	merck2.CN423893_x_at	10.7839	10.4806	11.3273	10.5636	10.7883	10.9046	0.707343
P06576	merck2.BM927558_at	11.046	11.5841	11.3256	11.3041	11.9521	11.7677	0.22684
P06702	merck2.AL079896_at	10.2082	9.51667	9.83053	8.07197	8.81687	10.634	0.470259
P06703	merck.NM_014624_at	10.9139	10.7157	11.5048	10.4002	12.0288	10.7349	0.986908
P06727	merck2.NM_000482_at	5.09662	4.88677	4.07925	4.89817	4.327	4.33741	0.674664
P06729	merck.NM_001767_at	9.57527	10.0975	8.96421	7.02315	8.46126	5.56024	0.0791569
P06730	merck2.M15353_x_at	10.4399	9.23912	10.7963	10.6985	9.78727	9.3943	0.761551
P06731	merck2.NM_004363_x_at	5.75374	12.3359	11.4491	7.02784	2.97829	2.94846	0.0991665
P06732	merck.NM_001824_at	5.14022	3.77751	4.12366	3.89639	3.11691	3.03918	0.123061
P06733	merck.NM_001428_s_at	12.4307	12.6441	12.8047	12.0808	12.2096	12.9115	0.48511
P06737	merck.NM_002863_at	10.5577	10.5712	10.0718	11.1935	12.0514	8.90894	0.768707
P06744	merck2.BU160654_at	12.2977	11.9108	11.6787	11.7498	12.591	12.1129	0.569889
P06746	merck.NM_002690_at	9.97708	10.1268	9.49063	9.30347	9.71426	10.3231	0.824275
P06748	merck.NM_199185_x_at	12.1929	11.9674	12.6922	12.1381	12.3107	11.9715	0.586646
P06753	merck2.DA894064_a_at	3.67067	3.39775	3.44174	3.502	3.59917	3.79456	0.346816
P06756	merck.NM_002210_at	10.6135	10.4943	9.59829	10.7364	10.2081	9.78772	0.984547
P06865	merck2.NM_000520_at	7.30978	7.61196	6.50065	7.62226	7.58084	7.19609	0.43853
P07093	merck2.DQ893191_a_at	6.22626	6.99337	6.44029	6.58008	7.04913	8.09216	0.265061
P07099	merck.NM_000120_at	12.9019	11.2469	12.9098	10.3464	10.7089	10.271	0.0670822
P07108	merck2.NM_001079863_at	5.82907	5.40118	6.10546	5.9115	5.97233	5.87217	0.565828
P07195	merck2.CX865413_x_at	9.87907	12.2944	12.6936	11.4548	12.1142	12.1588	0.778815
P07196	merck2.NM_006158_at	2.40988	2.5591	2.42041	2.40205	5.45335	2.81565	0.370838
P07197	merck2.BP244474_a_at	3.49981	3.99268	3.17634	3.4125	3.69266	3.45059	0.892611
P07199	merck.NM_001810_at	7.93086	7.60625	8.03347	7.43136	7.68219	8.37031	0.931699
P07204	merck2.AK123557_at	10.2057	8.71293	8.04069	8.43069	10.8456	8.86527	0.708767
P07225	merck.NM_000313_at	10.5384	10.3019	8.84752	10.4145	9.78706	9.02761	0.829843
P07237	merck.AK095938_a_at	12.4364	11.7992	12.0056	11.8919	11.8723	11.8014	0.35279
P07305	merck.NM_005318_at	10.8815	11.8542	11.3144	11.3063	11.4883	11.6578	0.689751
P07327	merck.NM_000667_at	2.22945	2.73091	2.21891	2.87284	2.79928	2.7269	0.130628
P07332	merck.NM_002005_at	7.20769	7.41671	6.89012	6.6561	6.92279	4.83413	0.252821
P07339	merck.NM_001909_at	12.0702	12.2702	11.4766	10.5028	11.5353	10.5037	0.0669398
P07355	merck2.M62898_x_at	13.0618	13.1012	13.1538	12.8752	12.8991	12.5421	0.0946939
P07357	merck2.BX346132_at	3.76756	3.14787	5.50671	3.33852	2.47106	3.99821	0.364877
P07358	merck.NM_000066_at	4.01902	3.59454	3.36256	3.21011	3.62695	3.38065	0.338695
P07437	merck2.NM_178014_s_at	12.1804	12.1954	11.6975	12.0121	12.0683	12.1037	0.843252
P07451	merck.NM_005181_at	7.94202	5.62774	6.51999	4.95821	2.99668	2.96425	0.0316229
P07476	merck.NM_005547_at	4.64013	4.66535	3.36409	9.99947	9.00768	5.0053	0.122698
P07585	merck2.NM_001920_at	10.7136	10.9167	8.79767	10.7286	10.2309	8.88385	0.834414
P07602	merck2.BG230607_x_at	13.4745	13.6505	13.0737	13.2621	12.8256	13.2057	0.24317
P07686	merck.NM_000521_at	11.1269	11.645	10.7318	10.6959	11.0147	10.1381	0.208446
P07711	merck.NM_145918_s_at	11.429	11.3377	10.381	10.5666	10.7209	10.0434	0.212374
P07737	merck2.NM_005022_at	12.7075	12.6672	12.6848	11.9432	11.8538	12.2164	0.0235659
P07738	merck2.BG675954_at	7.75242	6.44714	7.28232	7.37463	8.36036	7.25265	0.388068
P07741	merck.NM_000485_at	9.42477	10.3044	10.2139	9.49346	9.20439	10.1107	0.383511
P07766	merck.NM_000733_at	9.32756	9.66449	8.79532	7.19589	6.98064	3.65333	0.0951904
P07814	merck2.BU507136_at	9.58267	9.17415	9.33083	9.51291	10.1311	10.1122	0.0928795
P07858	merck2.AK075393_s_at	13.4165	13.4822	12.9407	12.6478	13.4195	13.3218	0.642306
P07864	merck.NM_002301_at	3.82713	3.19619	3.14573	3.57098	3.0188	3.67777	0.918029
P07900	merck2.AV708358_s_at	10.5	10.0603	11.6171	10.8012	12.2162	11.6738	0.248914
P07902	merck.S65770_x_at	3.79481	3.2053	3.36987	3.3441	3.62023	3.36732	0.952343
P07910	merck2.ENST00000216296_s_at	11.9039	11.3949	11.2447	11.587	11.622	11.5637	0.739118
P07942	merck2.CD516895_at	8.45243	8.85628	6.85963	8.80747	8.92189	9.93735	0.191078
P07947	merck2.M15990_at	9.70603	10.4243	10.1655	10.529	10.1791	11.5026	0.248372
P07948	merck2.BF436674_at	3.98862	4.25729	4.50282	4.17166	4.12722	4.08488	0.499985
P07954	merck.NM_000143_s_at	10.0672	9.86478	9.84858	9.82801	10.1793	10.5328	0.34037
P07988	merck2.BM996624_x_at	10.3664	3.6338	11.77	2.64309	1.99972	2.7939	0.134095
P07996	merck2.AU118464_at	7.83533	8.23619	7.96232	7.6734	7.9466	6.10497	0.310638
P07998	merck.NM_002933_at	13.6236	13.6379	13.9057	10.8174	12.3691	9.44549	0.076276
P08047	merck.BC078158_a_at	7.71026	7.08456	7.97275	7.43222	8.58411	8.04091	0.371147
P08069	merck2.NM_015883_at	2.33553	3.14882	3.21278	2.81407	3.24658	2.65312	0.987661
P08107	merck.NM_005346_s_at	11.8794	10.9578	11.5708	12.061	12.591	11.8468	0.119832
P08123	merck2.NM_000089_at	13.0064	12.8446	10.798	13.318	12.9325	11.8673	0.594307
P08133	merck2.Y00097_at	10.5443	11.4355	11.0365	9.82451	10.429	9.62599	0.041755
P08134	merck.NM_175744_s_at	10.3656	10.1819	9.88551	9.66773	10.5909	9.81528	0.732935
P08174	merck2.AX772832_at	10.5276	10.0372	8.90564	8.75429	10.7719	8.7462	0.657145
P08236	merck.NM_000181_at	11.0582	11.79	11.4548	10.6987	11.493	11.373	0.492371
P08237	merck.NM_000289_at	9.63227	10.4323	9.87233	10.4065	9.13056	10.5015	0.950276
P08238	merck2.DB498046_x_at	9.75371	10.0148	11.1043	10.2444	11.2885	11.5024	0.273137
P08243	merck.XM_929057_at	3.52874	4.67523	4.41355	6.19538	4.06345	4.64795	0.367429
P08246	merck.NM_001972_at	3.3858	2.74412	3.28877	3.14971	3.25097	3.55015	0.497616
P08253	merck2.AL832088_at	11.3226	11.6223	8.92835	11.1567	11.4052	10.4855	0.698175
P08263	merck.NM_145740_at	4.13739	4.2807	11.5503	6.7255	3.51096	2.41132	0.44228
P08294	merck.NM_003102_at	8.9146	7.83026	6.45338	6.99784	7.44272	6.13244	0.35704
P08311	merck.NM_001911_at	6.76347	6.23762	4.49315	5.12698	4.45275	3.3814	0.15756
P08473	merck2.X07166_at	4.37177	3.21257	2.93333	5.87707	4.57479	7.34439	0.0736784
P08476	merck.BC007858_a_at	9.39275	9.21122	6.91758	8.4702	10.1925	7.7929	0.785664
P08493	merck.NM_000900_s_at	11.9695	12.226	11.2759	10.1224	11.2923	10.1615	0.057866
P08519	merck2.NM_024492_at	2.52949	2.59201	2.66414	2.82876	3.11804	2.74955	0.100792
P08559	merck2.ENST00000355808_at	10.3529	10.7945	10.7735	10.26	10.7071	11.6858	0.629145
P08567	merck.NM_002664_at	9.60914	9.82959	8.78582	6.75712	8.58258	6.65868	0.0604543
P08571	merck.NM_001040021_at	10.7397	11.6655	10.956	8.68408	10.6743	8.95314	0.0975226
P08572	merck2.NM_001846_at	11.5339	11.2983	10.2008	11.5162	11.1607	10.7043	0.821271
P08574	merck.NM_001916_at	9.21851	9.38797	9.21242	9.01272	9.30594	9.09116	0.273364
P08575	merck2.NM_080923_at	3.97885	3.77245	3.13434	3.56511	2.92089	2.9837	0.224981
P08579	merck2.BC018022_at	10.5066	10.5102	10.7659	10.6128	10.8948	11.3553	0.23266
P08581	merck.NM_000245_at	10.2055	8.98267	9.79923	9.78617	11.3196	10.7809	0.171711
P08582	merck.NM_033316_at	6.71309	5.34706	6.48837	8.20535	6.46668	7.05896	0.187167
P08590	merck.NM_000258_at	4.45868	3.47741	3.54887	3.89606	3.86938	4.07923	0.743314
P08603	merck.NM_001014975_s_at	8.91756	9.21491	7.74133	8.94752	8.94704	10.212	0.294141
P08621	merck.NM_001009820_s_at	10.4553	10.6426	10.538	9.59489	9.91649	9.92108	0.0094015
P08631	merck2.CA308530_at	8.72229	9.61138	8.30812	6.33556	8.16582	6.51193	0.0639438
P08637	merck.NM_000569_at	10.6152	10.7253	9.40741	7.89033	10.1543	5.93768	0.19775
P08648	merck.NM_002205_at	10.6699	11.2652	8.62771	10.7506	11.0685	10.6813	0.504598
P08651	merck2.NM_205843_at	4.43313	4.25857	4.50048	4.31068	4.20822	4.54869	0.756087
P08670	merck2.G43223_a_at	13.2171	13.1018	12.6078	12.9609	12.7119	12.7908	0.505679
P08697	merck.NM_000934_at	5.17887	5.76943	8.66027	5.61884	5.28407	4.40548	0.313531
P08708	merck.BQ064784_x_at	12.6407	12.6195	12.0111	11.5429	13.3496	13.1732	0.699275
P08729	merck2.DA595684_at	4.82914	5.11107	5.14639	5.32055	4.81995	4.94072	0.992642
P08754	merck2.NM_006496_at	7.85411	7.3744	6.87251	7.77569	7.10185	6.70468	0.70309
P08758	merck2.DA571604_at	9.75914	9.767	9.59853	9.2785	9.88287	9.56408	0.531661
P08779	merck.NM_005557_x_at	8.34882	4.7331	4.15465	11.5069	12.6258	10.3795	0.0306928
P08842	merck2.AM072428_at	2.61424	2.94582	3.14079	2.72454	3.22511	3.20525	0.53731
P08865	merck.NM_002295_at	8.66823	9.6184	9.59852	8.3676	9.65914	9.75667	0.95383
P08962	merck.NM_001040034_at	12.7768	12.6996	12.7885	11.9722	12.2407	12.3868	0.0388753
P09001	merck2.AL578794_at	9.64211	10.3204	10.219	10.3465	10.9143	11.721	0.129216
P09012	merck.NM_004596_at	9.62266	9.86196	9.28597	8.66493	9.31232	9.4122	0.192252
P09110	merck.NM_001607_at	9.63903	9.31879	9.52703	8.22704	8.82245	8.91385	0.0433493
P09132	merck2.BC000186_at	9.41137	9.18913	9.51086	9.41945	9.35532	9.21985	0.748679
P09210	merck2.NM_000846_x_at	2.40667	2.79309	6.11308	2.02811	2.92515	2.35852	0.374781
P09211	merck2.NM_000852_at	13.2998	13.6996	13.5874	13.4811	13.4184	13.2121	0.340943
P09234	merck.NM_003093_at	10.1489	10.6764	10.7805	10.3629	10.5003	10.6647	0.911623
P09237	merck2.DQ893132_at	10.6092	9.34793	12.0646	8.72732	9.69172	10.7437	0.388997
P09238	merck.NM_002425_at	6.65345	3.27992	2.7242	8.37515	12.0933	10.9537	0.0196115
P09326	merck.NM_001778_at	9.07489	10.2657	8.59563	7.40175	8.14106	6.69046	0.0444534
P09382	merck.NM_002305_at	12.2197	12.7485	11.1184	11.6833	12.4819	12.5957	0.712661
P09417	merck2.BG706904_x_at	7.88033	7.2528	8.89218	7.6968	6.74625	7.88318	0.398216
P09429	merck2.AF283771_at	4.5058	4.21175	4.01989	4.47347	3.65964	4.85342	0.842643
P09455	merck.NM_002899_at	8.34439	8.9576	5.89319	11.4357	9.96471	9.92914	0.0821407
P09467	merck2.M19922_at	11.7751	11.6306	10.8783	8.37708	8.68433	5.63896	0.0483177
P09471	merck2.NM_138736_at	2.7454	2.77888	3.15166	2.98827	2.54205	2.18585	0.311968
P09486	merck.NM_003118_s_at	11.3709	11.4386	9.90988	11.7664	11.3352	9.9817	0.87667
P09493	merck2.NM_001018008_at	6.5943	3.62677	3.60971	4.22347	4.74503	2.23278	0.525097
P09496	merck.NM_001833_at	11.1952	11.3478	10.9855	10.5434	12.2376	11.8385	0.553173
P09525	merck2.NM_001153_at	10.4603	10.9053	10.7566	10.6346	9.60731	9.7216	0.144983
P09543	merck.NM_033133_at	7.30874	7.39116	7.71904	6.86801	7.35087	5.54625	0.23922
P09601	merck.NM_002133_at	9.79572	9.46561	8.57501	6.54959	8.98906	5.29207	0.154468
P09619	merck.NM_002609_at	10.1399	9.53226	8.68951	9.88422	9.46137	9.01716	0.999439
P09622	merck2.BC018648_at	10.1229	10.4823	10.5748	9.49411	10.9255	11.2525	0.79336
P09629	merck.NM_004502_at	6.26834	10.2632	8.84714	8.52266	9.47669	9.33868	0.63704
P09651	merck.NM_031157_x_at	12.8389	12.5818	12.9678	12.5687	12.7732	12.5959	0.328771
P09661	merck.ENST00000272567_s_at	8.691	9.00851	8.97973	9.65693	9.54499	10.1591	0.0240605
P09668	merck2.NM_004390_at	12.2667	11.8764	12.3418	10.9512	10.3501	10.6781	0.00298521
P09669	merck2.NM_004374_at	12.2507	12.2391	12.0165	12.5152	12.3254	12.549	0.0467095
P09758	merck2.BC009409_at	12.5401	12.3092	12.0554	13.1065	12.8146	11.7455	0.60993
P09769	merck.NM_005248_s_at	8.81936	10.0719	8.19428	6.67178	6.4379	6.91633	0.0438319
P09874	merck2.AK225654_x_at	11.0173	10.4861	10.677	10.1438	9.81818	10.7598	0.218156
P09914	merck2.NM_001548_at	8.78394	8.90874	7.65719	10.8772	7.43585	3.64848	0.645029
P09917	merck2.NM_000698_at	8.58448	8.93113	7.32429	6.00394	7.00557	4.80692	0.0467215
P09936	merck.NM_004181_at	8.24514	11.7899	5.35545	9.60563	11.1897	11.3789	0.348681
P09960	merck.NM_000895_at	11.2497	11.2931	11.5223	9.88097	10.5052	10.3636	0.0156986
P09972	merck2.BT007006_at	5.89611	7.59802	8.98969	7.86963	9.0217	10.0569	0.253122
P0C0L5	merck.CA436341_s_at	5.56414	4.54102	3.80102	3.92255	4.18937	3.38106	0.254133
P0C0S5	merck2.NM_002106_x_at	10.376	10.5712	10.3924	10.7747	10.716	11.0239	0.0323375
P0C1Z6	merck.NM_013342_at	8.08314	9.28808	7.61668	6.43412	7.99112	8.27079	0.371464
P0C7P0	merck.BC062294_a_at	8.01777	7.54573	7.20126	7.34756	7.66185	5.78469	0.380811
P0C7T5	merck2.AK025113_at	8.01464	8.67736	9.03768	8.57756	7.1856	8.36581	0.374792
P0C7V7	merck.XM_937710_at	4.14949	3.93301	3.75779	4.08182	3.69677	3.59647	0.455011
P0C7V8	merck.XM_942624_at	3.60368	4.11072	3.77072	3.67586	3.13722	3.47936	0.140879
P0CAP2	merck2.NM_001018103_s_at	3.41629	3.76865	3.65998	3.66459	4.68624	3.66953	0.369357
P0CB38	merck.BX648831_at	7.20914	4.55181	4.05929	8.24103	5.28649	6.88165	0.305177
P0CF74	merck2.BC007782_at	10.2158	11.4517	10.0204	5.39755	9.5813	4.89451	0.107454
P0CG04	merck2.BC007782_at	10.2158	11.4517	10.0204	5.39755	9.5813	4.89451	0.107454
P0CG22	merck2.NM_001082488_x_at	5.28054	4.03294	4.21238	5.62268	6.64778	5.29048	0.0758674
P0CG47	merck2.NM_018955_s_at	12.2503	12.3713	12.574	11.9711	12.3437	12.6342	0.727122
P0CG48	merck2.NM_021009_x_at	12.6759	12.494	12.4819	12.3033	12.6553	12.1398	0.353137
P0CJ78	merck.XM_371197_at	4.4144	4.74013	5.35661	4.61628	4.93787	4.29155	0.546966
P0CJ79	merck.XM_937422_s_at	2.93763	3.27354	3.52849	4.98033	2.76446	3.37679	0.561992
P0CW22	merck.BQ064784_x_at	12.6407	12.6195	12.0111	11.5429	13.3496	13.1732	0.699275
P0DJ07	merck.AW009489_at	10.9822	10.9833	10.1607	10.424	11.2515	10.2136	0.859774
P0DJ93	merck2.BX340398_at	5.34125	6.97345	4.36958	7.40911	8.30817	6.06006	0.167044
P10109	merck2.CR626036_at	8.76093	8.97323	7.92913	8.94881	8.78926	8.11298	0.88606
P10114	merck.NM_021033_at	10.4989	10.4794	10.7992	10.3873	10.3289	9.93758	0.105376
P10153	merck.NM_002934_a_at	6.5349	5.84945	5.53123	4.77166	5.05394	4.80149	0.0555788
P10155	merck2.NM_001042370_at	9.0875	7.33918	7.97859	8.93212	8.86933	9.57165	0.182752
P10176	merck.NM_004074_at	12.4493	12.3597	12.5156	12.0029	12.4638	12.3859	0.386701
P10253	merck2.NM_000152_at	9.38965	9.95312	9.35814	8.83852	9.57439	9.00485	0.222008
P10301	merck.NM_006270_at	9.37176	9.5552	8.35148	7.87839	9.04875	8.32999	0.254623
P10316	merck.NM_002116_x_at	12.7761	12.8668	13.015	12.2515	11.722	11.1628	0.0587009
P10319	merck2.Z33453_x_at	12.9044	13.2473	12.3217	12.0069	11.9373	10.7629	0.0698324
P10321	merck.NM_002117_x_at	8.16078	12.1678	11.7029	11.985	10.8173	10.4105	0.792701
P10398	merck2.AI097075_at	5.7515	5.32378	5.03775	5.1308	4.7534	6.86839	0.78016
P10412	merck.NM_005321_at	4.61086	4.17377	4.13366	4.12454	5.51422	6.0072	0.244069
P10415	merck2.NM_000657_x_at	4.00204	4.88651	4.35252	3.75612	5.38866	4.38645	0.869097
P10451	merck2.DQ892544_at	10.4291	12.5691	12.3769	8.16516	12.9436	9.19598	0.37335
P10515	merck2.Y00978_at	7.87693	7.90119	8.69735	8.0242	8.30894	7.02452	0.480521
P10586	merck.NM_002840_at	11.1226	10.6147	11.332	10.9003	10.8257	11.7663	0.724198
P10599	merck.NM_003329_at	11.0026	11.6797	11.8155	11.1803	12.841	11.0212	0.794954
P10606	merck.NM_001862_at	10.8197	11.264	10.8591	10.6115	11.8381	11.7157	0.410866
P10620	merck.NM_145792_s_at	12.3224	12.3206	12.7749	10.987	12.3168	9.98497	0.173327
P10643	merck2.BC065305_at	7.57262	7.30135	6.83565	4.03037	3.70865	3.43242	0.000286603
P10644	merck2.M33336_a_at	11.0002	10.4868	11.1458	10.2756	9.95444	10.0896	0.0433789
P10746	merck.NM_000375_s_at	8.99998	7.98914	9.10573	8.11895	8.20177	9.11804	0.671719
P10768	merck.NM_001984_a_at	11.4236	12.6537	11.5655	11.014	11.3851	11.4776	0.26575
P10809	merck.NM_199440_at	10.8159	10.6677	11.2879	11.4999	11.5961	11.5267	0.0776107
P10909	merck2.NM_001831_at	5.50305	3.3062	3.96597	3.30015	2.87716	2.89459	0.194116
P10915	merck2.CA414697_at	2.73624	3.33911	2.76373	7.29659	7.57285	3.82591	0.108784
P11021	merck2.AL043258_at	11.9012	11.8253	11.8082	11.8509	12.0967	11.7535	0.646755
P11047	merck2.NM_002293_at	12.2236	11.6482	11.3632	11.9388	11.6414	12.1654	0.601238
P11055	merck.NM_002470_at	4.00864	4.47271	4.5006	5.11589	4.92319	4.95565	0.0390671
P11137	merck2.AA760692_at	6.07617	7.68565	7.05368	5.93142	6.02097	4.58884	0.0965278
P11142	merck2.CD709967_x_at	8.6579	9.1845	10.0211	7.25363	9.98731	9.41453	0.693145
P11166	merck2.AF070544_at	10.1424	11.4017	9.92378	12.2733	12.9296	13.0447	0.0222256
P11169	merck2.CX781058_at	10.5077	8.81582	7.14435	8.64824	11.2456	10.044	0.402418
P11171	merck2.BM905278_a_at	7.18009	7.06401	8.08313	5.89137	5.13446	6.31901	0.0248505
P11172	merck2.NM_000373_at	5.03693	4.62428	5.26973	4.81562	6.562	6.10752	0.240174
P11177	merck2.AM392999_at	9.06971	9.13063	9.50062	8.40326	8.60798	8.52748	0.0198599
P11182	merck2.AL041515_x_at	7.50232	6.2371	7.12363	7.49589	5.62807	6.06889	0.463454
P11215	merck2.ENST00000287497_at	9.73126	10.0437	8.11693	6.23659	8.08943	5.05277	0.0645852
P11216	merck.NM_002862_at	9.40969	9.30616	8.83906	8.8668	8.24272	8.30187	0.0553573
P11233	merck.X15014_a_at	7.88761	9.29635	8.1178	8.82735	9.92709	9.72698	0.131691
P11234	merck.NM_002881_at	9.65957	10.1931	9.44317	9.89724	10.6073	9.49087	0.590697
P11274	merck.AY533677_s_at	2.68573	2.72477	3.87238	2.16869	3.55403	2.515	0.574146
P11277	merck2.ENST00000342835_at	5.19557	5.06556	4.8543	5.9133	5.72255	5.1537	0.119377
P11279	merck2.CA415231_at	6.65545	7.639	7.58711	6.68812	6.1025	5.99698	0.0637145
P11310	merck2.ENST00000370841_at	8.49333	8.19543	9.4792	9.03881	6.70556	7.70575	0.324565
P11387	merck.BF840360_at	7.96688	6.66688	6.57669	7.77166	9.04671	6.10428	0.594726
P11388	merck.NM_001067_at	9.8287	9.54593	9.01945	9.75821	9.85384	11.8621	0.27004
P11413	merck2.BM843195_at	5.6894	5.80873	6.70675	4.31718	5.38441	5.56649	0.127131
P11441	merck2.BC053589_at	8.99446	9.1185	8.56271	8.79774	9.11142	9.42238	0.425886
P11488	merck2.NM_000172_a_at	3.09733	2.91745	2.6105	2.69706	2.77886	2.39967	0.246564
P11498	merck.NM_001040716_at	6.43547	5.70891	7.59713	6.88446	7.63177	6.24304	0.646676
P11532	merck2.NM_004019_at	4.75145	4.16906	2.49625	6.25853	2.62655	5.02631	0.552215
P11586	merck2.BF820226_x_at	5.91826	4.69822	6.06354	5.39187	4.9028	3.95361	0.251218
P11678	merck.NM_000502_a_at	4.1551	4.04752	4.01876	4.20151	4.29066	3.99439	0.432772
P11686	merck.NM_003018_s_at	11.9421	4.50634	13.5072	4.2839	4.34585	4.05253	0.173693
P11717	merck2.NM_000876_at	10.3523	10.8689	10.3146	10.2116	9.92961	10.3879	0.212651
P11766	merck2.M30471_at	7.52327	7.66938	8.95541	8.53471	7.41942	8.30418	0.951745
P11801	merck.NM_006742_at	6.26389	6.82761	7.61018	6.92221	5.66066	7.11103	0.605912
P11831	merck.NM_003131_at	10.1856	10.3185	9.79943	10.1459	9.80107	9.98722	0.547695
P11908	merck.RSE_00000015430_at	2.48555	2.59056	2.94021	2.38066	2.2622	2.75302	0.363827
P11940	merck.NM_002568_x_at	11.8508	12.0694	12.3785	12.4101	12.4475	12.4373	0.161594
P12004	merck.NM_002592_at	9.99713	10.1966	10.3126	10.1015	10.7269	11.6096	0.276855
P12074	merck.NM_004373_s_at	12.3929	12.0402	12.3477	12.3082	12.1659	12.3285	0.956575
P12107	merck.NM_080629_at	7.71033	8.6562	2.65579	8.82779	8.66669	5.0326	0.632968
P12111	merck2.CD635551_at	11.7401	11.9959	9.93224	12.1009	11.597	11.298	0.57514
P12235	merck2.BX344596_at	9.57742	9.52116	9.87517	9.09173	9.35444	10.0833	0.676801
P12236	merck2.BC008935_at	11.1663	12.0167	12.0452	10.5011	11.852	12.6418	0.917619
P12268	merck.AL565764_s_at	10.9938	11.3582	11.7029	10.9914	11.2671	11.7191	0.934482
P12270	merck2.X66397_at	10.6862	10.6284	10.3419	10.5561	10.6409	11.1637	0.356728
P12277	merck.NM_001823_at	10.9517	10.9363	8.09685	9.8499	10.5655	8.37314	0.748005
P12429	merck.NM_005139_at	8.46112	7.89637	9.78707	8.16065	6.24761	7.96447	0.203338
P12544	merck.NM_006144_at	9.23682	10.1524	8.28898	9.73104	8.83113	5.82193	0.464047
P12694	merck.NM_000709_at	9.59677	9.0874	9.90608	7.91272	8.84891	8.11777	0.030325
P12724	merck.NM_002935_at	3.15918	3.80473	3.11846	3.35032	2.90205	3.81086	0.98611
P12814	merck2.NM_001102_x_at	9.24409	9.98897	9.37465	9.61575	10.3398	9.73658	0.322836
P12821	merck2.NM_000789_at	7.29838	7.03891	6.68216	5.70862	6.62645	5.98216	0.0594739
P12883	merck2.DA535455_at	4.11352	4.17412	3.89802	3.90962	4.36045	4.20796	0.573386
P12931	merck.NM_005417_s_at	6.81417	7.61832	8.95569	6.98455	5.7909	6.47922	0.1456
P12955	merck.NM_000285_at	9.34166	9.75517	9.35746	9.10388	10.7523	9.32914	0.687825
P12956	merck.NM_001469_s_at	12.0988	12.0925	12.0372	11.913	11.9245	12.4568	0.913983
P13010	merck2.NM_021141_at	11.0039	10.6218	11.0958	11.3475	10.5175	10.5523	0.762708
P13051	merck.NM_080911_s_at	10.2999	10.6623	10.6714	10.9649	10.9573	11.2566	0.0325934
P13073	merck2.NM_001861_at	10.5398	11.5019	10.9817	10.7584	11.2526	11.6503	0.605086
P13164	merck.NM_003641_at	12.3473	11.2505	11.1795	11.2137	11.5671	10.9344	0.463238
P13284	merck.NM_006332_s_at	13.0305	13.4105	12.2132	11.6236	12.3027	11.2513	0.0698631
P13473	merck2.J04183_at	10.1033	10.7436	9.35351	10.0981	10.778	10.054	0.634825
P13489	merck.NM_203386_s_at	10.096	10.0961	10.2406	9.48824	10.2039	9.56905	0.223063
P13498	merck2.BC033739_at	5.42991	5.7279	5.35768	4.3616	5.03369	4.46361	0.0322279
P13533	merck.NM_002471_at	3.30385	4.08448	3.50213	3.24161	3.78341	3.64485	0.810676
P13535	merck.NM_002472_at	2.24899	3.1183	2.74512	2.22734	2.50535	2.15124	0.241077
P13611	merck2.BQ004375_at	12.0264	12.0902	9.7862	12.009	11.7042	11.2868	0.682033
P13637	merck.NM_152296_at	4.20411	2.91812	2.5709	3.10379	2.47961	3.14222	0.597103
P13639	merck2.BF976544_at	7.89266	7.78795	8.51972	7.37078	9.86817	9.07176	0.444368
P13640	merck.NM_005950_s_at	10.2024	10.2144	7.95041	10.9822	9.50269	12.2719	0.253902
P13645	merck.NM_000421_at	10.2584	10.0905	9.86248	10.3321	10.2965	10.4113	0.128385
P13646	merck.NM_002274_at	4.16722	3.77698	2.97445	11.4933	10.372	8.76292	0.00635536
P13647	merck2.NM_000424_at	6.15005	4.01579	4.58692	13.779	13.137	13.1301	0.00278984
P13667	merck2.BC006344_at	8.4061	9.0939	8.81202	8.35812	8.74578	10.2087	0.622972
P13671	merck2.J05064_at	4.36934	2.75277	4.20665	3.55779	2.43508	3.51018	0.394938
P13674	merck2.BX648829_at	10.1224	9.90705	9.66695	9.2372	9.94829	10.2945	0.846088
P13693	merck2.NM_003295_x_at	13.4308	13.4111	13.5055	13.2098	13.3707	13.2019	0.0556636
P13716	merck.NM_000031_at	9.64969	9.02698	9.60457	8.74701	8.88832	7.95732	0.0713493
P13727	merck2.DQ846874_at	5.12784	3.90413	4.4592	4.0343	3.25445	2.60499	0.0937887
P13746	merck.NM_002116_x_at	12.7761	12.8668	13.015	12.2515	11.722	11.1628	0.0587009
P13747	merck2.BX538084_at	10.8361	11.1188	10.7684	9.93621	10.6816	9.37382	0.129276
P13762	merck.NM_021983_x_at	12.2465	12.7822	4.86201	5.4744	5.29934	7.97799	0.280923
P13796	merck.NM_002298_s_at	12.4957	12.3192	11.7998	11.0059	11.7957	11.7393	0.106256
P13797	merck2.ENST00000355899_at	11.7061	11.4584	11.4356	11.9253	12.0146	11.1648	0.603593
P13804	merck.NM_000126_at	9.66242	9.8055	10.5275	10.291	10.5141	10.3218	0.292196
P13807	merck2.BP311837_at	4.1681	4.29446	4.23981	4.14309	4.70447	4.11799	0.69406
P13861	merck2.NM_004157_at	3.59681	2.71946	3.19519	2.83082	3.73612	2.89661	0.969032
P13928	merck.NM_001040084_s_at	6.63395	4.44913	3.85148	11.1771	11.338	11.0323	0.017219
P13929	merck.NM_053013_at	6.2946	7.11233	6.64427	6.80804	6.19262	6.37343	0.495022
P13942	merck2.ENST00000374697_at	3.82941	3.15072	3.18098	3.96375	3.84642	3.62427	0.185952
P13984	merck.NM_004128_at	8.12707	8.28632	8.72832	8.57624	8.60307	9.14023	0.201446
P13987	merck2.M95708_at	7.50494	7.98046	6.69776	7.49597	7.44999	5.88122	0.528834
P13995	merck2.BQ433458_at	8.16148	9.42959	8.62312	10.229	9.67058	9.31488	0.100387
P14136	merck2.DT219306_at	4.98539	2.66569	2.68947	3.21532	2.52645	2.46499	0.457305
P14174	merck2.AW162060_at	4.1468	3.73494	3.98389	4.04233	3.71449	3.38406	0.352998
P14207	merck2.BC027894_at	8.24014	9.00381	7.77008	5.26743	6.04189	4.04807	0.014157
P14209	merck2.NM_002414_at	12.2083	12.2666	11.7264	11.7361	12.2937	13.0769	0.533039
P14314	merck.NM_001001329_at	10.4925	10.8428	10.0502	10.6645	11.4782	10.7419	0.223361
P14317	merck.NM_005335_at	10.4195	10.882	9.43075	10.132	8.52993	8.52827	0.16308
P14324	merck.NM_002004_x_at	12.3752	12.5824	10.9672	11.1657	12.008	12.1688	0.763806
P14384	merck2.BQ431065_at	8.99557	11.0808	10.3686	6.62364	7.13945	7.06768	0.0280183
P14406	merck.NM_001865_at	11.7904	11.9229	11.6603	10.7558	11.6015	11.5704	0.21879
P14543	merck.NM_002508_a_at	7.18416	5.67299	5.08403	7.61851	6.49242	9.18685	0.152395
P14550	merck.NM_006066_at	11.5921	12.0632	11.3713	11.5458	11.1823	11.4457	0.305026
P14555	merck.NM_000300_at	7.11162	8.72743	5.06234	6.54047	4.8793	4.09546	0.24309
P14618	merck.XM_378523_at	4.74091	4.84354	4.6036	5.28553	4.87336	4.15925	0.90832
P14621	merck2.BG741807_at	7.02682	6.53519	8.25253	7.03582	6.36861	6.33655	0.311016
P14625	merck.NM_003299_at	11.3487	11.3157	11.6469	11.6088	11.4102	12.2462	0.337785
P14678	merck.BI084560_s_at	9.09661	9.05765	9.26304	7.80342	9.95821	10.4846	0.768586
P14735	merck2.BX349927_at	4.08013	4.53782	5.47952	5.36635	4.68393	5.76053	0.33628
P14778	merck2.AA759283_at	9.98926	10.2798	10.8657	10.0866	9.23642	9.87152	0.149181
P14780	merck2.NM_004994_at	10.2623	11.7432	9.96905	9.19224	9.51067	8.59133	0.086452
P14854	merck.NM_001863_at	12.5342	12.3538	12.3045	11.2802	12.7923	12.2596	0.585131
P14859	merck2.ENST00000367866_at	9.88524	10.0195	9.91632	9.16268	9.06863	10.2382	0.352513
P14866	merck.NM_001005335_s_at	8.35868	9.29165	8.89312	8.74716	7.43386	8.08833	0.186335
P14868	merck2.NM_001349_at	8.95798	9.48559	9.79449	9.75641	9.95066	10.1052	0.152733
P14923	merck.NM_002230_s_at	10.3379	10.3448	10.4737	11.5161	11.9573	10.8043	0.0878833
P14927	merck2.CA312624_at	3.95869	3.75178	4.09018	4.10053	3.71339	3.25241	0.431132
P15056	merck.NM_004333_at	7.91506	7.72968	8.68543	7.88669	7.93896	9.00092	0.741367
P15088	merck.NM_001870_at	9.65457	9.41946	7.33198	9.79298	8.62825	7.80552	0.952361
P15104	merck2.BX537384_at	12.5283	12.5719	12.4157	12.1303	12.4061	12.5462	0.362046
P15121	merck2.DQ890758_x_at	9.78458	9.50355	7.23343	7.21931	8.12874	8.79716	0.453161
P15144	merck.NM_001150_s_at	8.36282	8.31791	5.89169	7.52016	6.44499	7.40052	0.68357
P15153	merck.NM_002872_at	10.6544	11.2852	10.1998	9.57708	10.5523	10.6482	0.384494
P15170	merck2.AK096386_at	10.6639	9.6271	10.2638	9.4794	8.91609	9.13345	0.0586346
P15289	merck2.NM_000487_at	6.37351	8.79717	8.18334	7.73091	6.66994	6.02982	0.338102
P15291	merck2.U10474_at	5.22622	4.6804	3.56523	3.80126	7.38856	5.23397	0.458831
P15311	merck2.NM_003379_at	12.5266	12.7467	12.8108	12.0026	11.8692	12.0273	0.00426891
P15313	merck2.BU608654_at	4.5847	4.88695	5.10235	5.35176	5.25054	4.65887	0.438662
P15328	merck.NM_016725_s_at	11.6633	9.60407	7.5895	6.97221	4.65721	4.41606	0.0469897
P15336	merck.ENST00000345739_at	9.97272	9.8729	9.83074	9.7623	8.91014	9.04757	0.128946
P15374	merck.NM_006002_at	9.63	9.78561	10.5113	9.72011	10.6858	10.5289	0.45285
P15408	merck2.BM023162_at	3.95457	3.85296	3.13316	3.43548	4.20546	3.95847	0.558585
P15498	merck.NM_005428_s_at	8.62716	9.19716	8.05406	6.29555	7.04261	6.43928	0.00968703
P15502	merck2.AK075554_at	8.42425	7.46627	6.26517	5.51857	5.64655	6.19859	0.113283
P15529	merck.Y00651_a_at	8.87378	7.20934	7.09404	6.74817	7.02198	7.04035	0.302655
P15531	merck.NM_198175_s_at	11.5714	11.7505	11.2539	11.5974	11.7291	12.0007	0.255288
P15559	merck2.BQ422129_at	9.21516	10.7083	12.1241	7.80462	9.7635	5.85396	0.11623
P15586	merck.NM_002076_at	11.9814	11.9567	11.9176	11.1606	11.2465	11.5137	0.0233319
P15621	merck2.BX640705_at	5.98709	4.33434	5.53665	6.00589	5.24047	3.66659	0.730659
P15735	merck.NM_000294_at	8.95387	9.62975	9.04791	9.1318	8.7645	8.19614	0.215013
P15814	merck.NM_020070_x_at	5.95147	5.61411	5.52343	5.14851	5.22236	4.96648	0.0268117
P15848	merck2.NM_198709_at	4.31689	4.92849	3.22567	4.84407	4.03892	3.83943	0.894357
P15907	merck.NM_173217_s_at	10.3811	11.8103	11.3719	8.60158	8.9027	9.73079	0.0192166
P15924	merck2.DA593521_at	4.24032	5.57349	8.34274	9.17212	10.0051	10.245	0.0809432
P15927	merck.NM_002946_at	9.49702	9.68787	10.1011	9.19476	9.19301	9.84229	0.279666
P15941	merck2.ENST00000342482_at	8.73683	4.73826	8.43185	5.04675	6.75299	4.94035	0.315499
P15954	merck.NM_001867_s_at	11.576	11.2488	11.8126	10.8327	11.338	10.8447	0.0813876
P16050	merck.NM_001140_at	3.34671	6.45697	2.48412	4.36047	3.20283	3.39908	0.754568
P16070	merck2.CR621045_at	12.4007	11.8771	10.9544	12.7508	12.6681	11.0025	0.608396
P16104	merck2.NM_002105_at	8.70485	8.30675	9.53767	9.38182	10.6346	10.4686	0.0705633
P16112	merck2.M55172_at	5.40557	4.71608	4.92501	6.94498	4.62335	4.31974	0.770743
P16118	merck.NM_002625_at	4.06149	4.51444	3.25016	3.72513	4.27621	4.3351	0.710934
P16144	merck.AB208913_a_at	4.67893	4.44808	4.79692	6.29221	7.10822	5.89486	0.0297489
P16157	merck2.BX647936_at	3.63913	3.97258	4.14113	4.38357	3.89778	4.36256	0.242427
P16219	merck.NM_000017_at	6.63103	5.71118	7.44745	5.43958	6.59391	5.82569	0.355404
P16278	merck2.BF439126_a_at	10.4155	10.709	10.8158	9.08868	9.99929	9.95737	0.0672437
P16284	merck2.NM_000442_at	12.3331	12.0199	11.3984	10.2449	10.7448	9.67645	0.0152257
P16298	merck2.AI192627_at	11.4982	10.9076	11.0389	10.8466	10.244	10.6008	0.079861
P16333	merck2.CR977181_at	6.3801	6.15714	5.76665	7.20037	8.81829	6.77551	0.128961
P16383	merck2.AK097564_at	7.38409	7.43946	7.64453	8.81314	8.43316	8.3298	0.00786133
P16401	merck.NM_005322_at	4.84066	5.09168	5.58629	4.94173	4.78061	4.6643	0.220764
P16402	merck.NM_005320_at	6.89713	7.63657	6.28153	7.10882	8.38254	11.066	0.23739
P16403	merck.NM_005319_at	10.1684	12.1338	11.0526	9.8197	11.421	10.2548	0.452209
P16415	merck2.NM_001080493_at	7.62899	6.79561	6.97406	7.58405	9.00089	6.35845	0.577148
P16422	merck2.NM_002354_at	11.7103	11.7692	12.2444	12.1102	11.4129	10.4929	0.350076
P16435	merck.NM_000941_at	7.46485	6.48582	8.41215	6.21246	7.7736	7.99587	0.880109
P16452	merck.NM_000119_at	3.13524	3.3468	2.57566	2.98819	3.45803	2.7534	0.88603
P16455	merck.NM_002412_at	10.1779	10.4496	9.72802	9.76207	9.27823	10.626	0.641996
P16615	merck2.BQ940868_at	10.9398	10.8446	10.8196	10.3225	11.0369	10.788	0.544473
P16885	merck2.DR433277_at	4.09575	4.60652	4.57591	4.1254	4.22205	4.47792	0.491359
P16949	merck2.NM_203399_at	9.16769	10.2227	9.06232	9.78774	9.64981	11.7861	0.321787
P16989	merck.XM_496143_s_at	9.93532	9.64831	10.2506	10.1598	11.4229	10.9097	0.121519
P17017	merck.NM_021030_at	8.28138	7.83386	8.08277	7.87202	7.81403	7.99496	0.316048
P17025	merck2.NM_006962_a_at	7.55763	7.60807	8.269	7.69998	7.23356	8.35966	0.91223
P17026	merck.NM_006963_at	10.0934	9.93006	10.679	9.79901	8.99295	10.5308	0.425048
P17028	merck2.CR620395_at	6.08322	6.23509	6.43705	5.6169	6.50556	5.36249	0.346377
P17029	merck.NM_003439_s_at	8.29913	8.99957	9.41432	9.99862	9.76347	9.31504	0.122291
P17035	merck2.NM_006969_x_at	8.55228	7.59819	8.72953	8.29313	6.8751	7.84468	0.320023
P17036	merck.NM_032924_at	8.75445	8.84662	8.23616	10.2768	9.28206	9.82788	0.0331531
P17039	merck.NM_194325_s_at	7.23404	5.69807	7.50859	7.17877	7.50828	2.90539	0.598059
P17050	merck2.AI653698_at	9.65442	10.2064	9.19656	9.74279	8.07723	9.0905	0.288204
P17066	merck2.AW131251_at	10.1023	9.72919	8.40295	7.37963	11.7716	7.50957	0.758771
P17096	merck.NM_145903_s_at	10.1438	11.5935	10.7926	11.5364	12.0684	11.4008	0.178118
P17174	merck2.NM_002079_at	8.94512	9.53537	11.2264	10.2129	9.75535	10.2968	0.813911
P17213	merck2.NM_001725_at	3.24411	3.76802	3.69257	2.3481	2.20263	2.82989	0.0120176
P17252	merck2.AF035594_at	6.72767	7.29514	7.16163	8.9975	8.11323	7.49373	0.106243
P17275	merck.NM_002229_at	9.39837	8.88459	8.30198	8.77191	11.0599	8.24553	0.632666
P17301	merck.NM_002203_at	9.78485	5.83472	11.0751	9.03374	9.82173	9.09501	0.816638
P17480	merck2.X53390_at	8.49114	8.99892	8.69804	8.31076	8.63971	8.51787	0.255093
P17516	merck.NM_001818_at	2.7916	6.24157	2.90063	3.48368	3.91707	3.02207	0.703264
P17535	merck2.CD676385_at	7.64905	6.67896	6.3036	6.46378	7.72587	6.79803	0.839925
P17540	merck2.BP318389_at	3.32159	3.18533	3.30149	3.53602	3.22627	3.81661	0.268138
P17544	merck.BC032433_a_at	6.03606	5.97168	6.38643	6.93218	6.22041	5.50666	0.85381
P17568	merck.NM_004146_at	10.5728	10.5306	9.76867	9.30692	11.4003	10.4769	0.885672
P17612	merck.NM_002730_at	10.7536	9.67864	9.26837	9.74801	10.0985	9.44167	0.795769
P17655	merck2.M23254_at	12.4867	11.7794	12.1395	12.121	11.7614	12.2467	0.733612
P17661	merck.AF055081_s_at	3.02572	3.14249	2.96929	2.83769	3.33771	3.35446	0.526601
P17676	merck.NM_005194_at	11.6106	12.3819	11.065	11.3469	11.9186	12.353	0.718228
P17693	merck.U58024_x_at	5.76425	5.87803	4.91459	5.49007	5.50613	4.14507	0.440958
P17706	merck2.NM_080423_a_at	9.79643	10.3784	9.81201	10.2387	10.6929	10.0984	0.255987
P17812	merck2.NM_001905_at	9.49917	9.40835	9.75293	10.0842	9.51713	10.8579	0.259479
P17813	merck.BC020391_a_at	4.33341	3.66864	3.54237	3.52542	4.04549	4.00306	0.975305
P17844	merck.NM_004396_at	13.1465	12.6733	12.7298	12.7728	12.5591	12.5943	0.29975
P17858	merck.NM_001002021_at	8.13106	8.25805	8.76033	7.65728	8.68012	9.17176	0.822458
P17931	merck.NM_002306_s_at	12.615	11.8107	11.5873	11.4985	12.1547	11.2447	0.42037
P17936	merck2.NM_000598_at	10.6716	12.0925	10.8646	10.0533	12.6264	12.4041	0.639181
P17948	merck2.DQ836394_at	6.11039	5.71616	5.73479	6.26165	5.28421	5.44937	0.609722
P17980	merck.NM_002804_at	10.9523	11.1013	10.8005	10.6176	11.3479	11.1073	0.776348
P17987	merck2.BC000665_at	9.91293	10.0981	10.4416	9.817	10.2641	11.4379	0.545246
P18031	merck2.ENST00000371621_at	9.17916	10.219	8.7575	9.45069	8.60989	9.95305	0.939434
P18065	merck.NM_000597_s_at	8.76161	8.97286	6.5331	12.5521	11.0329	12.2446	0.0202978
P18074	merck2.BU623044_at	7.32557	8.24985	6.8979	7.04175	6.25456	7.93874	0.548916
P18077	merck.NM_000996_s_at	14.3112	14.3341	14.1984	14.253	14.5845	14.4643	0.252626
P18084	merck2.BX335801_at	9.27256	10.5516	8.54645	9.27416	10.0024	9.29003	0.925134
P18085	merck2.BX398526_at	11.2054	11.1077	11.4342	10.4169	11.2	10.7394	0.167141
P18135	merck2.AF035036_x_at	10.4046	12.3802	11.1891	6.46427	9.47948	6.14247	0.0447655
P18136	merck2.AF035036_x_at	10.4046	12.3802	11.1891	6.46427	9.47948	6.14247	0.0447655
P18206	merck.NM_003373_at	12.1507	11.2981	10.0153	11.7591	11.2801	11.5626	0.606588
P18283	merck.NM_002083_at	5.33066	13.2573	13.3007	12.2709	13.5908	8.82658	0.776165
P18433	merck2.BX571753_at	9.00369	9.40814	9.11979	8.46754	9.21668	9.77416	0.95573
P18463	merck2.Z33453_x_at	12.9044	13.2473	12.3217	12.0069	11.9373	10.7629	0.0698324
P18464	merck2.Z33453_x_at	12.9044	13.2473	12.3217	12.0069	11.9373	10.7629	0.0698324
P18465	merck2.Z33453_x_at	12.9044	13.2473	12.3217	12.0069	11.9373	10.7629	0.0698324
P18564	merck.NM_000888_a_at	4.79668	4.61639	7.07725	5.73501	5.57136	4.37764	0.784289
P18583	merck2.BU935024_at	11.1781	10.5393	11.4852	10.9613	10.937	10.9403	0.705709
P18669	merck.NM_002629_s_at	9.91864	10.7771	10.544	10.3688	10.732	11.2415	0.365312
P18754	merck.NM_001269_s_at	9.12767	9.93855	9.54559	9.76685	9.27247	10.4754	0.518861
P18827	merck2.NM_001006946_at	12.9703	13.1683	12.3504	13.2675	13.3208	12.6756	0.468257
P18846	merck.NM_005171_a_at	5.99446	6.33264	6.31748	6.71292	6.78579	7.12903	0.0181878
P18858	merck.NM_000234_at	8.30286	9.29334	8.46699	7.63673	8.42737	9.19999	0.654176
P18887	merck.NM_006297_at	9.13471	10.3068	10.0818	9.05738	8.38868	9.64129	0.186457
P19012	merck.NM_002275_at	8.6184	6.80763	6.36678	13.2261	11.645	11.2878	0.0066296
P19013	merck.NM_002272_at	5.34663	9.78605	4.12858	3.9749	5.15037	5.2393	0.444534
P19021	merck2.ENST00000379799_at	4.12546	2.89401	3.56861	2.62888	3.10101	2.61026	0.158043
P19075	merck.NM_004616_at	7.7759	9.96895	12.6614	6.73456	3.9742	5.98547	0.062862
P19086	merck2.W28923_at	4.5069	4.07101	3.84079	4.71169	4.67736	5.39427	0.0625968
P19087	merck.NM_005272_at	2.90438	3.08025	2.60822	2.82261	2.73853	2.7298	0.543616
P19105	merck2.BC011398_at	12.2177	12.5248	12.5501	12.2917	11.9222	12.3553	0.237544
P19256	merck.NM_001779_s_at	7.71595	7.31365	6.27304	8.69552	4.67843	5.71243	0.611268
P19320	merck.NM_001078_at	11.7117	11.535	9.12462	10.4848	10.2493	9.11774	0.436128
P19338	merck2.DA572591_a_at	9.91637	10.6193	10.8137	11.1067	11.3146	11.709	0.0554167
P19367	merck.NM_033500_at	9.90175	10.1435	9.8821	9.56155	10.2581	9.80329	0.680713
P19387	merck2.AJ224144_at	10.0308	9.79256	10.5539	9.66821	9.4595	9.97512	0.201305
P19388	merck2.XM_294918_at	4.96565	4.85646	4.10612	3.39981	3.43925	4.46248	0.122037
P19397	merck.NM_001040033_at	11.4723	12.137	10.9432	9.37084	10.4012	8.46128	0.0426681
P19404	merck2.NM_021074_a_at	10.4818	11.3766	11.7275	11.0802	10.4453	11.5419	0.741689
P19447	merck.XM_929353_s_at	4.09242	4.04123	4.71111	4.18521	4.07581	5.47467	0.594717
P19474	merck.NM_003141_at	8.63382	9.44905	8.706	8.56706	8.64116	5.89579	0.305266
P19484	merck.NM_007162_s_at	6.65613	6.5802	8.12966	5.78266	5.94112	5.40181	0.0959506
P19525	merck2.NM_002759_x_at	10.6614	10.2411	9.88652	11.1136	10.5576	10.3853	0.249428
P19532	merck.NM_006521_at	9.51917	9.60864	9.68787	9.13051	9.30693	9.71725	0.332019
P19623	merck.NM_003132_at	8.99166	9.65836	9.31977	9.19281	9.19177	10.3926	0.588864
P19634	merck.NM_003047_at	10.8228	9.16009	8.23154	9.16155	9.11017	8.76925	0.658881
P19823	merck.NM_002216_at	3.38691	3.13081	2.8503	4.35939	3.36352	3.04915	0.361432
P19827	merck.NM_002215_at	4.43067	3.59494	3.84625	3.11557	3.26147	3.52081	0.0999774
P19838	merck.NM_003998_at	9.64247	10.1015	10.5403	9.87366	9.78644	10.1807	0.642533
P20020	merck2.BF114660_x_at	8.86789	8.25092	7.8392	8.80902	10.3456	7.89746	0.440946
P20036	merck2.CA308455_at	9.38701	10.0582	9.80457	8.59539	7.62674	4.24428	0.153902
P20039	merck.NM_002124_x_at	4.65205	2.40761	12.8504	10.498	2.08923	2.60462	0.726294
P20042	merck2.BC000461_s_at	10.8478	11.2629	11.2668	11.328	12.2924	12.0734	0.101054
P20073	merck2.AB062429_at	10.4156	10.4758	10.6013	10.8294	10.1018	10.688	0.869461
P20138	merck.NM_001772_at	7.69785	9.42206	7.67694	5.86442	6.67247	4.04758	0.0519594
P20160	merck.NM_001700_at	3.97826	3.59273	3.6	2.98963	3.44912	3.18131	0.0486707
P20290	merck2.AK225964_x_at	12.5698	12.6192	12.9326	12.7678	13.0951	12.602	0.569601
P20292	merck.NM_001629_at	11.3518	11.39	10.9023	8.64351	9.74386	8.22978	0.0251693
P20336	merck.NM_002866_at	8.42773	7.61205	4.3855	7.21879	7.76471	7.5839	0.622394
P20337	merck2.NM_002867_at	2.71032	4.53099	2.67854	4.41666	4.38273	4.14543	0.239825
P20339	merck.NM_004162_at	11.0434	10.8689	10.9018	10.8969	10.5961	10.2996	0.179192
P20340	merck2.BC068486_at	7.31543	6.32357	5.94535	7.67248	6.28742	4.80335	0.786815
P20585	merck2.BC130434_at	7.11504	6.73749	6.50048	6.44819	6.73143	6.13563	0.236026
P20591	merck.NM_002462_at	10.8209	10.5429	9.44974	11.145	10.5806	7.87908	0.73925
P20618	merck2.BQ650003_at	11.4384	11.484	11.5707	11.0776	11.411	11.8312	0.817337
P20645	merck2.BF087961_at	10.2512	10.3109	10.3928	9.61418	10.2072	10.3411	0.358265
P20648	merck.NM_000704_at	3.24192	3.96222	3.87501	2.82354	4.06139	4.52881	0.855123
P20674	merck2.NM_004255_at	12.1634	12.4677	12.3791	11.9847	12.543	12.0036	0.49272
P20701	merck2.NM_002209_x_at	9.46548	9.691	8.69722	7.07599	8.07986	4.77189	0.103694
P20702	merck.NM_000887_at	11.1568	11.5213	10.4037	8.89511	9.5993	8.18303	0.0166829
P20742	merck.NM_002864_at	4.13785	3.94046	2.66047	4.31085	3.35597	2.99594	0.968751
P20774	merck2.AL110267_at	5.45097	3.28618	2.92208	3.37426	3.61357	2.98841	0.554129
P20839	merck.NM_000883_at	7.5428	7.89081	7.71806	7.3575	8.88774	7.95044	0.519169
P20848	merck.ENST00000238576_at	2.63252	3.19414	3.18408	3.5753	3.09869	3.10389	0.354685
P20908	merck2.NM_000093_at	11.679	11.8551	9.09824	11.9187	11.7782	10.6924	0.593036
P20929	merck2.CF552671_a_at	3.9319	3.63374	4.39123	5.83078	6.3151	5.24334	0.0114057
P20930	merck.NM_002016_at	2.21076	2.71611	2.61847	5.55344	5.61325	2.79124	0.145087
P20933	merck2.X55762_a_at	9.22732	10.136	10.598	10.1446	8.89405	9.12737	0.342747
P20936	merck2.M23612_at	7.77679	7.28789	8.05945	7.40343	7.14109	6.18892	0.153847
P20962	merck.NM_002824_x_at	9.76786	10.2613	10.2068	9.76208	10.3659	10.7853	0.548856
P21246	merck.CR620419_a_at	8.78966	2.30453	2.65347	6.66892	7.39187	9.62323	0.253059
P21266	merck2.BX464303_at	4.66977	3.64899	3.52465	2.97248	4.12885	3.19138	0.365898
P21281	merck2.NM_001693_at	11.3833	11.5969	10.994	9.92006	10.694	10.6124	0.0440035
P21283	merck2.CD108033_at	8.78061	8.95307	8.56061	7.88052	8.01261	8.49203	0.0543665
P21291	merck2.AI598275_at	11.1467	10.2068	10.7768	9.91921	10.399	10.3677	0.218326
P21333	merck.NM_001456_s_at	11.3588	10.626	10.1889	10.059	10.4486	10.8607	0.555111
P21397	merck2.BC044787_at	7.35765	7.71154	10.8444	10.0951	9.56884	8.32891	0.613124
P21399	merck2.BX538349_x_at	3.50815	3.67504	3.79753	4.5065	3.30478	2.65263	0.782331
P21589	merck.NM_002526_at	7.87338	5.78041	9.5556	7.37302	7.59248	5.34556	0.506405
P21675	merck2.NM_058171_s_at	3.06116	3.44843	3.44975	3.63472	3.12791	3.05855	0.847444
P21741	merck.NM_001012334_at	10.8427	10.7711	10.4297	8.41677	10.4608	10.7334	0.382966
P21757	merck2.NM_138715_at	5.08538	6.01196	4.50041	3.72741	3.95411	3.17511	0.0495197
P21796	merck.NM_003374_x_at	10.8417	10.9254	11.1933	10.8059	10.842	11.2326	0.88558
P21810	merck.NM_001711_s_at	12.24	12.0968	9.91301	11.5037	11.7355	10.703	0.908796
P21817	merck.NM_000540_at	9.1627	10.9974	5.79929	7.71259	10.4394	8.35326	0.922741
P21912	merck.NM_003000_at	9.93613	10.3583	10.5048	9.52462	9.36184	10.5896	0.377953
P21926	merck2.AA377654_at	3.66234	3.60986	2.83308	5.16779	6.52294	3.80164	0.138755
P21941	merck.NM_002379_at	3.9215	3.49778	3.65529	3.35367	3.11755	3.19093	0.0419408
P21953	merck2.M55575_at	5.57825	6.56557	6.37158	5.61423	5.08054	5.94588	0.189604
P21964	merck.U84511_at	3.67911	4.16018	3.53676	4.04439	4.0827	4.49026	0.160372
P21980	merck2.NM_198951_at	5.44262	6.03135	4.71668	5.2591	4.73716	4.13237	0.243213
P22033	merck2.CA440291_at	7.58115	6.88145	8.11748	7.59262	7.88317	6.20399	0.661466
P22059	merck.NM_002556_at	10.9923	10.8545	11.1597	10.7286	11.2452	10.5826	0.547546
P22061	merck2.NM_005389_at	10.7677	10.6458	10.8515	10.4503	10.5536	10.8765	0.435577
P22087	merck.NM_001436_at	11.0826	11.3708	11.1115	10.2865	11.5097	11.4634	0.825504
P22090	merck2.NM_001008_at	11.513	3.73254	12.1684	9.04774	9.67712	8.44816	0.979144
P22102	merck2.BQ051498_at	6.22818	6.17732	7.05027	6.99329	7.94407	8.17942	0.0602596
P22223	merck.NM_001793_at	7.84775	8.55509	7.95937	12.0591	11.0049	10.9573	0.00327146
P22234	merck2.BC019255_at	9.49378	9.87135	9.80101	10.2641	9.71642	10.3546	0.183576
P22307	merck2.NM_001007098_at	3.16113	3.82424	3.38004	2.40601	3.36301	3.20974	0.273052
P22392	merck.NM_001018137_s_at	12.1911	12.2389	12.1503	12.1273	12.5051	12.4695	0.283789
P22415	merck.NM_207005_at	3.35924	4.57965	4.35422	4.65345	4.62278	5.82343	0.161251
P22492	merck.NM_005323_at	3.17452	2.96293	3.1409	3.22887	3.75804	3.35289	0.144691
P22528	merck.NM_003125_at	4.91623	3.93267	2.80451	12.6553	12.9363	7.81279	0.0362895
P22531	merck.NM_001024209_at	3.85387	4.6009	4.47888	10.1816	11.0675	4.91704	0.146493
P22532	merck.NM_006945_at	4.85978	3.53896	3.30127	12.3046	10.2028	6.091	0.0821961
P22570	merck.NM_004110_at	6.67618	5.7773	6.58265	5.66538	7.16736	6.65275	0.791802
P22626	merck2.BC045724_at	12.3243	11.7263	12.0508	12.3916	12.1626	12.0277	0.482272
P22670	merck.NM_002918_at	9.20238	7.19637	8.88715	8.01822	8.37658	7.39227	0.522281
P22694	merck2.BX404713_at	6.0922	5.77209	6.24633	6.03852	4.43252	4.92903	0.190517
P22695	merck2.AI262636_at	11.2972	11.504	12.0578	11.7044	11.3272	10.7919	0.379608
P22732	merck2.NM_003039_at	7.80516	10.3463	7.91653	5.93624	9.14377	5.51172	0.272798
P22749	merck.NM_006433_s_at	8.35856	9.44655	8.27515	8.88849	8.24088	4.87176	0.390893
P22830	merck.NM_001012515_at	7.80671	7.79941	7.95425	7.19809	6.56779	6.72445	0.0261238
P22894	merck.NM_002424_at	2.42737	2.59542	2.49157	2.68938	2.40912	2.71972	0.42782
P23141	merck2.XM_942326_x_at	4.30695	4.37864	4.22799	4.51485	5.52252	5.05645	0.126973
P23142	merck2.U01244_at	8.83214	9.57996	6.82409	8.3926	8.27871	9.22962	0.819436
P23219	merck2.BC029840_at	9.02897	9.7878	8.45518	7.63534	8.71186	7.30746	0.103969
P23229	merck2.BX537483_at	11.3104	10.7136	10.9661	12.7278	12.0329	11.8344	0.0268784
P23246	merck2.NM_005066_at	11.8694	11.4826	11.7975	11.6827	11.6653	12.3332	0.52811
P23258	merck.NM_001070_at	8.02614	7.8955	7.31211	8.37432	8.78488	8.72211	0.0360726
P23368	merck.XM_943859_at	4.25259	4.81973	4.52239	4.69477	5.00956	4.32283	0.606254
P23378	merck.NM_000170_at	3.22261	7.41093	8.93224	2.92747	5.50579	4.98469	0.360115
P23381	merck2.ENST00000344102_at	11.4263	11.8981	11.5669	11.3809	12.0428	10.4044	0.539372
P23396	merck.NM_001005_a_at	12.9623	13.4043	13.5533	13.0507	13.3502	13.3305	0.775639
P23434	merck.AW375616_x_at	6.71736	7.87353	7.77197	8.91285	7.68372	9.72501	0.145857
P23458	merck2.BC111401_at	8.78693	8.85648	8.93761	8.32568	9.21312	8.8263	0.807028
P23497	merck2.L79989_at	4.00357	4.62612	4.82901	5.15448	3.50695	4.88781	0.961062
P23526	merck.NM_000687_at	9.63061	11.1905	10.4812	10.1003	12.1268	11.8972	0.303034
P23527	merck.NM_003527_x_at	3.3349	4.77223	3.7652	4.05081	3.52448	3.33276	0.549322
P23528	merck2.BT006846_x_at	10.6701	10.7871	10.7524	10.0542	10.6715	11.1028	0.717693
P23588	merck2.DR158591_at	8.2918	8.8725	8.80525	8.26267	9.65024	7.82067	0.90267
P23634	merck.NM_001001396_at	12.2589	11.0203	11.5637	11.2221	11.5383	11.03	0.439948
P23763	merck.NM_016830_s_at	8.54537	7.92762	6.66727	6.88182	7.59548	6.11859	0.295131
P23786	merck.NM_000098_at	8.33947	8.41025	9.23553	8.41214	8.15828	8.20253	0.293178
P23919	merck.NM_012145_a_at	8.09071	9.17259	9.12933	8.84666	8.17409	9.50901	0.934589
P23921	merck2.AI187879_at	6.82477	5.76708	5.81718	7.36694	8.32122	8.54227	0.0177496
P23946	merck.NM_001836_at	4.40074	3.69708	2.48361	3.07145	3.0925	2.28871	0.338868
P24043	merck2.Z26653_at	8.13444	8.07648	6.63463	8.87388	7.70683	8.55808	0.279693
P24158	merck.NM_002777_at	3.3758	3.71386	3.5437	3.40865	3.86925	3.56992	0.691887
P24390	merck.NM_006801_at	11.81	11.74	11.7909	11.2942	10.979	10.8093	0.0315121
P24539	merck.ENST00000235094_a_at	7.55992	7.34888	8.60611	8.15146	6.93063	6.84403	0.408609
P24557	merck2.NM_001061_at	8.59915	9.72877	11.1347	5.49945	7.94345	6.02148	0.0331585
P24593	merck2.BQ889662_at	5.81521	6.44536	4.44859	9.71004	7.64348	9.03531	0.0189891
P24666	merck2.NM_004300_at	10.0488	10.1596	10.9002	10.6935	10.5472	9.97499	0.922866
P24752	merck.NM_000019_at	8.61101	9.0205	9.74853	8.37526	8.50168	8.81219	0.226325
P24844	merck2.J02854_at	11.199	11.1885	9.53508	10.1042	11.3815	10.3465	0.966868
P24928	merck2.DC307040_at	4.46051	4.6594	4.8689	2.77548	4.40787	3.12115	0.125175
P24941	merck.NM_052827_s_at	8.88464	9.41511	8.16017	9.25121	9.19059	9.79392	0.244673
P25089	merck.NM_002030_s_at	9.41757	10.4375	7.72731	7.29991	8.37353	6.32008	0.137995
P25098	merck2.NM_001619_at	8.02322	8.71113	8.1109	7.32689	8.60217	8.28036	0.661251
P25101	merck.NM_001957_at	9.31931	8.58339	6.61536	9.93981	8.73101	8.99844	0.327057
P25205	merck.NM_002388_at	8.84526	9.43215	9.22966	9.70985	10.2975	9.67066	0.0544361
P25311	merck.NM_001185_s_at	7.23886	9.17007	7.46991	9.4158	3.70269	3.62256	0.340918
P25325	merck.NM_021126_at	8.8255	9.99921	10.1074	8.8199	9.30251	9.44558	0.392934
P25398	merck.XM_495885_x_at	12.1105	12.2388	12.6399	11.1475	12.2623	12.8423	0.677298
P25440	merck.XM_944981_at	2.74066	3.0126	2.75462	3.13339	3.14922	2.8102	0.243456
P25445	merck2.NM_000043_at	8.31136	7.39803	6.63249	7.47281	6.68685	8.99309	0.763387
P25490	merck2.BF940370_x_at	6.98946	6.17624	7.63898	7.1242	8.37654	7.71419	0.224084
P25685	merck2.NM_006145_at	11.3356	11.311	10.6475	11.3111	12.8692	11.0315	0.38497
P25686	merck.NM_006736_at	8.92019	8.95105	9.57341	9.39095	9.04284	7.15875	0.471854
P25705	merck.NM_001001937_s_at	12.3385	12.9334	12.8825	12.0458	12.5737	12.5649	0.2793
P25774	merck2.AK024855_at	11.0799	11.6564	9.89101	8.6512	9.71365	7.89879	0.045599
P25786	merck.NM_148976_s_at	11.4618	11.4612	11.8383	11.7656	12.032	11.4149	0.533147
P25787	merck2.NM_002787_at	9.06893	8.10588	8.34432	8.90774	8.60418	8.17956	0.881102
P25788	merck.NM_152132_at	10.9856	10.8174	11.0669	11.0202	11.2856	10.545	0.979944
P25789	merck.NM_002789_at	11.2554	10.9288	11.3937	11.7996	11.9081	11.6791	0.0314058
P25815	merck.NM_005980_at	5.95397	11.2376	9.07622	10.3745	7.32631	5.29951	0.635745
P25940	merck.NM_015719_at	8.66517	7.87258	4.6758	10.1046	8.22446	7.03956	0.415596
P25942	merck2.BU623275_at	6.19789	4.86227	5.88372	5.48947	4.59016	5.62348	0.470847
P26006	merck.NM_005501_at	8.87886	6.75619	8.9392	7.90129	8.40453	8.12579	0.953745
P26038	merck2.BM912711_at	8.78885	8.44622	8.73805	8.23988	10.0801	9.0588	0.473173
P26196	merck.NM_004397_at	8.50078	7.5964	8.42677	7.83178	8.34225	8.63765	0.810476
P26232	merck2.CK823230_at	4.0743	2.61297	2.80247	2.31759	2.39069	2.6027	0.252034
P26358	merck.NM_001379_at	9.03711	9.86003	9.02475	9.63374	10.3598	10.128	0.108316
P26368	merck2.BP314820_at	4.53062	4.62573	4.64048	3.23622	5.08818	4.4883	0.608949
P26373	merck2.DA751278_at	6.46613	7.04655	8.59608	6.78488	6.68364	7.4597	0.609864
P26378	merck2.BX643892_at	2.9725	3.49887	3.54481	2.84707	3.29318	3.38003	0.540238
P26440	merck.NM_002225_s_at	7.61761	7.29278	9.49186	7.54398	7.39633	6.76252	0.319525
P26447	merck.NM_002961_s_at	11.6663	12.2128	10.5823	11.7178	11.2313	10.4353	0.588226
P26572	merck.NM_002406_s_at	10.9083	11.9138	10.9673	9.91518	10.8763	10.1347	0.0950155
P26583	merck.RSE_00000753518_x_at	6.08712	4.9807	6.21638	5.95591	5.68278	7.34709	0.433789
P26599	merck2.BC002397_at	11.2686	11.1965	10.5517	11.168	11.1692	11.4322	0.390913
P26639	merck2.R20660_at	2.35354	3.92429	4.33905	2.85111	5.06359	3.79067	0.701727
P26640	merck2.DC378666_at	3.96023	3.9547	4.62662	4.51214	3.73122	3.26589	0.473646
P26641	merck2.AY687925_s_at	12.352	12.6813	12.3002	12.0834	12.8061	11.5337	0.502922
P26842	merck.NM_001242_at	7.91029	10.2648	8.11777	5.4618	7.18086	5.0829	0.0462556
P26885	merck.NM_004470_at	10.1958	11.0113	10.4428	9.97026	10.3942	9.95116	0.20469
P27105	merck2.BP341153_a_at	4.20483	5.52998	5.09449	5.41313	5.42942	5.20883	0.406334
P27169	merck2.M63014_at	4.83771	2.72517	5.65346	3.65797	2.97637	3.24672	0.32983
P27216	merck.NM_004306_at	2.77931	3.19676	3.4651	2.69229	2.86403	3.17252	0.391408
P27338	merck.BX093253_at	2.62431	1.87018	2.30439	2.55921	2.46332	2.41882	0.431328
P27348	merck2.NM_006826_a_at	11.5336	11.5097	11.3806	12.0581	11.8948	11.6491	0.0651313
P27361	merck.NM_002746_at	8.28182	9.0152	8.30789	7.65345	7.95753	7.84246	0.0822368
P27448	merck2.NM_002376_at	9.64925	8.87091	8.98864	9.35816	9.18516	8.90015	0.94204
P27449	merck2.NM_001694_x_at	11.638	12.1728	11.6422	11.7271	11.0222	10.7186	0.145743
P27482	merck.NM_005185_at	5.90801	5.72381	5.80914	11.6063	10.8261	11.7822	0.00211106
P27487	merck2.NM_001935_at	9.98605	7.12487	11.2868	10.4458	6.43182	4.15218	0.337576
P27635	merck.XM_209178_x_at	13.0774	12.9051	13.0646	12.5236	13.0177	12.7938	0.233138
P27658	merck.NM_001850_at	9.52174	8.93862	7.5214	7.43281	9.10805	8.10554	0.594352
P27694	merck2.NM_002945_at	9.64067	10.0326	10.0837	9.58784	10.0477	10.6299	0.647321
P27695	merck.NM_080649_at	10.6067	11.3092	10.9423	11.1966	11.1139	11.8288	0.232989
P27701	merck2.AY303776_at	6.49582	6.34921	6.59764	6.49152	7.70398	7.49586	0.179302
P27707	merck.NM_000788_at	9.35653	9.43191	8.43296	8.8994	8.10841	9.07784	0.436451
P27708	merck2.BG035799_at	5.43867	6.09878	5.38109	6.1621	6.09052	6.44449	0.106962
P27797	merck2.CD579847_at	8.17199	8.31932	8.29108	8.07874	9.37998	9.80065	0.251585
P27816	merck2.NM_002375_at	11.8288	11.9459	10.8599	10.9201	11.5912	11.0589	0.436093
P27824	merck2.NM_001746_at	10.2088	10.0279	9.9364	8.42067	8.99628	7.57309	0.0482067
P27918	merck.NM_002621_at	4.98982	5.08591	3.89509	3.53287	3.72986	3.617	0.111252
P27986	merck2.BQ894504_at	9.0151	8.78845	8.45569	9.07502	8.75966	8.87296	0.479304
P28062	merck.NM_004159_s_at	10.9984	11.3966	11.0336	11.0022	10.8449	9.32761	0.292782
P28065	merck.ENST00000229815_a_at	10.9373	11.6514	10.659	10.8536	11.3822	8.3772	0.447594
P28066	merck.NM_002790_at	9.5794	10.8343	10.4712	10.1154	10.2046	10.4233	0.912302
P28068	merck.NM_002118_a_at	12.1033	12.452	11.5798	10.217	10.985	8.22185	0.102331
P28070	merck.NM_002796_at	12.9436	13.1021	12.4746	12.7342	12.7885	13.0173	0.976934
P28072	merck.NM_002798_at	10.7828	11.2138	11.1457	10.1707	10.6631	10.971	0.190263
P28074	merck.NM_002797_at	9.63089	10.9507	9.65789	11.2539	10.2788	11.4867	0.182076
P28288	merck2.DB222559_at	4.19143	2.6878	3.35004	4.59984	3.53079	3.17243	0.589372
P28289	merck.ENST00000358692_a_at	5.96645	5.55485	4.62402	3.81981	5.10835	5.66684	0.490914
P28290	merck.NM_006751_at	9.61449	9.57261	10.0836	10.5843	9.16845	9.21204	0.851812
P28331	merck.NM_005006_at	3.00771	2.49903	2.92834	2.42911	2.66811	2.88406	0.503771
P28332	merck.NM_000672_a_at	2.95554	2.57298	9.53259	2.86716	3.00337	3.12273	0.465079
P28340	merck.NM_002691_at	6.45069	5.92265	6.66577	4.883	6.17021	6.87822	0.602353
P28347	merck2.NM_021961_at	10.3128	9.59079	9.24933	10.0431	9.5906	9.18105	0.792941
P28370	merck2.BC117447_at	9.86933	8.01309	8.83245	7.98506	7.85317	9.19454	0.461821
P28482	merck2.NM_002745_at	5.71789	6.37344	5.27056	6.64221	5.30323	5.56876	0.92714
P28676	merck2.CB529641_at	7.06414	8.32925	7.51759	6.25051	5.75666	6.83818	0.0504861
P28715	merck.AF339803_at	2.38591	2.1035	2.37437	2.52057	2.64461	2.41093	0.112768
P28799	merck2.BF220289_at	9.9741	10.049	9.51303	8.22442	9.24635	9.00242	0.0598197
P28827	merck2.BC040543_at	8.77156	7.93205	6.77156	8.38819	8.06975	8.78358	0.421888
P28845	merck.NM_181755_at	7.36853	9.35274	5.09774	4.79799	6.82333	6.30187	0.415129
P28906	merck.NM_001025109_s_at	9.12811	8.51148	7.20519	8.68891	7.11514	7.01549	0.437991
P28907	merck2.M34461_at	6.42321	8.76873	6.18102	8.37668	6.24704	4.12011	0.589899
P29034	merck2.BC002829_at	9.19542	7.29096	6.20429	13.5013	13.5863	12.9606	0.0181208
P29083	merck.NM_005513_at	9.84792	9.9221	9.48682	9.31267	10.4128	10.338	0.537617
P29084	merck.NM_002095_at	9.48526	10.1185	9.47366	9.64735	9.74806	9.56123	0.869864
P29144	merck2.NM_003291_at	9.0154	8.82203	9.18188	8.07256	8.49711	8.05218	0.0137367
P29218	merck2.BG528895_at	8.74381	7.79756	9.15609	9.8244	9.25146	8.95255	0.191002
P29279	merck.NM_001901_at	13.0057	12.5315	11.0368	11.5927	12.4629	10.6823	0.479992
P29320	merck2.NM_182644_at	2.75128	2.87695	5.48567	5.81313	1.89396	5.32865	0.697447
P29322	merck.NM_020526_at	2.6431	3.07869	2.83898	2.84911	2.55251	3.01854	0.813058
P29323	merck2.AF025304_at	6.21277	7.39782	6.41648	7.80677	6.1988	7.04368	0.596843
P29350	merck2.BT007390_at	8.98145	9.85072	9.35376	8.27532	9.2933	8.03191	0.146574
P29353	merck2.AK130014_at	7.4332	8.4942	7.72307	7.50423	7.84975	7.65834	0.577664
P29372	merck.XM_944115_at	4.96408	4.27027	4.63307	4.34941	5.28786	4.81643	0.595528
P29373	merck.NM_001878_at	11.122	7.29461	8.35164	9.57665	8.46933	10.4997	0.675838
P29374	merck2.CA945122_at	7.01177	6.36906	6.71532	6.78838	5.16117	4.40188	0.213124
P29375	merck2.CA446992_a_at	9.43163	9.82492	9.48264	9.5276	10.167	9.77569	0.345035
P29400	merck2.AL049291_at	2.49288	2.45796	2.68855	2.49691	2.64713	2.6473	0.59721
P29401	merck.BX647248_at	5.38341	9.59627	6.68344	6.49546	9.70148	8.49864	0.554286
P29466	merck.NM_033292_s_at	10.1824	9.54463	9.72593	9.19844	9.67128	7.24143	0.27014
P29536	merck2.BX356886_at	5.30307	4.2098	3.11341	4.52174	4.28055	3.62224	0.92881
P29558	merck.NM_016836_at	10.3423	10.5261	9.73334	10.6383	9.98614	9.49057	0.714239
P29590	merck.NM_033239_s_at	9.25191	8.49911	7.67715	8.40683	9.42262	8.12876	0.783749
P29728	merck2.NM_016817_at	9.89076	9.7028	8.54379	10.5496	9.99159	6.64589	0.824915
P29762	merck.NM_004378_at	4.98849	9.80523	2.52895	5.91198	3.55329	10.5979	0.774154
P29803	merck.NM_005390_at	3.4135	3.73895	3.78236	3.60419	3.39214	3.56267	0.413858
P29972	merck.NM_198098_at	11.2472	9.80939	9.04992	10.2696	8.37946	8.82796	0.366731
P29992	merck.NM_002067_at	5.75668	6.04385	5.54561	6.14397	7.06442	7.07506	0.0682947
P30038	merck2.NM_170726_a_at	5.09344	5.00669	5.59382	5.18178	5.51472	5.519	0.471643
P30040	merck.NM_006817_at	6.13008	6.9894	5.91041	6.43748	5.98566	5.50406	0.438128
P30041	merck2.NM_004905_at	12.0301	11.5576	11.766	11.4516	11.7704	11.7127	0.457561
P30043	merck.NM_000713_at	11.6372	12.2835	10.6355	8.22044	10.1721	9.16889	0.035691
P30044	merck.NM_181651_s_at	12.4829	12.5276	12.7466	12.3607	12.5743	11.9788	0.24497
P30046	merck.NM_001355_at	5.62149	5.45935	5.78427	5.53849	6.6798	6.04554	0.291269
P30047	merck.NM_005258_at	8.62253	8.07698	9.15809	6.44447	7.89669	6.20657	0.0575852
P30048	merck2.AK222659_at	10.1442	10.0012	10.5199	9.86027	9.26317	10.6948	0.576556
P30049	merck.NM_001001975_at	10.3565	10.7777	10.0257	10.3982	10.907	10.7809	0.317096
P30050	merck.NM_000976_x_at	11.7592	12.2968	12.5394	11.6185	12.4996	11.998	0.666601
P30084	merck.NM_004092_at	11.683	11.3407	11.9458	10.9308	10.3482	11.6473	0.204339
P30085	merck.NM_016308_s_at	11.366	11.1066	11.7739	11.2358	10.8052	11.1857	0.232827
P30101	merck2.DQ893070_a_at	11.8695	12.0605	12.3982	12.2306	12.3074	12.4582	0.286196
P30153	merck.NM_014225_at	10.7095	11.528	11.5429	10.5331	10.7308	11.5763	0.499931
P30154	merck2.NM_002716_at	2.80322	2.42377	2.6246	2.71949	2.82119	2.59703	0.504405
P30203	merck.NM_006725_at	7.54034	8.93007	7.2809	5.62861	6.72136	5.61938	0.0428478
P30260	merck2.N23070_at	6.52054	4.5015	5.22476	4.94486	6.63714	6.6652	0.461803
P30273	merck.NM_004106_at	12.7141	12.9524	11.7929	11.4164	11.9755	10.0419	0.131781
P30405	merck2.NM_005729_at	8.75157	8.87639	8.3069	9.1628	9.56397	9.56357	0.0253787
P30414	merck.NM_005385_s_at	10.0583	9.55569	9.7344	9.66641	8.73912	8.87571	0.124519
P30419	merck2.NM_021079_at	9.85511	9.38876	9.95045	8.98644	9.9344	9.03456	0.323735
P30443	merck.NM_002116_x_at	12.7761	12.8668	13.015	12.2515	11.722	11.1628	0.0587009
P30447	merck.NM_002116_x_at	12.7761	12.8668	13.015	12.2515	11.722	11.1628	0.0587009
P30455	merck.NM_002116_x_at	12.7761	12.8668	13.015	12.2515	11.722	11.1628	0.0587009
P30461	merck2.Z33453_x_at	12.9044	13.2473	12.3217	12.0069	11.9373	10.7629	0.0698324
P30464	merck2.Z33453_x_at	12.9044	13.2473	12.3217	12.0069	11.9373	10.7629	0.0698324
P30479	merck2.Z33453_x_at	12.9044	13.2473	12.3217	12.0069	11.9373	10.7629	0.0698324
P30484	merck2.Z33453_x_at	12.9044	13.2473	12.3217	12.0069	11.9373	10.7629	0.0698324
P30490	merck2.Z33453_x_at	12.9044	13.2473	12.3217	12.0069	11.9373	10.7629	0.0698324
P30495	merck2.Z33453_x_at	12.9044	13.2473	12.3217	12.0069	11.9373	10.7629	0.0698324
P30498	merck2.Z33453_x_at	12.9044	13.2473	12.3217	12.0069	11.9373	10.7629	0.0698324
P30508	merck.NM_002117_x_at	8.16078	12.1678	11.7029	11.985	10.8173	10.4105	0.792701
P30511	merck2.NM_001098479_at	10.7283	10.491	10.0033	10.5626	8.63227	6.86282	0.24576
P30512	merck.NM_002116_x_at	12.7761	12.8668	13.015	12.2515	11.722	11.1628	0.0587009
P30519	merck2.AK093388_at	9.95189	10.1574	9.84302	9.60421	9.21647	9.18539	0.020918
P30520	merck2.AL518094_at	8.40082	8.52753	8.67386	9.18542	9.08444	9.64567	0.0306515
P30533	merck.AL365520_at	4.19467	5.56911	5.26435	5.66421	4.91178	5.74104	0.441411
P30536	merck.NM_007311_at	10.6954	11.3467	11.0297	10.3755	10.9622	10.9697	0.40236
P30566	merck.NM_000026_at	8.08106	8.30308	7.93811	9.09094	7.24263	8.97178	0.640306
P30613	merck2.BC025737_at	2.45325	2.24066	2.75968	2.31153	2.70177	2.56078	0.842812
P30622	merck.NM_002956_at	10.5786	10.4187	10.6644	10.8022	10.7772	10.3404	0.642192
P30626	merck2.AK129770_at	11.5256	12.199	12.7682	11.7594	11.0375	11.8778	0.250907
P30711	merck2.BC064833_at	4.47499	3.87362	4.79077	3.95049	3.73084	2.91705	0.111703
P30740	merck.NM_030666_at	11.5269	9.68212	10.5672	9.80181	11.7033	9.7841	0.854809
P30837	merck2.AK225950_at	5.81164	5.81398	6.33909	5.20491	5.66216	4.66861	0.0872436
P30838	merck.NM_000691_at	6.7218	9.87844	12.1627	8.59214	12.0377	5.78817	0.761158
P30876	merck.NM_000938_s_at	10.9693	11.0174	11.178	11.5265	10.491	11.1828	0.97279
P31040	merck2.NM_004168_x_at	11.0387	12.002	11.6661	11.4344	11.6494	11.8424	0.828027
P31146	merck.U35342_at	6.59504	5.3125	5.68324	5.39903	5.46489	5.18246	0.307874
P31151	merck.NM_002963_at	3.04558	4.28197	3.36091	9.45532	6.75386	11.2635	0.0420997
P31152	merck2.BX648603_at	2.44703	2.31635	2.28362	2.26499	2.33539	2.61446	0.669043
P31323	merck2.M31158_at	7.46871	7.33873	5.03328	5.11081	5.07927	6.46219	0.323848
P31327	merck2.BG568251_at	3.06516	2.67992	2.76121	3.50455	2.70518	2.43383	0.903535
P31350	merck2.NM_001034_at	5.47227	4.66851	5.23242	6.70638	5.83622	5.83983	0.0576389
P31431	merck.NM_002999_at	12.6845	11.7867	12.2833	10.7057	11.2015	11.0548	0.021652
P31483	merck2.CA448502_at	7.38003	7.8365	7.25953	8.95452	7.66527	7.40008	0.400621
P31513	merck.NM_001002294_at	6.69013	7.54025	5.68378	7.10618	6.01368	5.43617	0.567183
P31689	merck2.DB459731_at	6.21227	6.32458	7.9548	5.63615	8.64779	8.22935	0.579293
P31749	merck.NM_001014431_at	10.6626	10.01	9.77704	9.66532	9.50771	9.56395	0.160538
P31751	merck2.NM_001626_at	7.08528	6.72734	5.90707	5.4952	5.03415	5.67512	0.057767
P31937	merck.R00337_s_at	2.51928	2.30266	2.84194	4.21999	3.86822	2.76997	0.1227
P31939	merck.NM_004044_at	10.175	11.5845	11.2358	11.2341	10.4887	10.8097	0.767158
P31942	merck.NM_012207_s_at	10.921	10.8119	10.7035	11.2261	10.8041	11.389	0.192689
P31943	merck.NM_005520_at	12.548	12.3142	12.3686	12.2546	12.2978	12.0171	0.124134
P31946	merck2.BM479023_at	9.52947	9.42848	9.75139	9.22565	9.11449	9.89063	0.589436
P31947	merck.NM_006142_at	11.9195	10.6426	11.2049	11.672	12.7503	11.004	0.433115
P31948	merck.AL534739_a_at	8.71418	8.93353	9.52253	8.59482	9.58358	9.79557	0.581914
P31949	merck.NM_005620_at	11.8657	12.198	11.4208	11.9108	12.6568	12.2892	0.216094
P31997	merck2.NM_001816_at	4.79567	2.39079	5.43343	2.98216	2.39287	2.81032	0.249297
P32119	merck2.NM_181738_at	6.60301	6.24744	6.7322	6.17286	6.56113	5.68866	0.271022
P32121	merck.NM_199004_at	9.2617	9.95259	9.43148	7.08378	7.42513	7.12704	0.00214977
P32189	merck2.NM_000167_at	8.42968	9.50325	10.6841	7.58995	6.79631	7.43251	0.0594038
P32320	merck.NM_001785_at	6.95134	7.86184	7.84163	5.07815	6.60414	6.46472	0.070569
P32321	merck2.BC001286_at	8.91914	7.9505	9.76336	9.37477	8.69267	9.27919	0.705803
P32322	merck.NM_153824_a_at	8.51987	10.3861	9.79138	9.9209	9.01903	9.84627	0.964976
P32455	merck2.CA306000_s_at	6.44903	5.67288	5.36333	5.25036	8.15305	3.63828	0.922396
P32456	merck2.NM_004120_at	6.97851	5.29996	5.62625	5.6432	7.12	3.66699	0.691724
P32519	merck2.BX640798_at	8.65507	8.98663	8.80552	7.97771	8.2636	6.95077	0.105396
P32780	merck2.NM_005316_at	8.71559	8.87	9.26569	9.32731	9.51336	8.50562	0.669352
P32926	merck2.M76482_at	2.00716	2.53445	2.74054	8.95333	11.6521	8.02095	0.019325
P32942	merck2.AI701168_at	5.88475	6.86646	6.21579	6.033	7.02516	6.35147	0.737582
P32969	merck.ENST00000304700_x_at	12.6715	12.8357	12.6965	12.8288	12.8655	12.7457	0.28175
P33121	merck.NM_001995_at	9.50499	10.9105	10.4035	10.0236	10.0258	8.87284	0.324084
P33176	merck.NM_004521_s_at	6.84255	7.06021	7.0763	6.53231	6.09468	6.65031	0.0609116
P33240	merck.NM_001325_a_at	7.99635	8.72543	8.65386	9.09874	8.93382	9.85449	0.0868681
P33241	merck.NM_002339_at	9.79727	10.6061	9.26071	8.31113	8.31289	9.97276	0.21362
P33527	merck2.NM_019898_at	11.4768	12.5504	11.6038	11.9611	12.8626	12.0838	0.390782
P33778	merck.NM_021062_at	2.45674	2.2786	2.61396	2.18417	2.483	2.76152	0.898994
P33897	merck.XM_938330_a_at	4.19514	4.00321	4.25438	4.44585	4.50322	4.40063	0.0442548
P33908	merck2.BQ942728_at	7.9694	8.40403	8.88147	7.93557	5.79444	5.9036	0.100794
P33947	merck2.BC008081_at	10.4628	11.2965	10.7081	10.9774	11.6837	10.8495	0.387069
P33991	merck2.CA307187_a_at	7.33402	8.39916	6.97122	8.95367	9.4257	9.20731	0.0518644
P33992	merck.NM_006739_at	7.75462	8.51284	8.16615	8.17991	8.63904	9.48383	0.246862
P33993	merck.NM_005916_s_at	9.21919	10.6645	10.1836	11.2276	10.691	11.4038	0.108276
P34059	merck.BC018027_at	2.75467	2.96996	3.41099	2.18835	2.58872	2.72427	0.0983651
P34096	merck.NM_194430_at	8.50823	10.1074	10.3523	7.22445	8.17547	8.1728	0.0694896
P34741	merck2.AK025488_at	9.83402	9.16946	7.75282	10.0909	8.92236	8.06795	0.904636
P34810	merck.NM_001251_at	9.56805	10.386	9.37828	6.96018	10.2639	9.04679	0.404084
P34896	merck2.Y14488_at	3.92047	4.09705	4.35985	3.48767	3.00761	4.02725	0.158901
P34897	merck2.AK055053_at	9.96909	11.048	10.5321	11.0205	11.6728	11.0851	0.128525
P34910	merck.NM_006495_at	8.77837	9.9006	8.4537	6.31836	7.69272	4.15921	0.0844214
P34913	merck.NM_001979_at	8.86417	6.77496	9.47359	6.08093	7.51299	7.08059	0.206289
P34932	merck2.X67643_at	9.34941	8.8742	9.99567	9.04678	9.82926	10.2853	0.553925
P34949	merck2.BX648475_at	7.82738	7.95939	9.37106	7.76378	7.96753	7.50425	0.3232
P35052	merck.NM_002081_at	8.6918	8.03201	8.00423	11.1079	10.7978	10.2021	0.00234109
P35080	merck2.AV750975_at	4.61646	8.22973	7.88121	8.55238	8.83682	8.50193	0.272845
P35221	merck2.NM_001903_at	12.08	12.1424	12.0708	11.4754	12.0067	11.9008	0.20064
P35222	merck2.BX090533_at	3.55664	2.70079	3.65794	3.1004	2.32027	2.36354	0.149026
P35232	merck.NM_002634_at	9.66661	9.64353	9.70102	8.30124	9.10901	8.86392	0.0616657
P35237	merck2.AB209563_at	10.8399	10.7723	10.9245	8.58276	10.6351	11.0435	0.424157
P35240	merck2.NM_181825_at	3.59656	4.01939	3.86681	4.56269	3.40421	5.38318	0.39211
P35241	merck2.NM_002932_at	2.13717	2.02964	1.99612	2.23663	2.41966	2.11075	0.140076
P35244	merck2.L07493_at	8.07213	9.20473	9.10989	9.42059	9.29668	9.35707	0.26045
P35247	merck.NM_003019_at	12.5592	9.10961	12.5212	3.94566	4.53544	4.4481	0.0227298
P35249	merck.NM_181573_s_at	9.28574	10.3508	9.48914	11.1988	11.3369	11.7126	0.0201505
P35250	merck2.M87338_at	8.26696	8.6037	8.37983	8.65067	9.09455	9.92887	0.1567
P35251	merck2.NM_002913_at	9.45743	9.35398	10.1582	9.67332	9.07663	9.37423	0.415257
P35268	merck.NM_000983_at	11.4983	11.0025	11.9198	11.6026	11.5346	11.3611	0.9324
P35269	merck2.BM975394_at	7.89553	8.37434	7.72764	7.7211	8.96045	7.77048	0.758995
P35270	merck.NM_003124_at	9.12842	9.13083	10.4803	9.55294	9.4259	9.42558	0.82759
P35321	merck.NM_005987_s_at	6.04702	3.41925	2.70559	12.6038	12.251	5.08204	0.122802
P35325	merck.NM_001017418_s_at	2.40777	2.70655	2.59672	4.72429	3.17136	2.35236	0.347811
P35326	merck.NM_005988_x_at	2.77246	3.25919	3.42474	10.9158	11.9891	6.5755	0.0544925
P35354	merck2.AW955541_at	4.75453	2.9065	2.88521	5.69493	4.59388	4.30408	0.156098
P35442	merck2.BC150175_at	11.4911	11.5327	8.40595	11.8851	11.5887	10.398	0.52801
P35443	merck.NM_003248_at	10.1913	5.32247	6.70506	4.76378	7.12045	10.3955	0.993032
P35475	merck2.NM_000203_at	7.51754	6.19731	6.89211	6.4551	7.37983	7.65879	0.604854
P35527	merck.NM_000226_at	3.15041	3.08509	3.78275	6.95598	4.02459	3.87811	0.245713
P35555	merck2.BM754248_at	9.75181	10.0573	6.97085	9.86687	9.43154	8.27182	0.825338
P35556	merck2.BX343657_at	2.54703	2.62969	2.9599	3.40753	4.88993	3.61613	0.104102
P35558	merck.BI763464_a_at	3.93612	4.52052	4.9863	4.85229	4.41966	4.41527	0.825126
P35568	merck.NM_005544_at	9.35003	9.08394	9.82954	11.3506	9.68484	9.53624	0.317239
P35573	merck.NM_000642_at	8.61256	8.64464	9.27739	10.4944	8.71537	8.50271	0.605892
P35579	merck2.BC113067_at	6.25305	6.31755	5.99617	6.23383	6.24328	6.00997	0.84183
P35580	merck.NM_005964_at	11.031	10.1887	9.62618	9.48177	9.92682	9.89481	0.335747
P35609	merck2.BC051770_a_at	3.22738	2.85113	2.73353	2.3227	2.80637	3.5707	0.930795
P35610	merck2.NM_003101_at	9.25035	9.31442	9.33459	7.48399	7.78311	8.10154	0.0123464
P35611	merck2.AA291550_a_at	5.55979	4.23311	5.58164	4.50662	4.4483	5.35495	0.547689
P35612	merck.XM_934560_at	4.60947	5.58003	4.56801	5.25632	6.13795	5.26328	0.225828
P35613	merck2.NM_198591_at	12.6358	12.2606	11.818	12.5394	11.5881	12.9293	0.820098
P35625	merck2.DB328884_at	10.2294	8.38209	6.31027	6.1762	8.09188	6.19895	0.332118
P35626	merck2.BX477653_at	7.52132	6.45807	7.30863	6.17881	4.23319	5.33753	0.0609721
P35637	merck2.AK130774_at	11.5298	11.2211	11.8417	10.9281	10.9716	11.6388	0.298211
P35658	merck2.BC105998_at	7.0398	7.29222	7.34506	6.357	8.96889	7.70698	0.610786
P35659	merck2.BX461281_at	10.6438	10.6483	10.928	11.3478	11.7767	11.3389	0.0170247
P35749	merck2.BE835192_a_at	5.21254	4.44414	3.6375	3.03816	5.21952	3.59654	0.58306
P35754	merck2.NM_002064_x_at	9.64918	10.1776	9.58579	8.03727	8.23523	6.48431	0.045236
P35813	merck2.NM_177951_at	3.58661	2.70738	3.23648	3.19093	3.21359	3.04678	0.928003
P35869	merck.NM_001621_at	9.8345	11.7518	9.80773	10.8021	10.9335	10.1785	0.819349
P35900	merck.NM_019010_at	2.32413	2.63321	2.56758	2.12473	2.93907	2.90528	0.642754
P35908	merck.NM_000423_at	2.66568	3.73078	3.4632	3.6435	3.84386	3.44068	0.385306
P35914	merck.CR613735_at	5.4228	5.56827	5.14626	4.08115	3.7374	4.78173	0.0465796
P36021	merck.NM_006517_at	8.95217	7.76119	5.07998	6.2239	6.60506	7.18012	0.659155
P36222	merck.NM_001276_at	13.496	12.4162	10.1322	10.7052	10.685	10.9098	0.335001
P36269	merck.NM_004121_at	9.0704	9.17215	7.4947	7.99308	8.62636	7.86302	0.535379
P36405	merck2.DB478235_a_at	5.77353	6.08419	7.42063	6.63711	5.49422	6.67564	0.818017
P36406	merck2.NM_033227_at	7.40745	7.38186	7.07593	6.76509	7.63898	4.99657	0.401489
P36507	merck.NM_030662_at	7.81785	8.08405	6.93572	7.35129	7.95005	7.30956	0.862656
P36508	merck.NM_003427_s_at	7.37185	8.3301	8.07549	7.44272	8.28359	6.55282	0.446287
P36542	merck.NM_005174_at	10.8564	10.838	10.7455	10.6427	10.5108	11.1491	0.837173
P36543	merck2.CU012943_at	9.2767	10.0136	9.959	9.42705	9.19521	9.63884	0.306861
P36551	merck.NM_000097_at	8.83601	9.61315	9.67546	9.50599	9.31067	10.3259	0.45718
P36578	merck.NM_000968_s_at	12.6474	12.6815	12.8543	13.0011	12.9972	12.8385	0.0613115
P36639	merck2.NM_198948_at	8.60369	9.30121	8.62445	8.81125	9.94225	10.6251	0.207034
P36871	merck.NM_002633_s_at	11.6337	10.6979	10.8062	10.3052	9.99181	10.1765	0.0842934
P36873	merck2.L07395_at	11.2206	11.1748	11.111	11.4629	11.6301	11.8417	0.040287
P36915	merck.AK095071_a_at	6.70344	5.17544	5.97198	5.90544	5.3891	6.11538	0.784884
P36952	merck2.AI989728_at	2.72122	2.58753	3.13111	8.95976	10.8033	5.09632	0.0814752
P36954	merck.NM_006233_at	7.78209	7.31351	7.68775	6.30247	7.89902	7.12089	0.404259
P36955	merck.NM_002615_at	11.7219	12.2595	11.8338	12.0498	12.241	11.0023	0.708211
P36957	merck.NM_001933_s_at	11.2096	11.1201	11.2519	10.07	11.2718	10.2645	0.218074
P36969	merck.NM_002085_at	11.4689	11.3244	10.3683	9.87924	10.7294	11.7213	0.688229
P36980	merck.NM_005666_at	2.34933	2.57116	2.27361	2.03594	2.55202	2.34287	0.646952
P37108	merck2.AB061546_s_at	12.3648	12.4245	12.4648	12.4455	12.3628	12.5085	0.706421
P37198	merck2.AK125857_at	7.47865	7.54236	7.50158	7.03434	7.80664	7.9662	0.773185
P37235	merck2.D16227_at	7.50343	7.39492	7.81391	6.70224	6.98865	6.82857	0.011829
P37275	merck2.AI798990_at	5.46472	4.56164	4.74849	5.48712	5.50624	6.47303	0.105008
P37837	merck.NM_006755_s_at	11.8678	12.7217	13.4326	11.5165	12.8442	11.5594	0.327129
P37840	merck2.NM_007308_at	7.15717	6.59842	3.52135	7.96666	6.68746	8.26648	0.232942
P38117	merck.NM_001985_at	9.90727	10.137	10.5468	8.85115	10.7259	9.55818	0.474599
P38159	merck2.CU454213_x_at	8.26266	6.48677	7.33574	7.30171	6.98651	8.03879	0.90093
P38405	merck2.H41799_at	3.72803	2.89639	3.39616	2.79085	3.96989	4.7822	0.483711
P38432	merck.NM_004645_at	10.2144	9.49794	9.92895	10.1654	10.2121	10.5099	0.17465
P38435	merck2.NM_000821_at	10.5905	10.3496	10.8712	9.56171	9.15317	8.9231	0.00503167
P38571	merck2.AV727904_at	5.35994	7.24212	5.18696	4.26098	5.57377	4.74082	0.248502
P38606	merck.NM_001690_at	11.1778	11.3854	11.3122	10.7166	11.5203	11.6558	0.98623
P38646	merck2.L15189_a_at	9.91825	10.09	10.8749	10.3332	10.3315	10.3741	0.876423
P38919	merck2.BM920533_at	9.7053	10.2043	10.017	9.67995	10.4165	10.3819	0.555083
P38935	merck.NM_002180_s_at	6.52195	6.66825	7.05966	7.04587	6.91378	7.58916	0.177682
P39019	merck2.BP419011_at	5.05433	4.34007	3.84297	3.61747	5.22489	4.90309	0.794417
P39059	merck.NM_001855_at	10.6133	9.82426	7.39803	10.4835	10.5103	10.4062	0.34429
P39060	merck.AK130835_a_at	8.49794	8.31684	8.07848	8.39845	8.01442	8.67149	0.794376
P39687	merck2.BU542359_a_at	11.2815	10.6635	11.4614	10.3887	11.0065	10.8375	0.271899
P39748	merck2.XM_937756_a_at	8.57883	9.33385	9.11755	9.08783	10.0516	9.83142	0.158259
P39880	merck.NM_181552_at	7.38185	8.38978	7.77069	7.17899	8.38828	8.27149	0.848916
P39900	merck2.BG218178_at	8.39127	10.2036	9.88895	9.17008	11.2905	9.15308	0.699269
P40121	merck.NM_001747_at	11.0873	12.0667	10.9913	9.92605	10.5457	9.80281	0.0426995
P40123	merck2.NM_006366_at	8.03759	8.76858	8.05027	9.08196	8.09623	5.8426	0.592789
P40199	merck2.NM_002483_at	11.8951	13.0055	11.439	9.5719	6.14973	2.73847	0.0872112
P40227	merck2.NM_001009186_at	10.7038	10.2465	10.3277	11.3236	11.0525	11.4126	0.0107787
P40261	merck.NM_006169_at	12.4102	11.7387	11.2246	10.4888	10.9604	10.0595	0.0440842
P40306	merck.NM_002801_at	9.52374	10.2761	9.58689	8.04027	9.35311	7.83473	0.0813888
P40394	merck.NM_000673_at	2.03249	2.86219	2.39666	9.48421	10.5761	2.24723	0.194617
P40424	merck.R40427_s_at	2.97437	3.10924	3.82754	4.66894	2.79048	4.10495	0.439995
P40426	merck.NM_006195_at	9.28124	9.85097	9.17189	8.78149	8.77274	8.98507	0.0958846
P40429	merck.NM_012423_at	12.7299	13.3107	13.4363	12.4402	12.9668	12.4012	0.123833
P40616	merck2.BU627392_at	9.02215	8.72396	8.71225	9.10403	8.89001	8.64328	0.74069
P40692	merck2.CR607691_x_at	11.8705	11.5041	11.4332	11.5864	12.0558	12.0265	0.232193
P40763	merck.NM_003150_at	11.3061	10.3766	10.0076	10.341	10.3667	9.96119	0.4773
P40818	merck.BC015545_a_at	9.12747	8.00255	9.44103	8.56143	9.33812	9.06574	0.806803
P40855	merck2.AY434724_at	9.08846	9.30662	8.62638	8.22375	8.63974	8.88199	0.200602
P40925	merck2.AA843323_at	9.53356	9.76846	9.7656	10.5565	10.3877	11.2451	0.0483489
P40926	merck2.DQ896341_a_at	10.6661	11.279	11.269	10.818	11.4018	11.9245	0.466324
P40937	merck2.AI572894_at	6.2582	6.32336	5.9105	7.65014	7.95268	8.03673	0.000613219
P40938	merck.NM_181558_a_at	4.20333	4.55158	4.21011	3.27571	3.93524	4.48376	0.350151
P40939	merck2.DQ892776_a_at	10.5968	11.1166	11.0445	10.7173	11.0105	10.6339	0.546513
P41091	merck2.NM_001415_at	11.9652	12.1627	12.049	12.0864	12.4257	12.7072	0.184714
P41182	merck.NM_001706_at	11.6896	11.4165	10.935	12.0954	11.8053	11.0325	0.489209
P41212	merck2.BQ003277_at	8.83136	8.53851	8.8687	7.7197	8.88692	8.54448	0.407798
P41214	merck.NM_006893_s_at	10.2422	10.423	10.3979	10.3234	10.4446	10.491	0.436404
P41218	merck.NM_002432_at	8.97833	9.0136	8.26584	6.98131	7.50357	5.70789	0.0455657
P41219	merck.NM_006262_at	4.05583	3.89522	3.04441	6.46504	5.30553	3.80651	0.175543
P41221	merck2.DA289643_at	4.47663	5.67937	4.63384	7.43789	6.77789	5.71537	0.0568881
P41223	merck.NM_003910_s_at	10.7397	11.4384	11.2537	12.2761	11.7257	12.0291	0.0332127
P41226	merck.NM_003335_at	9.34603	9.32365	9.25057	8.33892	8.41176	6.88528	0.102335
P41227	merck.BI160160_s_at	10.1493	10.6218	10.348	10.1895	10.8513	11.1597	0.34187
P41229	merck2.ENST00000375401_at	7.86566	7.44033	7.9386	6.93252	5.89601	8.58817	0.520408
P41236	merck.X78873_s_at	6.83087	7.17605	6.76137	7.72342	7.65085	7.4342	0.0156268
P41240	merck2.AY007162_at	7.51445	7.42602	7.89523	7.16554	7.43045	7.33431	0.159955
P41250	merck2.DQ892773_at	10.5598	11.399	10.6194	11.8382	12.1989	11.1018	0.114737
P41252	merck.NM_002161_s_at	10.753	11.1842	10.9733	11.5983	11.8069	11.0296	0.14762
P41439	merck2.BC030285_at	3.39742	2.95164	3.34127	2.68123	3.8019	3.28922	0.94359
P41567	merck2.NM_005801_at	12.506	12.0711	11.9031	11.8844	12.53	12.0268	0.963333
P41732	merck2.AW954554_at	6.01556	4.73198	10.0345	6.94095	8.11811	7.33896	0.770598
P42025	merck.NM_005735_at	8.74173	9.80949	9.52343	8.7736	9.21296	9.82835	0.85429
P42166	merck2.NM_003276_at	2.97173	3.29474	3.46515	3.93603	3.90382	4.50454	0.0264073
P42167	merck2.NM_003276_at	2.97173	3.29474	3.46515	3.93603	3.90382	4.50454	0.0264073
P42224	merck.NM_139266_at	10.7712	11.0733	9.64193	10.4605	10.766	6.98019	0.469936
P42226	merck2.AY615283_at	9.52781	9.87809	10.2086	9.41763	9.74586	8.41375	0.228208
P42285	merck2.DA803378_at	3.90457	3.87403	4.32378	3.29557	4.24335	4.01815	0.610793
P42330	merck2.DQ269985_at	9.7959	12.1031	12.9104	10.4904	9.53862	9.71465	0.205544
P42331	merck.NM_001007231_s_at	10.0497	10.2288	9.27595	8.55681	8.41888	8.11923	0.0226292
P42336	merck.XM_937354_a_at	3.29736	3.31264	3.66177	5.05561	3.87035	4.83253	0.0735697
P42338	merck.NM_006219_a_at	5.69337	4.44325	4.72006	4.76997	5.96251	6.48007	0.287181
P42345	merck.NM_004958_at	9.69658	10.2693	9.72653	9.99388	9.40664	10.2731	0.985221
P42356	merck2.AW901356_x_at	8.62444	8.85387	8.05825	8.24395	7.92386	8.10187	0.208684
P42566	merck2.BX647676_x_at	8.01108	7.99304	8.17027	7.26997	7.22949	6.73622	0.0208312
P42574	merck.NM_004346_at	8.03301	8.3156	8.01507	8.81932	9.07724	9.2889	0.00653299
P42575	merck2.AW271038_x_at	8.48419	8.24402	8.04355	7.97871	7.71643	8.88698	0.879371
P42677	merck.NM_001030_x_at	13.4903	13.5312	13.5886	13.2639	13.4708	13.5369	0.302808
P42681	merck.NM_003328_at	3.71235	5.6021	2.94345	2.73769	3.11574	2.52435	0.240035
P42685	merck.NM_002031_at	7.00862	7.38546	8.4515	6.98543	8.50834	7.38788	0.985638
P42695	merck.NM_015261_at	7.54468	7.83832	6.89837	7.42175	8.07111	8.27756	0.260724
P42696	merck.NM_015014_at	10.2158	9.81462	9.83932	9.66075	10.426	10.3661	0.534153
P42704	merck2.NM_133259_at	8.91049	9.2284	9.52427	10.0292	9.48162	9.58712	0.121772
P42765	merck2.DQ893376_s_at	9.84576	9.44202	10.5162	8.77201	8.47052	8.60401	0.0435689
P42766	merck.NM_007209_x_at	12.8912	13.3296	13.1077	12.8749	13.709	13.0645	0.731293
P42768	merck.NM_000377_at	8.52687	9.15136	7.61044	6.2067	6.96936	6.88683	0.0401358
P42771	merck2.U38945_at	6.02632	9.84073	6.84434	10.6583	11.5795	11.0468	0.0865035
P42773	merck2.BE780874_at	3.62725	3.60342	2.93227	3.63807	3.02978	3.00219	0.62238
P42785	merck.NM_199418_at	11.0263	11.3052	10.5886	11.0767	10.9796	10.295	0.588948
P42858	merck.NM_002111_at	7.35484	7.46246	8.53251	6.81301	6.48613	7.75277	0.224965
P42892	merck2.DA458212_at	4.39627	4.94565	5.01745	4.96786	6.42161	6.62696	0.13232
P43007	merck2.NM_003038_at	9.70666	9.92651	9.04572	10.1129	10.0781	8.89601	0.792798
P43034	merck2.BQ945855_at	9.29167	8.15893	9.7098	8.23349	8.10493	7.92203	0.168048
P43155	merck.NM_144782_s_at	7.76755	8.11245	6.73606	7.78701	8.64505	6.74958	0.798176
P43235	merck.NM_000396_at	10.8648	11.1913	8.34473	11.0118	10.8602	9.89896	0.672916
P43243	merck2.DB261416_a_at	9.06202	7.76388	8.60773	8.43764	9.81063	9.90726	0.213297
P43246	merck2.DQ892558_at	7.31479	7.24976	8.01364	8.73208	8.75672	9.35672	0.0119348
P43250	merck2.NM_001004105_at	4.64405	4.83239	2.99022	4.04021	4.91357	4.67042	0.592715
P43251	merck2.BM919775_at	7.26085	7.56607	7.20821	6.71676	6.86758	6.33129	0.0268832
P43304	merck2.AB209399_at	9.39646	10.4151	9.90203	10.0192	10.8439	9.29602	0.797205
P43307	merck2.DB330556_at	9.42812	8.53424	9.65521	8.96815	9.07921	9.99535	0.779087
P43353	merck2.AL137634_at	2.72996	3.3833	3.56207	3.51733	3.18634	3.84632	0.412946
P43378	merck2.BC010863_at	5.83301	5.6875	4.96662	6.12788	5.9803	5.29664	0.45556
P43405	merck2.DB344458_at	3.98129	4.30205	4.25748	4.19535	6.59042	3.45095	0.611845
P43487	merck2.NM_002882_at	7.93336	9.05232	9.08718	9.03193	8.57003	10.5395	0.392568
P43490	merck2.NM_182790_at	4.06285	2.00687	2.2083	2.49174	6.03022	2.32475	0.576302
P43652	merck.NM_001133_at	2.53352	2.77845	2.93495	3.65111	2.74957	2.84231	0.37093
P43686	merck.NM_006503_at	11.1569	11.8199	10.4739	10.5197	10.6446	11.1915	0.466835
P43897	merck2.ENST00000323833_at	6.09652	6.19917	6.26626	5.4307	4.38298	4.00676	0.063754
P45452	merck2.NM_002427_at	6.00946	3.93732	2.5898	8.84676	3.11218	10.5406	0.276908
P45877	merck.NM_000943_at	11.4549	11.006	10.6744	10.9764	10.9897	9.81167	0.385516
P45880	merck2.CR609899_a_at	10.8572	10.955	10.4309	11.3495	11.6911	11.3275	0.0274334
P45954	merck.U12778_a_at	10.0207	5.83724	5.36328	7.86177	4.95098	4.86191	0.547515
P45973	merck.NM_012117_at	8.9541	9.27444	9.70302	9.43184	9.91349	10.2102	0.159792
P45983	merck2.AK094000_at	9.95749	9.69371	10.2829	10.2991	9.18506	9.94702	0.681511
P45985	merck.NM_003010_at	10.1977	9.61469	10.1887	9.3916	9.40962	9.38324	0.0879745
P46013	merck.NM_002417_at	7.47092	7.42	7.30122	7.73009	8.37345	9.95321	0.189763
P46060	merck2.NM_002883_at	9.18128	9.76332	9.01947	10.2207	9.63563	10.3478	0.076724
P46063	merck2.NM_032941_at	7.65226	7.93315	7.51707	8.30263	9.16717	8.32013	0.0713443
P46087	merck.NM_006170_at	8.31553	8.83586	8.71337	9.15595	9.84434	9.4399	0.0302382
P46100	merck2.DA216671_a_at	8.9447	8.10396	8.34089	9.48832	9.46579	9.19026	0.052484
P46108	merck.NM_005206_a_at	10.1999	9.34774	10.6007	9.22049	9.97839	9.70478	0.401116
P46109	merck2.ENST00000354336_at	11.411	11.622	11.3747	12.0349	11.7146	11.6914	0.0706841
P46199	merck2.AW968438_at	7.46696	7.3955	8.41171	8.83279	8.61864	9.14303	0.0592462
P46379	merck.NM_080702_a_at	10.8321	11.3069	10.8024	10.493	10.7962	10.9916	0.371404
P46439	merck2.AK125820_at	6.61241	6.89937	4.73579	5.0995	5.36304	4.9302	0.294421
P46459	merck2.W44687_at	10.6258	10.3067	10.3256	9.26412	9.8433	9.4747	0.0165941
P46527	merck.NM_004064_at	10.3732	10.8854	10.5507	9.8313	10.6358	10.4391	0.361019
P46734	merck2.NM_145109_at	12.1862	11.791	11.7027	11.1463	11.0538	11.1828	0.0292534
P46736	merck.XM_172189_at	2.34251	2.48314	2.65699	2.72574	2.42665	2.27462	0.914378
P46776	merck2.AI809856_at	4.9218	5.00484	4.24927	4.68876	5.10095	4.58477	0.830279
P46777	merck.CF131182_x_at	12.8424	12.9254	13.4371	12.8611	13.1807	13.1018	0.928302
P46779	merck2.AK125297_at	6.5544	7.08495	7.37096	6.03311	8.1804	6.89872	0.963123
P46781	merck2.DQ891200_x_at	12.915	13.2763	13.3334	12.2625	13.1716	13.0312	0.343914
P46821	merck2.BC025240_at	11.0597	8.51444	7.79774	9.32774	11.2887	10.6377	0.335711
P46926	merck.NM_005471_at	9.49214	10.4165	9.49742	9.31778	9.14969	8.44997	0.112132
P46934	merck.NM_006154_at	6.2173	5.34329	4.95894	7.62823	6.49752	6.21586	0.0905397
P46937	merck2.NM_006106_at	10.1382	10.2849	10.7844	10.651	10.6101	10.2481	0.692629
P46939	merck2.DA169416_at	5.28625	4.91276	4.69329	4.89963	5.39611	3.95237	0.674687
P46940	merck2.NM_003870_at	12.0694	11.6184	12.0465	12.0185	12.1563	11.3884	0.849402
P46976	merck.NM_004130_s_at	10.2632	10.8985	10.3114	10.0997	11.4807	10.9279	0.499742
P46977	merck2.L47337_a_at	9.69559	10.1335	9.54957	10.0661	9.71593	9.16976	0.677336
P47712	merck.NM_024420_at	6.31057	8.71589	8.37934	8.87419	4.93727	9.32362	0.958051
P47736	merck.XM_944129_at	4.73783	4.64212	3.83415	4.46691	4.34512	4.35085	0.958136
P47755	merck2.BG191587_at	7.88204	6.88614	8.39426	7.05363	8.52324	7.6313	0.981426
P47756	merck2.NM_004930_at	11.6778	12.0047	11.9676	11.7125	11.5062	11.911	0.329385
P47813	merck.L18960_s_at	9.21395	8.35563	8.90063	9.4396	9.19567	9.98002	0.104782
P47897	merck.NM_005051_at	10.8792	11.6067	11.4752	10.7754	11.2421	11.2799	0.472453
P47929	merck.NM_002307_a_at	4.42939	5.06316	4.61233	8.73159	9.43555	7.71898	0.00866135
P47985	merck2.BC010035_at	10.9307	11.5608	10.7871	10.74	11.352	10.4222	0.520782
P48047	merck.NM_001697_s_at	11.2677	11.3326	11.6032	11.21	11.7411	11.4935	0.688843
P48059	merck.NM_004987_s_at	8.52524	7.74878	7.71132	8.21023	9.88387	8.86748	0.168765
P48061	merck2.NM_001033886_at	5.19671	4.60624	4.49118	4.41078	5.08133	4.10979	0.559638
P48147	merck2.BG744822_at	5.60206	5.86823	6.03379	6.86991	6.90543	9.80139	0.17056
P48163	merck2.BC025246_at	7.22661	9.88676	9.21331	6.84126	9.62165	7.30177	0.507404
P48201	merck2.NM_001002256_at	7.46084	8.30778	8.053	7.83936	7.1844	7.98986	0.487114
P48382	merck.NM_000449_at	11.8833	11.0769	11.1142	10.9656	10.1499	10.3204	0.0720268
P48426	merck2.ENST00000376573_at	5.31022	6.36656	5.17435	5.28559	4.64279	4.75535	0.187431
P48431	merck2.AA722645_at	4.24725	4.42612	4.89519	5.60794	6.06512	5.83129	0.00713536
P48444	merck.NM_001655_at	11.3595	11.3936	11.5075	11.3658	11.338	11.1263	0.19413
P48448	merck2.CA487680_at	3.82761	4.34689	3.79995	4.04623	4.28124	3.95547	0.645807
P48454	merck.NM_005605_at	8.17728	8.87163	8.09612	8.09601	8.34047	7.75742	0.355221
P48506	merck2.NM_001498_at	8.18686	11.6872	10.8106	10.3605	12.1424	9.10814	0.833219
P48507	merck.NM_002061_at	5.37697	5.32677	6.21815	4.19947	7.13201	4.55428	0.750427
P48509	merck2.NM_139029_x_at	10.2916	9.64599	10.2221	8.57849	9.21425	8.34435	0.0171699
P48552	merck.NM_003489_at	9.03504	9.57144	9.30816	10.4021	9.547	9.74672	0.13551
P48553	merck2.NM_003274_at	9.10555	8.97541	9.30372	8.9177	8.59521	8.76147	0.0500805
P48556	merck2.BC071826_at	11.7473	11.4878	11.321	10.1105	11.9864	11.5235	0.639113
[truncated: 4,374 more rows]
