# Supplementary material for: A Pilot Proteogenomic Study with Data Integration Identifies MCT1 and GLUT1 as Prognostic Markers in Lung Adenocarcinoma
Source: PLoS One. 2015 Nov 5;10(11):e0142162. doi: 10.1371/journal.pone.0142162 (PMC4634858; doi:10.1371/journal.pone.0142162)
Supplement: S6 Table — (XLSX) [file pone.0142162.s009.xlsx]

## Sheet: S6_Table
	P-Value	Hazard Ratio
MCT1	0.0016	2.1 (1.33 - 3.33)
Stage	0	2.36 (1.71 - 3.27)
Gender	0.8976	1.03 (0.66 - 1.61)
Smoking History	0.1136	0.65 (0.38 - 1.11)
GLUT1	0.0005	2.27 (1.43 - 3.59)
Stage	0	2.3 (1.66 - 3.18)
Gender	0.9349	1.02 (0.65 - 1.6)
Smoking History	0.0862	0.63 (0.37 - 1.07)
